# Supplementary material for: Identification of olfactory genes of a forensically important blow fly, Aldrichina grahami (Diptera: Calliphoridae)
Source: PeerJ. 2020 Aug 5;8:e9581. doi: 10.7717/peerj.9581 (PMC7414772; doi:10.7717/peerj.9581)
Supplement: Supplemental Information 12 [file peerj-08-9581-s012.zip]

Archive with 5 entries (4 files):
- actual data/
- actual data/annotation of DEG.csv
- actual data/gene expression and annotation.csv
- actual data/GO classification of DEG.csv
- actual data/KEGG pathway of DEG.csv
