# Supplementary material for: Identification of olfactory genes of a forensically important blow fly, Aldrichina grahami (Diptera: Calliphoridae)
Source: PeerJ. 2020 Aug 5;8:e9581. doi: 10.7717/peerj.9581 (PMC7414772; doi:10.7717/peerj.9581)
Supplement: Supplemental Information 12 [file peerj-08-9581-s012.zip › actual data/annotation of DEG.csv]

Gene ID	Aldrich_F FPKM	Aldrich_M FPKM	log2(Aldrich_M/Aldrich_F)	Qvalue(Aldrich_F-vs-Aldrich_M)	Pvalue(Aldrich_F-vs-Aldrich_M)	GO	Kegg Orthology	TFs	Nr
BGI_novel_G000010	3.106	0.713	-2.093909892	4.22E-80	3.00E-81	GO:0009987//cellular process;GO:0007154//cell communication;GO:0016021//integral component of membrane;GO:0031224//intrinsic component of membrane;GO:0016020//membrane;GO:0044425//membrane part;GO:0046873//metal ion transmembrane transporter activity;GO:0015491//cation:cation antiporter activity;GO:0022804//active transmembrane transporter activity;GO:0015298//solute:cation antiporter activity;GO…	K05849//solute carrier family 8 (sodium/calcium exchanger)+ko04022//cGMP-PKG signaling pathway+ko04020//Calcium signaling pathway+ko04974//Protein digestion and absorption+ko04371//Apelin signaling pathway+ko04740//Olfactory transduction
BGI_novel_G000012	0.416	0.093	-2.099637456	3.02E-13	1.03E-13	GO:0009987//cellular process;GO:0007154//cell communication;GO:0016021//integral component of membrane;GO:0044425//membrane part;GO:0031224//intrinsic component of membrane;GO:0016020//membrane;GO:0015491//cation:cation antiporter activity;GO:0022804//active transmembrane transporter activity;GO:0022890//inorganic cation transmembrane transporter activity;GO:0015081//sodium ion transmembrane tran…	K05849//solute carrier family 8 (sodium/calcium exchanger)+ko04022//cGMP-PKG signaling pathway+ko04020//Calcium signaling pathway+ko04974//Protein digestion and absorption+ko04371//Apelin signaling pathway+ko04740//Olfactory transduction
BGI_novel_G000013	0.546	0.16	-1.746611994	1.48E-12	5.23E-13	GO:0009987//cellular process;GO:0007154//cell communication;GO:0031224//intrinsic component of membrane;GO:0016021//integral component of membrane;GO:0044425//membrane part;GO:0016020//membrane;GO:0015077//monovalent inorganic cation transmembrane transporter activity;GO:0015318//inorganic molecular entity transmembrane transporter activity;GO:0008324//cation transmembrane transporter activity;GO…	K05849//solute carrier family 8 (sodium/calcium exchanger)+ko04022//cGMP-PKG signaling pathway+ko04020//Calcium signaling pathway+ko04974//Protein digestion and absorption+ko04371//Apelin signaling pathway+ko04740//Olfactory transduction
BGI_novel_G000014	0.53	0.18	-1.506869106	3.02E-10	1.24E-10	GO:0007154//cell communication;GO:0009987//cellular process;GO:0044425//membrane part;GO:0016021//integral component of membrane;GO:0016020//membrane;GO:0031224//intrinsic component of membrane;GO:0015318//inorganic molecular entity transmembrane transporter activity;GO:0015491//cation:cation antiporter activity;GO:0015297//antiporter activity;GO:0022890//inorganic cation transmembrane transporte…	K05849//solute carrier family 8 (sodium/calcium exchanger)+ko04022//cGMP-PKG signaling pathway+ko04020//Calcium signaling pathway+ko04974//Protein digestion and absorption+ko04371//Apelin signaling pathway+ko04740//Olfactory transduction
BGI_novel_G000015	0.43	0.14	-1.586467267	1.48E-09	6.46E-10	GO:0009987//cellular process;GO:0007154//cell communication;GO:0016020//membrane;GO:0044425//membrane part;GO:0031224//intrinsic component of membrane;GO:0016021//integral component of membrane;GO:0015085//calcium ion transmembrane transporter activity;GO:0015077//monovalent inorganic cation transmembrane transporter activity;GO:0008324//cation transmembrane transporter activity;GO:0005432//calci…	K05849//solute carrier family 8 (sodium/calcium exchanger)+ko04022//cGMP-PKG signaling pathway+ko04020//Calcium signaling pathway+ko04974//Protein digestion and absorption+ko04371//Apelin signaling pathway+ko04740//Olfactory transduction
BGI_novel_G000033	0.25	1.08	2.123466738	9.05E-49	1.02E-49	GO:0003676//nucleic acid binding;GO:0097159//organic cyclic compound binding;GO:0005488//binding;GO:0003723//RNA binding;GO:1901363//heterocyclic compound binding;	K13161//heterogeneous nuclear ribonucleoprotein R	bHLH
BGI_novel_G000036	0.44	2.77	2.63480732	1.18E-153	4.16E-155	GO:0003676//nucleic acid binding;GO:0003723//RNA binding;GO:0005488//binding;GO:0097159//organic cyclic compound binding;GO:1901363//heterocyclic compound binding;	K13161//heterogeneous nuclear ribonucleoprotein R	bHLH
BGI_novel_G000041	2.766	0.29	-3.221135879	3.07E-189	8.44E-191	GO:0097159//organic cyclic compound binding;GO:0005488//binding;GO:0003723//RNA binding;GO:1901363//heterocyclic compound binding;GO:0003676//nucleic acid binding;	K13161//heterogeneous nuclear ribonucleoprotein R	bHLH
BGI_novel_G000042	1.586	6.163	1.972965822	1.61E-41	2.05E-42		K05748//WAS protein family, member 2+ko05132//Salmonella infection+ko05131//Shigellosis+ko04810//Regulation of actin cytoskeleton+ko05100//Bacterial invasion of epithelial cells+ko04666//Fc gamma R-mediated phagocytosis+ko05231//Choline metabolism in cancer+ko04520//Adherens junction;K19720//collagen, type III, alpha+ko04933//AGE-RAGE signaling pathway in diabetic complications+ko04611//Platelet …	bHLH
BGI_novel_G000046	0.533	0.266	-1.004240408	1.77E-11	6.69E-12	GO:0097159//organic cyclic compound binding;GO:0003676//nucleic acid binding;GO:1901363//heterocyclic compound binding;GO:0005488//binding;GO:0003723//RNA binding;	K16726//ankyrin repeat domain-containing protein 17	zf-C2H2
BGI_novel_G000052	2.59	0.866	-1.547677395	6.37E-24	1.31E-24	GO:0044425//membrane part;GO:0016021//integral component of membrane;GO:0016020//membrane;GO:0031224//intrinsic component of membrane;	K22016//mucin-3/17	ZBTB
BGI_novel_G000056	1.043	0.193	-2.447945301	1.49E-24	3.00E-25		K09330//paired mesoderm homeobox protein 2;K09304//homeobox protein HoxA/B/C/D4	Homeobox
BGI_novel_G000057	0.39	0.166	-1.251386541	4.51E-05	3.10E-05		K09330//paired mesoderm homeobox protein 2;K09304//homeobox protein HoxA/B/C/D4	Homeobox
BGI_novel_G000066	0.116	0.526	2.18682776	1.65E-06	9.42E-07	GO:0016021//integral component of membrane;GO:0044425//membrane part;GO:0016020//membrane;GO:0031224//intrinsic component of membrane;GO:0008188//neuropeptide receptor activity;GO:0004872//receptor activity;GO:0008528//G-protein coupled peptide receptor activity;GO:0060089//molecular transducer activity;GO:0038023//signaling receptor activity;GO:0004983//neuropeptide Y receptor activity;GO:009960…	K04209//neuropeptide F receptor
BGI_novel_G000068	0	0.193	5.096613296	3.30E-05	2.22E-05	GO:0044425//membrane part;GO:0016020//membrane;GO:0031224//intrinsic component of membrane;GO:0016021//integral component of membrane;GO:0099600//transmembrane receptor activity;GO:0004930//G-protein coupled receptor activity;GO:0004872//receptor activity;GO:0060089//molecular transducer activity;GO:0008188//neuropeptide receptor activity;GO:0008528//G-protein coupled peptide receptor activity;GO…	K04209//neuropeptide F receptor
BGI_novel_G000074	0.63	1.94	1.600472118	1.43E-39	1.91E-40	GO:1902494//catalytic complex;GO:0005623//cell;GO:0008287//protein serine/threonine phosphatase complex;GO:0032991//macromolecular complex;GO:0005622//intracellular;GO:0044464//cell part;GO:0000159//protein phosphatase type 2A complex;GO:0044424//intracellular part;GO:1903293//phosphatase complex;GO:0030234//enzyme regulator activity;GO:0019888//protein phosphatase regulator activity;GO:0019208//…	K04354//serine/threonine-protein phosphatase 2A regulatory subunit B+ko04391//Hippo signaling pathway - fly+ko04390//Hippo signaling pathway+ko04071//Sphingolipid signaling pathway+ko04728//Dopaminergic synapse+ko04261//Adrenergic signaling in cardiomyocytes+ko05142//Chagas disease (American trypanosomiasis)+ko04530//Tight junction+ko03015//mRNA surveillance pathway+ko04152//AMPK signaling pathwa…
BGI_novel_G000083	1.15	0.44	-1.380212732	4.60E-18	1.21E-18	GO:0007010//cytoskeleton organization;GO:0000226//microtubule cytoskeleton organization;GO:0007017//microtubule-based process;GO:0007163//establishment or maintenance of cell polarity;GO:0030010//establishment of cell polarity;GO:0006996//organelle organization;GO:0009987//cellular process;GO:0071840//cellular component organization or biogenesis;GO:0016043//cellular component organization;GO:009…	K08798//MAP/microtubule affinity-regulating kinase [EC:2.7.11.1]
BGI_novel_G000087	2.223	0	-9.95589454	1.29E-83	8.72E-85	GO:0006996//organelle organization;GO:0016043//cellular component organization;GO:0000226//microtubule cytoskeleton organization;GO:0007163//establishment or maintenance of cell polarity;GO:0009987//cellular process;GO:0007017//microtubule-based process;GO:0030010//establishment of cell polarity;GO:0007010//cytoskeleton organization;GO:0071840//cellular component organization or biogenesis;GO:009…	K08798//MAP/microtubule affinity-regulating kinase [EC:2.7.11.1]
BGI_novel_G000088	0.72	0.31	-1.181756914	8.59E-10	3.66E-10	GO:0006996//organelle organization;GO:0007010//cytoskeleton organization;GO:0007163//establishment or maintenance of cell polarity;GO:0030010//establishment of cell polarity;GO:0009987//cellular process;GO:0000226//microtubule cytoskeleton organization;GO:0071840//cellular component organization or biogenesis;GO:0007017//microtubule-based process;GO:0016043//cellular component organization;GO:001…	K08798//MAP/microtubule affinity-regulating kinase [EC:2.7.11.1]
BGI_novel_G000098	0.213	0.623	1.513676346	3.47E-06	2.05E-06	GO:0006796//phosphate-containing compound metabolic process;GO:0006725//cellular aromatic compound metabolic process;GO:0051186//cofactor metabolic process;GO:1901362//organic cyclic compound biosynthetic process;GO:1901564//organonitrogen compound metabolic process;GO:0019363//pyridine nucleotide biosynthetic process;GO:1901566//organonitrogen compound biosynthetic process;GO:0072524//pyridine-c…	K00858//NAD+ kinase [EC:2.7.1.23]+ko00760//Nicotinate and nicotinamide metabolism+ko01100//Metabolic pathways
BGI_novel_G000103	2.37	1.06	-1.145784535	1.04E-22	2.25E-23	GO:0065007//biological regulation;GO:0051726//regulation of cell cycle;GO:0050789//regulation of biological process;GO:0050794//regulation of cellular process;	K09528//DnaJ homolog subfamily C member 8
BGI_novel_G000118	4.313	2.106	-1.027091172	2.81E-13	9.56E-14	GO:0016020//membrane;GO:0016021//integral component of membrane;GO:0031224//intrinsic component of membrane;GO:0044425//membrane part;GO:0005215//transporter activity;GO:0022857//transmembrane transporter activity;	K06258//MFS transporter, VNT family, synaptic vesicle glycoprotein 2+ko04512//ECM-receptor interaction
BGI_novel_G000119	0.41	2.793	2.78410287	1.64E-32	2.61E-33	GO:0016021//integral component of membrane;GO:0044425//membrane part;GO:0031224//intrinsic component of membrane;GO:0016020//membrane;GO:0022857//transmembrane transporter activity;GO:0005215//transporter activity;	K06258//MFS transporter, VNT family, synaptic vesicle glycoprotein 2+ko04512//ECM-receptor interaction
BGI_novel_G000122	9.573	4.653	-1.028625954	4.19E-39	5.62E-40	GO:0097159//organic cyclic compound binding;GO:0043168//anion binding;GO:0016301//kinase activity;GO:0016773//phosphotransferase activity, alcohol group as acceptor;GO:0030554//adenyl nucleotide binding;GO:0016740//transferase activity;GO:1901265//nucleoside phosphate binding;GO:0005488//binding;GO:0036094//small molecule binding;GO:1901363//heterocyclic compound binding;GO:0000166//nucleotide bi…	K03097//casein kinase II subunit alpha [EC:2.7.11.1]+ko04310//Wnt signaling pathway+ko04137//Mitophagy - animal+ko04520//Adherens junction+ko03008//Ribosome biogenesis in eukaryotes+ko04064//NF-kappa B signaling pathway+ko05162//Measles+ko05168//Herpes simplex infection
BGI_novel_G000169	1.97	0.376	-2.384109056	2.34E-62	2.01E-63	GO:0071840//cellular component organization or biogenesis;GO:0061024//membrane organization;GO:0009987//cellular process;GO:0007009//plasma membrane organization;GO:0010256//endomembrane system organization;GO:0016043//cellular component organization;GO:0005488//binding;GO:0008092//cytoskeletal protein binding;GO:0003779//actin binding;GO:0005515//protein binding;	K20128//metastasis suppressor protein 1	bHLH
BGI_novel_G000193	0	7.78	7.735251776	1.31E-23	2.72E-24	GO:0044085//cellular component biogenesis;GO:0006974//cellular response to DNA damage stimulus;GO:0016458//gene silencing;GO:0051172//negative regulation of nitrogen compound metabolic process;GO:0080090//regulation of primary metabolic process;GO:0033554//cellular response to stress;GO:0098727//maintenance of cell number;GO:0009890//negative regulation of biosynthetic process;GO:0031323//regulat…	K11251//histone H2A+ko04217//Necroptosis+ko05322//Systemic lupus erythematosus+ko05034//Alcoholism
BGI_novel_G000215	0.023	0.526	4.392820276	1.29E-11	4.84E-12	GO:0032502//developmental process;GO:0007165//signal transduction;GO:0048869//cellular developmental process;GO:0007622//rhythmic behavior;GO:0046331//lateral inhibition;GO:0045168//cell-cell signaling involved in cell fate commitment;GO:0048511//rhythmic process;GO:0065007//biological regulation;GO:0045165//cell fate commitment;GO:0050789//regulation of biological process;GO:0042745//circadian s…
BGI_novel_G000219	0.39	1.15	1.574240219	3.15E-09	1.41E-09	GO:0016020//membrane;GO:0031224//intrinsic component of membrane;GO:0016021//integral component of membrane;GO:0044425//membrane part;GO:0008146//sulfotransferase activity;GO:0016740//transferase activity;GO:0016782//transferase activity, transferring sulfur-containing groups;GO:0003824//catalytic activity;	K08104//[heparan sulfate]-glucosamine 3-sulfotransferase 5 [EC:2.8.2.23]+ko00534//Glycosaminoglycan biosynthesis - heparan sulfate / heparin
BGI_novel_G000245	0.41	1.163	1.530729679	2.42E-16	6.94E-17	GO:0031224//intrinsic component of membrane;GO:0044459//plasma membrane part;GO:0071944//cell periphery;GO:0044464//cell part;GO:0005886//plasma membrane;GO:0016021//integral component of membrane;GO:0005887//integral component of plasma membrane;GO:0031226//intrinsic component of plasma membrane;GO:0044425//membrane part;GO:0005623//cell;GO:0016020//membrane;GO:0016787//hydrolase activity;GO:003…	K05665//ATP-binding cassette, subfamily C (CFTR/MRP), member 1 [EC:7.6.2.3]+ko04071//Sphingolipid signaling pathway+ko01523//Antifolate resistance+ko04977//Vitamin digestion and absorption+ko02010//ABC transporters+ko05206//MicroRNAs in cancer
BGI_novel_G000246	4.016	1.963	-1.019280846	1.02E-28	1.81E-29	GO:0005887//integral component of plasma membrane;GO:0005886//plasma membrane;GO:0031226//intrinsic component of plasma membrane;GO:0044425//membrane part;GO:0044464//cell part;GO:0044459//plasma membrane part;GO:0005623//cell;GO:0016021//integral component of membrane;GO:0031224//intrinsic component of membrane;GO:0016020//membrane;GO:0071944//cell periphery;GO:1901265//nucleoside phosphate bind…	K05665//ATP-binding cassette, subfamily C (CFTR/MRP), member 1 [EC:7.6.2.3]+ko04071//Sphingolipid signaling pathway+ko01523//Antifolate resistance+ko04977//Vitamin digestion and absorption+ko02010//ABC transporters+ko05206//MicroRNAs in cancer
BGI_novel_G000252	1.46	0.553	-1.438155865	9.70E-09	4.51E-09		K10955//mucin-2+ko05226//Gastric cancer+ko05146//Amoebiasis
BGI_novel_G000253	0.023	0.93	5.291128156	7.30E-18	1.95E-18		K10955//mucin-2+ko05226//Gastric cancer+ko05146//Amoebiasis
BGI_novel_G000258	0.746	5.253	2.815670175	3.27E-84	2.19E-85	GO:0007552//metamorphosis;GO:0010508//positive regulation of autophagy;GO:0030154//cell differentiation;GO:0032502//developmental process;GO:0035096//larval midgut cell programmed cell death;GO:0031331//positive regulation of cellular catabolic process;GO:0007033//vacuole organization;GO:0006996//organelle organization;GO:0012501//programmed cell death;GO:0031325//positive regulation of cellular …	K19730//autophagy-related protein 101+ko04140//Autophagy - animal+ko04211//Longevity regulating pathway+ko04136//Autophagy - other
BGI_novel_G000271	0	0.126	4.595125322	0.000560657	0.000455196
BGI_novel_G000273	2.27	0.603	-1.915077599	1.19E-20	2.79E-21
BGI_novel_G000279	2.393	1.036	-1.200288712	3.76E-17	1.04E-17		K13207//CUG-BP- and ETR3-like factor	zf-C2HC
BGI_novel_G000280	2.97	1.23	-1.276778331	1.23E-14	3.88E-15		K10955//mucin-2+ko05226//Gastric cancer+ko05146//Amoebiasis	Pou
BGI_novel_G000283	1.076	0.076	-3.786401239	2.44E-19	6.06E-20
BGI_novel_G000288	1.253	0.526	-1.215532142	5.74E-14	1.88E-14	GO:0016020//membrane;GO:0031224//intrinsic component of membrane;GO:0016021//integral component of membrane;GO:0044425//membrane part;GO:0032555//purine ribonucleotide binding;GO:1901265//nucleoside phosphate binding;GO:0097367//carbohydrate derivative binding;GO:0005488//binding;GO:0004672//protein kinase activity;GO:0097159//organic cyclic compound binding;GO:0043168//anion binding;GO:0035639//…	K05096//FMS-like tyrosine kinase 1 [EC:2.7.10.1]+ko04510//Focal adhesion+ko05323//Rheumatoid arthritis+ko05202//Transcriptional misregulation in cancer+ko04151//PI3K-Akt signaling pathway+ko04010//MAPK signaling pathway+ko04014//Ras signaling pathway+ko04015//Rap1 signaling pathway+ko04066//HIF-1 signaling pathway
BGI_novel_G000291	0.886	1.8	1.009275151	4.17E-17	1.15E-17	GO:0016021//integral component of membrane;GO:0031224//intrinsic component of membrane;GO:0016020//membrane;GO:0044425//membrane part;GO:0032553//ribonucleotide binding;GO:0030554//adenyl nucleotide binding;GO:0016301//kinase activity;GO:0017076//purine nucleotide binding;GO:0000166//nucleotide binding;GO:1901363//heterocyclic compound binding;GO:0004713//protein tyrosine kinase activity;GO:00325…	K05096//FMS-like tyrosine kinase 1 [EC:2.7.10.1]+ko04510//Focal adhesion+ko05323//Rheumatoid arthritis+ko05202//Transcriptional misregulation in cancer+ko04151//PI3K-Akt signaling pathway+ko04010//MAPK signaling pathway+ko04014//Ras signaling pathway+ko04015//Rap1 signaling pathway+ko04066//HIF-1 signaling pathway
BGI_novel_G000292	1.506	0.59	-1.333572988	3.51E-23	7.44E-24	GO:0016020//membrane;GO:0031224//intrinsic component of membrane;GO:0016021//integral component of membrane;GO:0044425//membrane part;GO:0032555//purine ribonucleotide binding;GO:0043167//ion binding;GO:0003824//catalytic activity;GO:0016772//transferase activity, transferring phosphorus-containing groups;GO:0016301//kinase activity;GO:0008144//drug binding;GO:0000166//nucleotide binding;GO:00325…	K05096//FMS-like tyrosine kinase 1 [EC:2.7.10.1]+ko04510//Focal adhesion+ko05323//Rheumatoid arthritis+ko05202//Transcriptional misregulation in cancer+ko04151//PI3K-Akt signaling pathway+ko04010//MAPK signaling pathway+ko04014//Ras signaling pathway+ko04015//Rap1 signaling pathway+ko04066//HIF-1 signaling pathway
BGI_novel_G000319	21.183	8.483	-1.31509161	1.28E-37	1.79E-38
BGI_novel_G000322	0.876	0.313	-1.426241536	1.32E-05	8.45E-06	GO:0032940//secretion by cell;GO:0009987//cellular process;GO:0099536//synaptic signaling;GO:0051588//regulation of neurotransmitter transport;GO:0007269//neurotransmitter secretion;GO:0007267//cell-cell signaling;GO:0065007//biological regulation;GO:0099643//signal release from synapse;GO:0099177//regulation of trans-synaptic signaling;GO:0016043//cellular component organization;GO:0023061//sign…	K19932//neuronal calcium sensor 1
BGI_novel_G000327	8.203	2.756	-1.560135323	9.11E-59	8.41E-60	GO:0009987//cellular process;GO:0044255//cellular lipid metabolic process;GO:0006793//phosphorus metabolic process;GO:0071704//organic substance metabolic process;GO:0006796//phosphate-containing compound metabolic process;GO:0006629//lipid metabolic process;GO:0044238//primary metabolic process;GO:0008152//metabolic process;GO:0006644//phospholipid metabolic process;GO:0044237//cellular metaboli…	K13511//monolysocardiolipin acyltransferase [EC:2.3.1.-]+ko00564//Glycerophospholipid metabolism
BGI_novel_G000331	1.643	0.793	-1.054966291	5.37E-19	1.35E-19	GO:0016021//integral component of membrane;GO:0031224//intrinsic component of membrane;GO:0044425//membrane part;GO:0016020//membrane;	K12460//ankyrin repeat-rich membrane spanning protein+ko04722//Neurotrophin signaling pathway	Others
BGI_novel_G000335	3.38	8.626	1.352131618	3.75E-35	5.48E-36
BGI_novel_G000351	0.65	1.613	1.32703133	5.01E-11	1.96E-11
BGI_novel_G000360	12.146	5.596	-1.114438856	2.68E-116	1.27E-117	GO:0050794//regulation of cellular process;GO:0051270//regulation of cellular component movement;GO:0030334//regulation of cell migration;GO:0065007//biological regulation;GO:2000145//regulation of cell motility;GO:0045995//regulation of embryonic development;GO:0022610//biological adhesion;GO:0040012//regulation of locomotion;GO:0032879//regulation of localization;GO:0030155//regulation of cell …	K06240//laminin, alpha 3/5+ko05222//Small cell lung cancer+ko04512//ECM-receptor interaction+ko04510//Focal adhesion+ko05146//Amoebiasis+ko05145//Toxoplasmosis+ko05200//Pathways in cancer+ko04151//PI3K-Akt signaling pathway+ko01100//Metabolic pathways+ko05165//Human papillomavirus infection
BGI_novel_G000369	0	0.113	5.46130371	2.22E-06	1.29E-06	GO:0051716//cellular response to stimulus;GO:0009987//cellular process;GO:0007165//signal transduction;GO:0065007//biological regulation;GO:0007154//cell communication;GO:0050896//response to stimulus;GO:0050794//regulation of cellular process;GO:0050789//regulation of biological process;GO:0023052//signaling;	K13172//serine/arginine repetitive matrix protein 2
BGI_novel_G000374	0	0.376	7.080244899	3.33E-16	9.63E-17	GO:0050789//regulation of biological process;GO:0051716//cellular response to stimulus;GO:0023052//signaling;GO:0007165//signal transduction;GO:0007154//cell communication;GO:0065007//biological regulation;GO:0009987//cellular process;GO:0050794//regulation of cellular process;GO:0050896//response to stimulus;
BGI_novel_G000376	1.093	0	-8.94048726	6.16E-48	6.97E-49	GO:0050896//response to stimulus;GO:0050794//regulation of cellular process;GO:0065007//biological regulation;GO:0007165//signal transduction;GO:0051716//cellular response to stimulus;GO:0023052//signaling;GO:0050789//regulation of biological process;GO:0007154//cell communication;GO:0009987//cellular process;	K13172//serine/arginine repetitive matrix protein 2;K22017//mucin-4
BGI_novel_G000380	0.316	0	-6.761462218	7.81E-14	2.57E-14	GO:0051716//cellular response to stimulus;GO:0023052//signaling;GO:0007154//cell communication;GO:0050789//regulation of biological process;GO:0065007//biological regulation;GO:0007165//signal transduction;GO:0050896//response to stimulus;GO:0050794//regulation of cellular process;GO:0009987//cellular process;
BGI_novel_G000388	2.996	1.446	-1.022480773	4.00E-11	1.55E-11		K06237//collagen, type IV, alpha+ko05222//Small cell lung cancer+ko04512//ECM-receptor interaction+ko04510//Focal adhesion+ko04933//AGE-RAGE signaling pathway in diabetic complications+ko05146//Amoebiasis+ko04974//Protein digestion and absorption+ko05200//Pathways in cancer+ko04151//PI3K-Akt signaling pathway+ko04926//Relaxin signaling pathway+ko05165//Human papillomavirus infection	Homeobox
BGI_novel_G000396	0.763	2.24	1.570593297	6.16E-38	8.55E-39	GO:0006633//fatty acid biosynthetic process;GO:0044283//small molecule biosynthetic process;GO:0044281//small molecule metabolic process;GO:0044249//cellular biosynthetic process;GO:0071704//organic substance metabolic process;GO:0072330//monocarboxylic acid biosynthetic process;GO:1901576//organic substance biosynthetic process;GO:0046394//carboxylic acid biosynthetic process;GO:0006629//lipid m…	K10203//elongation of very long chain fatty acids protein 6 [EC:2.3.1.199]+ko01040//Biosynthesis of unsaturated fatty acids+ko00062//Fatty acid elongation+ko01100//Metabolic pathways+ko01212//Fatty acid metabolism
BGI_novel_G000408	7.056	1.98	-1.793268555	1.79E-38	2.44E-39
BGI_novel_G000414	0.306	0.046	-2.695331212	1.08E-06	5.97E-07		K10955//mucin-2+ko05226//Gastric cancer+ko05146//Amoebiasis	zf-C2H2
BGI_novel_G000427	1.17	8.36	2.853235849	2.80E-57	2.68E-58		K06237//collagen, type IV, alpha+ko05222//Small cell lung cancer+ko04512//ECM-receptor interaction+ko04510//Focal adhesion+ko04933//AGE-RAGE signaling pathway in diabetic complications+ko05146//Amoebiasis+ko04974//Protein digestion and absorption+ko05200//Pathways in cancer+ko04151//PI3K-Akt signaling pathway+ko04926//Relaxin signaling pathway+ko05165//Human papillomavirus infection	bHLH
BGI_novel_G000437	0.863	0.323	-1.458987787	3.65E-09	1.64E-09	GO:0016043//cellular component organization;GO:0044085//cellular component biogenesis;GO:0071822//protein complex subunit organization;GO:0043933//macromolecular complex subunit organization;GO:0051262//protein tetramerization;GO:0070271//protein complex biogenesis;GO:0051259//protein oligomerization;GO:0006461//protein complex assembly;GO:0022607//cellular component assembly;GO:0071840//cellular…	K04978//transient receptor potential cation channel subfamily M member 3
BGI_novel_G000440	3.72	1.613	-1.203780678	8.27E-45	9.95E-46		K10955//mucin-2+ko05226//Gastric cancer+ko05146//Amoebiasis	zf-C2H2
BGI_novel_G000443	4.906	10.203	1.05019035	7.45E-36	1.08E-36	GO:0042221//response to chemical;GO:0050896//response to stimulus;GO:0006950//response to stress;GO:0097501//stress response to metal ion;GO:1990359//stress response to zinc ion;GO:0010035//response to inorganic substance;GO:0098754//detoxification;GO:0010312//detoxification of zinc ion;GO:0010038//response to metal ion;GO:0010043//response to zinc ion;GO:0009636//response to toxic substance;GO:0…	K14689//solute carrier family 30 (zinc transporter), member 2
BGI_novel_G000448	0.306	1.1	1.840335291	6.00E-06	3.67E-06	GO:0048468//cell development;GO:0010927//cellular component assembly involved in morphogenesis;GO:0070925//organelle assembly;GO:0016043//cellular component organization;GO:0022607//cellular component assembly;GO:0009987//cellular process;GO:0071840//cellular component organization or biogenesis;GO:0044085//cellular component biogenesis;GO:0051146//striated muscle cell differentiation;GO:0048869/…
BGI_novel_G000453	1.11	0.493	-1.159492062	0.000257432	0.00019735	GO:0097435//supramolecular fiber organization;GO:0030154//cell differentiation;GO:0048646//anatomical structure formation involved in morphogenesis;GO:0031032//actomyosin structure organization;GO:0032989//cellular component morphogenesis;GO:0009653//anatomical structure morphogenesis;GO:0042692//muscle cell differentiation;GO:0032502//developmental process;GO:0009888//tissue development;GO:00074…
BGI_novel_G000456	0.83	0.163	-2.376527463	9.73E-13	3.41E-13	GO:0071704//organic substance metabolic process;GO:0006629//lipid metabolic process;GO:0008152//metabolic process;GO:0044238//primary metabolic process;GO:0031224//intrinsic component of membrane;GO:0044424//intracellular part;GO:0044464//cell part;GO:0005737//cytoplasm;GO:0005623//cell;GO:0044425//membrane part;GO:0016020//membrane;GO:0005622//intracellular;GO:0016021//integral component of memb…
BGI_novel_G000458	0.27	0.966	1.864113995	1.38E-05	8.82E-06	GO:0071704//organic substance metabolic process;GO:0008152//metabolic process;GO:0006629//lipid metabolic process;GO:0044238//primary metabolic process;GO:0016020//membrane;GO:0005622//intracellular;GO:0005737//cytoplasm;GO:0005623//cell;GO:0044425//membrane part;GO:0031224//intrinsic component of membrane;GO:0044424//intracellular part;GO:0044464//cell part;GO:0016021//integral component of memb…
BGI_novel_G000472	1.136	3.13	1.466789906	6.81E-17	1.90E-17	GO:0044425//membrane part;GO:0031224//intrinsic component of membrane;GO:0016021//integral component of membrane;GO:0016020//membrane;	K10955//mucin-2+ko05226//Gastric cancer+ko05146//Amoebiasis
BGI_novel_G000474	0.48	1.54	1.708641187	8.91E-11	3.53E-11		K14211//elastin+ko04974//Protein digestion and absorption	zf-GATA
BGI_novel_G000499	2.526	0.71	-1.853932431	4.66E-91	2.85E-92	GO:0016020//membrane;GO:0016021//integral component of membrane;GO:0044425//membrane part;GO:0031224//intrinsic component of membrane;GO:0022821//potassium ion antiporter activity;GO:0046873//metal ion transmembrane transporter activity;GO:0022857//transmembrane transporter activity;GO:0015318//inorganic molecular entity transmembrane transporter activity;GO:0008273//calcium, potassium:sodium ant…	K13750//solute carrier family 24 (sodium/potassium/calcium exchanger), member 2
BGI_novel_G000507	1.126	0.293	-1.935799666	6.52E-20	1.58E-20		K12567//titin [EC:2.7.11.1]+ko05414//Dilated cardiomyopathy (DCM)+ko05410//Hypertrophic cardiomyopathy (HCM)	zf-C2H2
BGI_novel_G000519	0.903	0.27	-1.708185709	1.99E-10	8.10E-11		K04650//nuclear receptor co-repressor 1+ko01522//Endocrine resistance+ko04919//Thyroid hormone signaling pathway+ko05202//Transcriptional misregulation in cancer	zf-C2H2
BGI_novel_G000520	0.083	0.446	2.359379921	3.18E-08	1.53E-08		K04650//nuclear receptor co-repressor 1+ko01522//Endocrine resistance+ko04919//Thyroid hormone signaling pathway+ko05202//Transcriptional misregulation in cancer	zf-C2H2
BGI_novel_G000522	0.6	0.226	-1.409246095	5.96E-06	3.64E-06		K04650//nuclear receptor co-repressor 1+ko01522//Endocrine resistance+ko04919//Thyroid hormone signaling pathway+ko05202//Transcriptional misregulation in cancer	zf-C2H2
BGI_novel_G000532	0.563	0.236	-1.265371893	8.78E-05	6.28E-05		K20071//Rho GTPase-activating protein 26;K08789//microtubule-associated serine/threonine kinase [EC:2.7.11.1];K22403//zinc finger MIZ domain-containing protein	T-box
BGI_novel_G000538	0.303	2.106	2.806359534	1.52E-32	2.41E-33	GO:0009987//cellular process;GO:0007154//cell communication;GO:0023052//signaling;GO:0065007//biological regulation;GO:0050789//regulation of biological process;GO:0051716//cellular response to stimulus;GO:0007165//signal transduction;GO:0050794//regulation of cellular process;GO:0050896//response to stimulus;	K17638//Ras and Rab interactor 1+ko04014//Ras signaling pathway
BGI_novel_G000546	1.346	0.613	-1.117368441	2.00E-13	6.75E-14	GO:0007154//cell communication;GO:0050896//response to stimulus;GO:0050794//regulation of cellular process;GO:0023052//signaling;GO:0050789//regulation of biological process;GO:0065007//biological regulation;GO:0009987//cellular process;GO:0051716//cellular response to stimulus;GO:0007165//signal transduction;	K20637//Rho GTPase-activating protein 15
BGI_novel_G000547	0.166	0.816	2.314783313	5.43E-05	3.78E-05	GO:0032502//developmental process;GO:0065007//biological regulation;GO:0048856//anatomical structure development;GO:0009987//cellular process;GO:0048638//regulation of developmental growth;GO:0071704//organic substance metabolic process;GO:0040014//regulation of multicellular organism growth;GO:0042335//cuticle development;GO:0043170//macromolecule metabolic process;GO:0006040//amino sugar metabo…	K15174//RNA polymerase II-associated factor 1;K10955//mucin-2+ko05226//Gastric cancer+ko05146//Amoebiasis
BGI_novel_G000560	0.576	1.26	1.137553323	2.77E-05	1.85E-05	GO:0004222//metalloendopeptidase activity;GO:0008237//metallopeptidase activity;GO:0003824//catalytic activity;GO:0140096//catalytic activity, acting on a protein;GO:0005488//binding;GO:0046872//metal ion binding;GO:0043169//cation binding;GO:0046914//transition metal ion binding;GO:0043167//ion binding;GO:0016787//hydrolase activity;GO:0004175//endopeptidase activity;GO:0008270//zinc ion binding…	K08622//a disintegrin and metalloproteinase with thrombospondin motifs 7 [EC:3.4.24.-];K08626//a disintegrin and metalloproteinase with thrombospondin motifs 12 [EC:3.4.24.-]
BGI_novel_G000577	0.753	0.07	-3.398016605	0.000122217	8.92E-05	GO:0050794//regulation of cellular process;GO:0050896//response to stimulus;GO:0009987//cellular process;GO:0065007//biological regulation;GO:0023052//signaling;GO:0007165//signal transduction;GO:0007154//cell communication;GO:0051716//cellular response to stimulus;GO:0035556//intracellular signal transduction;GO:0050789//regulation of biological process;GO:0044464//cell part;GO:0005622//intracel…	K04514//Rho-associated protein kinase 1 [EC:2.7.11.1]+ko04360//Axon guidance+ko04024//cAMP signaling pathway+ko04022//cGMP-PKG signaling pathway+ko05132//Salmonella infection+ko05130//Pathogenic Escherichia coli infection+ko05131//Shigellosis+ko04350//TGF-beta signaling pathway+ko04810//Regulation of actin cytoskeleton+ko04510//Focal adhesion+ko04071//Sphingolipid signaling pathway+ko04611//Plate…
BGI_novel_G000587	0.85	0.316	-1.402618583	1.31E-07	6.63E-08	GO:0006810//transport;GO:0051179//localization;GO:0051234//establishment of localization;GO:0006811//ion transport;GO:0005886//plasma membrane;GO:0016020//membrane;GO:0005623//cell;GO:0071944//cell periphery;GO:0016021//integral component of membrane;GO:0031224//intrinsic component of membrane;GO:0044425//membrane part;GO:0044464//cell part;GO:0005215//transporter activity;	K14356//solute carrier organic anion transporter family, member 5A
BGI_novel_G000607	0	0.143	4.692529378	0.00034672	0.000271497	GO:0035220//wing disc development;GO:0048856//anatomical structure development;GO:0007275//multicellular organism development;GO:0035239//tube morphogenesis;GO:0009887//animal organ morphogenesis;GO:0002165//instar larval or pupal development;GO:0040008//regulation of growth;GO:0002009//morphogenesis of an epithelium;GO:0007472//wing disc morphogenesis;GO:0007480//imaginal disc-derived leg morpho…
BGI_novel_G000629	2.703	5.606	1.05919528	3.24E-18	8.41E-19
BGI_novel_G000631	1.8	4.02	1.164833417	1.52E-10	6.10E-11
BGI_novel_G000635	0.16	0	-6.066341405	3.06E-09	1.37E-09		K17551//neurabin	CSD
BGI_novel_G000637	0.233	0.033	-2.817908736	9.72E-12	3.63E-12		K17551//neurabin;K22016//mucin-3/17	CSD
BGI_novel_G000642	0.783	0.193	-2.045557744	9.98E-07	5.51E-07	GO:0016043//cellular component organization;GO:0006996//organelle organization;GO:0071840//cellular component organization or biogenesis;GO:0009987//cellular process;GO:0007010//cytoskeleton organization;GO:0008092//cytoskeletal protein binding;GO:0005515//protein binding;GO:0032403//protein complex binding;GO:0051015//actin filament binding;GO:0044877//macromolecular complex binding;GO:0003779//…	K10369//supervillin
BGI_novel_G000649	5.94	2.776	-1.104453342	3.67E-36	5.26E-37	GO:0051179//localization;GO:0043473//pigmentation;GO:0051234//establishment of localization;GO:0051050//positive regulation of transport;GO:0023056//positive regulation of signaling;GO:0090087//regulation of peptide transport;GO:0010646//regulation of cell communication;GO:0010817//regulation of hormone levels;GO:0051046//regulation of secretion;GO:0010647//positive regulation of cell communicati…	K07299//MFS transporter, SP family, solute carrier family 2 (facilitated glucose transporter), member 1+ko04919//Thyroid hormone signaling pathway+ko04911//Insulin secretion+ko05211//Renal cell carcinoma+ko04976//Bile secretion+ko05200//Pathways in cancer+ko04931//Insulin resistance+ko05230//Central carbon metabolism in cancer+ko04066//HIF-1 signaling pathway+ko04922//Glucagon signaling pathway+k…
BGI_novel_G000663	0.046	7.973	7.425469111	2.96E-38	4.07E-39		K05336//solute carrier family 6 (neurotransmitter transporter), invertebrate
BGI_novel_G000668	2.483	5.576	1.173956562	2.36E-23	4.96E-24	GO:0005576//extracellular region;GO:0044421//extracellular region part;GO:0005615//extracellular space;GO:0004857//enzyme inhibitor activity;GO:0061134//peptidase regulator activity;GO:0004866//endopeptidase inhibitor activity;GO:0030234//enzyme regulator activity;GO:0030414//peptidase inhibitor activity;GO:0061135//endopeptidase regulator activity;GO:0098772//molecular function regulator;	K06530//CD109 antigen
BGI_novel_G000669	0.663	1.453	1.092902417	1.96E-06	1.13E-06	GO:0005576//extracellular region;GO:0044421//extracellular region part;GO:0005615//extracellular space;GO:0030234//enzyme regulator activity;GO:0004857//enzyme inhibitor activity;GO:0061135//endopeptidase regulator activity;GO:0030414//peptidase inhibitor activity;GO:0098772//molecular function regulator;GO:0004866//endopeptidase inhibitor activity;GO:0061134//peptidase regulator activity;	K06530//CD109 antigen
BGI_novel_G000673	0.153	0.383	1.255077946	0.000267102	0.00020565	GO:0044421//extracellular region part;GO:0005576//extracellular region;GO:0005615//extracellular space;GO:0004857//enzyme inhibitor activity;GO:0030234//enzyme regulator activity;GO:0030414//peptidase inhibitor activity;GO:0004866//endopeptidase inhibitor activity;GO:0061134//peptidase regulator activity;GO:0061135//endopeptidase regulator activity;GO:0098772//molecular function regulator;	K06530//CD109 antigen
BGI_novel_G000674	0.18	0.4	1.181581772	0.00019803	0.000149006	GO:0005576//extracellular region;GO:0005615//extracellular space;GO:0044421//extracellular region part;GO:0004857//enzyme inhibitor activity;GO:0061134//peptidase regulator activity;GO:0004866//endopeptidase inhibitor activity;GO:0030234//enzyme regulator activity;GO:0061135//endopeptidase regulator activity;GO:0030414//peptidase inhibitor activity;GO:0098772//molecular function regulator;	K06530//CD109 antigen
BGI_novel_G000676	0.596	0.256	-1.270407694	2.08E-06	1.20E-06	GO:0005576//extracellular region;GO:0005615//extracellular space;GO:0044421//extracellular region part;GO:0030234//enzyme regulator activity;GO:0061134//peptidase regulator activity;GO:0098772//molecular function regulator;GO:0061135//endopeptidase regulator activity;GO:0004857//enzyme inhibitor activity;GO:0004866//endopeptidase inhibitor activity;GO:0030414//peptidase inhibitor activity;	K06530//CD109 antigen
BGI_novel_G000677	0.966	0.376	-1.34438013	2.55E-10	1.05E-10	GO:0005576//extracellular region;GO:0005615//extracellular space;GO:0044421//extracellular region part;GO:0004857//enzyme inhibitor activity;GO:0098772//molecular function regulator;GO:0061135//endopeptidase regulator activity;GO:0004866//endopeptidase inhibitor activity;GO:0061134//peptidase regulator activity;GO:0030234//enzyme regulator activity;GO:0030414//peptidase inhibitor activity;	K06530//CD109 antigen
BGI_novel_G000698	2.986	6.36	1.078664401	5.61E-18	1.48E-18	GO:0016020//membrane;GO:0044425//membrane part;GO:0016021//integral component of membrane;GO:0031224//intrinsic component of membrane;
BGI_novel_G000704	5.91	2.776	-1.086361609	3.66E-45	4.36E-46		K13201//nucleolysin TIA-1/TIAR	zf-C2H2
BGI_novel_G000716	1.463	3.59	1.288316328	6.51E-73	4.95E-74	GO:0016020//membrane;GO:0044425//membrane part;GO:0071944//cell periphery;GO:0005886//plasma membrane;GO:0031224//intrinsic component of membrane;GO:0044464//cell part;GO:0016021//integral component of membrane;GO:0005623//cell;GO:0015294//solute:cation symporter activity;GO:0015297//antiporter activity;GO:0022804//active transmembrane transporter activity;GO:0015075//ion transmembrane transporte…	K13861//solute carrier family 4 (sodium bicarbonate transporter), member 10
BGI_novel_G000718	0	0.193	5.936097561	2.32E-08	1.11E-08	GO:0031224//intrinsic component of membrane;GO:0016020//membrane;GO:0044425//membrane part;GO:0016021//integral component of membrane;GO:0008509//anion transmembrane transporter activity;GO:0015103//inorganic anion transmembrane transporter activity;GO:0015075//ion transmembrane transporter activity;GO:0005215//transporter activity;GO:0022804//active transmembrane transporter activity;GO:0022857/…	K13861//solute carrier family 4 (sodium bicarbonate transporter), member 10
BGI_novel_G000722	0.643	0.28	-1.172001363	0.00034835	0.000272834		K21853//dedicator of cytokinesis protein 9/10/11
BGI_novel_G000726	0.68	1.46	1.114176286	1.19E-07	5.99E-08		K10523//speckle-type POZ protein+ko04341//Hedgehog signaling pathway - fly+ko04340//Hedgehog signaling pathway;K12380//Ras GTPase-activating protein 3+ko04013//MAPK signaling pathway - fly+ko04014//Ras signaling pathway;K21245//transcription factor SPT20 homolog+ko04140//Autophagy - animal	zf-C2H2
BGI_novel_G000743	5.233	15.99	1.636215023	1.88E-10	7.63E-11		K03691//peptide-O-fucosyltransferase [EC:2.4.1.221]+ko00514//Other types of O-glycan biosynthesis
BGI_novel_G000754	0.13	0.403	1.562534257	0.000257995	0.000197871	GO:0016020//membrane;GO:0016021//integral component of membrane;GO:0044425//membrane part;GO:0031224//intrinsic component of membrane;	K10955//mucin-2+ko05226//Gastric cancer+ko05146//Amoebiasis	Homeobox
BGI_novel_G000799	0.05	0.463	3.220692626	6.40E-06	3.93E-06	GO:1901363//heterocyclic compound binding;GO:0046983//protein dimerization activity;GO:0097159//organic cyclic compound binding;GO:0005488//binding;GO:0005515//protein binding;GO:0003676//nucleic acid binding;GO:0003677//DNA binding;		zf-BED
BGI_novel_G000800	0.406	0.076	-2.348729462	1.59E-05	1.03E-05	GO:0003677//DNA binding;GO:0005515//protein binding;GO:0097159//organic cyclic compound binding;GO:1901363//heterocyclic compound binding;GO:0005488//binding;GO:0046983//protein dimerization activity;GO:0003676//nucleic acid binding;	K22593//chromosome alignment-maintaining phosphoprotein 1	zf-BED
BGI_novel_G000801	3.56	1.023	-1.800446896	8.83E-21	2.06E-21	GO:0003676//nucleic acid binding;GO:1901363//heterocyclic compound binding;GO:0003677//DNA binding;GO:0097159//organic cyclic compound binding;GO:0005488//binding;GO:0046983//protein dimerization activity;GO:0005515//protein binding;	K22593//chromosome alignment-maintaining phosphoprotein 1	zf-BED
BGI_novel_G000808	6.96	2.763	-1.321598588	7.90E-72	6.06E-73	GO:0005623//cell;GO:0005634//nucleus;GO:0005622//intracellular;GO:0044424//intracellular part;GO:0043227//membrane-bounded organelle;GO:0043229//intracellular organelle;GO:0043231//intracellular membrane-bounded organelle;GO:0044464//cell part;GO:0043226//organelle;GO:0003700//DNA binding transcription factor activity;GO:0097159//organic cyclic compound binding;GO:0005488//binding;GO:0003676//nuc…	K19488//doublesex- and mab-3-related transcription factor 1	DM
BGI_novel_G000809	6.69	0.033	-7.628979243	8.81E-167	2.86E-168	GO:0005622//intracellular;GO:0044424//intracellular part;GO:0043227//membrane-bounded organelle;GO:0005623//cell;GO:0043226//organelle;GO:0043229//intracellular organelle;GO:0044464//cell part;GO:0005634//nucleus;GO:0043231//intracellular membrane-bounded organelle;GO:0043565//sequence-specific DNA binding;GO:0140110//transcription regulator activity;GO:0043169//cation binding;GO:0003700//DNA bin…	K19488//doublesex- and mab-3-related transcription factor 1	DM
BGI_novel_G000810	18.193	3.213	-2.493236777	1.49E-288	2.69E-290	GO:0043227//membrane-bounded organelle;GO:0005634//nucleus;GO:0043226//organelle;GO:0043229//intracellular organelle;GO:0044424//intracellular part;GO:0043231//intracellular membrane-bounded organelle;GO:0005623//cell;GO:0005622//intracellular;GO:0044464//cell part;GO:0097159//organic cyclic compound binding;GO:0046872//metal ion binding;GO:0140110//transcription regulator activity;GO:0005488//bi…	K19488//doublesex- and mab-3-related transcription factor 1	DM
BGI_novel_G000839	1.766	3.64	1.04877976	3.60E-29	6.36E-30		K10955//mucin-2+ko05226//Gastric cancer+ko05146//Amoebiasis	Pou
BGI_novel_G000840	1.646	0.7	-1.225741604	1.77E-07	9.07E-08	GO:0044425//membrane part;GO:0016020//membrane;GO:0016021//integral component of membrane;GO:0031224//intrinsic component of membrane;
BGI_novel_G000860	1.16	3.866	1.705105147	3.59E-56	3.50E-57	GO:0003824//catalytic activity;GO:0004842//ubiquitin-protein transferase activity;GO:0016740//transferase activity;GO:0019787//ubiquitin-like protein transferase activity;GO:0140096//catalytic activity, acting on a protein;	K22370//apoptosis-resistant E3 ubiquitin protein ligase 1 [EC:2.3.2.26]
BGI_novel_G000861	1.7	4.07	1.282344535	1.10E-39	1.46E-40	GO:0016740//transferase activity;GO:0140096//catalytic activity, acting on a protein;GO:0019787//ubiquitin-like protein transferase activity;GO:0003824//catalytic activity;GO:0004842//ubiquitin-protein transferase activity;	K22370//apoptosis-resistant E3 ubiquitin protein ligase 1 [EC:2.3.2.26]
BGI_novel_G000862	0.89	0.37	-1.306954604	6.55E-10	2.77E-10	GO:0019787//ubiquitin-like protein transferase activity;GO:0016740//transferase activity;GO:0004842//ubiquitin-protein transferase activity;GO:0140096//catalytic activity, acting on a protein;GO:0003824//catalytic activity;	K22370//apoptosis-resistant E3 ubiquitin protein ligase 1 [EC:2.3.2.26]
BGI_novel_G000864	1.46	0.01	-7.499091481	7.23E-56	7.08E-57	GO:0004842//ubiquitin-protein transferase activity;GO:0140096//catalytic activity, acting on a protein;GO:0019787//ubiquitin-like protein transferase activity;GO:0016740//transferase activity;GO:0003824//catalytic activity;	K22370//apoptosis-resistant E3 ubiquitin protein ligase 1 [EC:2.3.2.26]
BGI_novel_G000865	0	0.1	5.160290668	2.15E-05	1.41E-05	GO:0140096//catalytic activity, acting on a protein;GO:0003824//catalytic activity;GO:0016740//transferase activity;GO:0004842//ubiquitin-protein transferase activity;GO:0019787//ubiquitin-like protein transferase activity;	K22370//apoptosis-resistant E3 ubiquitin protein ligase 1 [EC:2.3.2.26]
BGI_novel_G000875	1.293	0.293	-2.14999782	1.42E-18	3.62E-19	GO:0050896//response to stimulus;GO:0023052//signaling;GO:0051716//cellular response to stimulus;GO:0007165//signal transduction;GO:0065007//biological regulation;GO:0050794//regulation of cellular process;GO:0050789//regulation of biological process;GO:0009987//cellular process;GO:0007154//cell communication;	K20641//Rho GTPase-activating protein 20	zf-C2H2
BGI_novel_G000880	0.493	1.273	1.363183697	2.95E-14	9.49E-15	GO:0050896//response to stimulus;GO:0007154//cell communication;GO:0050789//regulation of biological process;GO:0007165//signal transduction;GO:0065007//biological regulation;GO:0050794//regulation of cellular process;GO:0009987//cellular process;GO:0051716//cellular response to stimulus;GO:0023052//signaling;	K20641//Rho GTPase-activating protein 20	MBD
BGI_novel_G000881	0.77	0.273	-1.480949915	5.09E-11	1.99E-11	GO:0065007//biological regulation;GO:0007165//signal transduction;GO:0051716//cellular response to stimulus;GO:0009987//cellular process;GO:0050789//regulation of biological process;GO:0023052//signaling;GO:0050794//regulation of cellular process;GO:0050896//response to stimulus;GO:0007154//cell communication;	K20641//Rho GTPase-activating protein 20	MBD
BGI_novel_G000901	2.32	0.18	-3.676275373	2.03E-81	1.41E-82	GO:0016021//integral component of membrane;GO:0031224//intrinsic component of membrane;GO:0044425//membrane part;GO:0016020//membrane;GO:0032553//ribonucleotide binding;GO:1901363//heterocyclic compound binding;GO:0008509//anion transmembrane transporter activity;GO:0003824//catalytic activity;GO:0016887//ATPase activity;GO:0022804//active transmembrane transporter activity;GO:0043167//ion bindin…	K10951//solute carrier family 12 (sodium/potassium/chloride transporter), member 2+ko04970//Salivary secretion+ko04972//Pancreatic secretion+ko05110//Vibrio cholerae infection
BGI_novel_G000917	0.636	1.616	1.352921066	5.53E-07	2.98E-07		K02513//heparan sulfate 2-O-sulfotransferase HS2ST1 [EC:2.8.2.-]+ko00534//Glycosaminoglycan biosynthesis - heparan sulfate / heparin;K03193//dermatan/chondrotin sulfate uronyl 2-O-sulfotransferase UST [EC:2.8.2.-]+ko00532//Glycosaminoglycan biosynthesis - chondroitin sulfate / dermatan sulfate
BGI_novel_G000918	0.686	1.52	1.158271302	0.00072578	0.000603347	GO:0016021//integral component of membrane;GO:0031224//intrinsic component of membrane;GO:0016020//membrane;GO:0044425//membrane part;GO:0016740//transferase activity;GO:0003824//catalytic activity;GO:0016782//transferase activity, transferring sulfur-containing groups;GO:0008146//sulfotransferase activity;	K02513//heparan sulfate 2-O-sulfotransferase HS2ST1 [EC:2.8.2.-]+ko00534//Glycosaminoglycan biosynthesis - heparan sulfate / heparin;K03193//dermatan/chondrotin sulfate uronyl 2-O-sulfotransferase UST [EC:2.8.2.-]+ko00532//Glycosaminoglycan biosynthesis - chondroitin sulfate / dermatan sulfate
BGI_novel_G000920	0.22	0.52	1.220587029	4.19E-05	2.86E-05	GO:0045168//cell-cell signaling involved in cell fate commitment;GO:0046331//lateral inhibition;GO:0030154//cell differentiation;GO:0032502//developmental process;GO:0045165//cell fate commitment;GO:0023052//signaling;GO:0048869//cellular developmental process;GO:0009987//cellular process;GO:0007267//cell-cell signaling;GO:0007154//cell communication;GO:0031224//intrinsic component of membrane;GO…	K14616//cubilin+ko04977//Vitamin digestion and absorption
BGI_novel_G000925	4.383	0	-10.64482325	7.50E-121	3.43E-122	GO:0030182//neuron differentiation;GO:0006468//protein phosphorylation;GO:0048869//cellular developmental process;GO:0043412//macromolecule modification;GO:0090263//positive regulation of canonical Wnt signaling pathway;GO:0032990//cell part morphogenesis;GO:0034764//positive regulation of transmembrane transport;GO:0048513//animal organ development;GO:0097485//neuron projection guidance;GO:19032…	K08867//WNK lysine deficient protein kinase [EC:2.7.11.1]	zf-C2H2
BGI_novel_G000940	0.006	8.006	11.01160308	2.54E-244	5.47E-246	GO:1901565//organonitrogen compound catabolic process;GO:1901361//organic cyclic compound catabolic process;GO:0009056//catabolic process;GO:1901564//organonitrogen compound metabolic process;GO:0044237//cellular metabolic process;GO:0009064//glutamine family amino acid metabolic process;GO:0016054//organic acid catabolic process;GO:0019752//carboxylic acid metabolic process;GO:1901360//organic c…	K00318//proline dehydrogenase [EC:1.5.-.-]+ko00330//Arginine and proline metabolism+ko01100//Metabolic pathways
BGI_novel_G000949	1.79	0.77	-1.181241527	1.49E-13	5.00E-14	GO:0050794//regulation of cellular process;GO:0007616//long-term memory;GO:0010646//regulation of cell communication;GO:0050804//modulation of chemical synaptic transmission;GO:0051179//localization;GO:0007613//memory;GO:0006810//transport;GO:0003008//system process;GO:0065007//biological regulation;GO:0016192//vesicle-mediated transport;GO:0032501//multicellular organismal process;GO:0050789//re…	K08518//syntaxin-binding protein 5
BGI_novel_G000955	2.21	5.206	1.225238781	1.92E-24	3.87E-25	GO:0006725//cellular aromatic compound metabolic process;GO:0009059//macromolecule biosynthetic process;GO:0034641//cellular nitrogen compound metabolic process;GO:0006807//nitrogen compound metabolic process;GO:0010467//gene expression;GO:0097659//nucleic acid-templated transcription;GO:0009058//biosynthetic process;GO:0009987//cellular process;GO:0006351//transcription, DNA-templated;GO:0034645…	K09366//POU domain transcription factor, class 4	Pou
BGI_novel_G000956	4.236	0.69	-2.587720109	2.75E-56	2.67E-57	GO:1901362//organic cyclic compound biosynthetic process;GO:0034641//cellular nitrogen compound metabolic process;GO:0016070//RNA metabolic process;GO:0006139//nucleobase-containing compound metabolic process;GO:0006725//cellular aromatic compound metabolic process;GO:0044260//cellular macromolecule metabolic process;GO:0044271//cellular nitrogen compound biosynthetic process;GO:1901360//organic …	K09366//POU domain transcription factor, class 4	Pou
BGI_novel_G000968	0.263	0.536	1.0350823	3.16E-05	2.12E-05	GO:0065007//biological regulation;GO:0065008//regulation of biological quality;GO:0006885//regulation of pH;GO:0042592//homeostatic process;GO:0055080//cation homeostasis;GO:0048878//chemical homeostasis;GO:0055067//monovalent inorganic cation homeostasis;GO:0050801//ion homeostasis;GO:0098771//inorganic ion homeostasis;GO:0016020//membrane;GO:0016021//integral component of membrane;GO:0031224//i…	K12040//solute carrier family 9 (sodium/hydrogen exchanger), member 3+ko04978//Mineral absorption+ko04974//Protein digestion and absorption+ko04976//Bile secretion+ko04964//Proximal tubule bicarbonate reclamation
BGI_novel_G000976	0.36	1.066	1.627517404	5.32E-10	2.23E-10	GO:0016020//membrane;GO:0016021//integral component of membrane;GO:0031224//intrinsic component of membrane;GO:0044425//membrane part;GO:0022857//transmembrane transporter activity;GO:0005215//transporter activity;	K08145//MFS transporter, SP family, solute carrier family 2 (facilitated glucose transporter), member 8
BGI_novel_G000979	2.23	1.056	-1.083480933	2.35E-18	6.07E-19
BGI_novel_G000987	12.356	6.11	-1.004699181	4.41E-33	6.84E-34	GO:0005952//cAMP-dependent protein kinase complex;GO:0032991//macromolecular complex;GO:0044424//intracellular part;GO:0005622//intracellular;GO:0005623//cell;GO:0044464//cell part;GO:0097367//carbohydrate derivative binding;GO:0019887//protein kinase regulator activity;GO:0097159//organic cyclic compound binding;GO:0005488//binding;GO:0030234//enzyme regulator activity;GO:0030551//cyclic nucleot…	K04739//cAMP-dependent protein kinase regulator+ko04910//Insulin signaling pathway
BGI_novel_G000992	0.593	0.063	-3.193427138	9.08E-10	3.88E-10	GO:0005488//binding;GO:0043169//cation binding;GO:0046872//metal ion binding;GO:0043167//ion binding;GO:0005509//calcium ion binding;
BGI_novel_G001014	2.31	0.81	-1.515201335	4.54E-29	8.06E-30	GO:0018130//heterocycle biosynthetic process;GO:0034654//nucleobase-containing compound biosynthetic process;GO:0032774//RNA biosynthetic process;GO:0090304//nucleic acid metabolic process;GO:0006139//nucleobase-containing compound metabolic process;GO:0006725//cellular aromatic compound metabolic process;GO:0009058//biosynthetic process;GO:0071704//organic substance metabolic process;GO:0034645/…	K09041//nuclear factor erythroid 2, invertebrate	TF_bZIP
BGI_novel_G001038	1.876	0.91	-1.02715863	3.97E-16	1.15E-16	GO:0004713//protein tyrosine kinase activity;GO:0043167//ion binding;GO:0016740//transferase activity;GO:0043168//anion binding;GO:1901363//heterocyclic compound binding;GO:0005488//binding;GO:0008144//drug binding;GO:0032559//adenyl ribonucleotide binding;GO:0097367//carbohydrate derivative binding;GO:0017076//purine nucleotide binding;GO:0035639//purine ribonucleoside triphosphate binding;GO:00…	K08889//tyrosine-protein kinase Fer [EC:2.7.10.2]
BGI_novel_G001041	5.336	1.836	-1.509464144	1.23E-35	1.79E-36	GO:0002066//columnar/cuboidal epithelial cell development;GO:0010927//cellular component assembly involved in morphogenesis;GO:0034032//purine nucleoside bisphosphate metabolic process;GO:0051186//cofactor metabolic process;GO:0071704//organic substance metabolic process;GO:0009653//anatomical structure morphogenesis;GO:0007306//eggshell chorion assembly;GO:0051188//cofactor biosynthetic process;…	K01922//phosphopantothenate---cysteine ligase (ATP) [EC:6.3.2.51]+ko00770//Pantothenate and CoA biosynthesis+ko01100//Metabolic pathways
BGI_novel_G001050	0	2.276	7.930386316	2.16E-26	4.08E-27	GO:0034654//nucleobase-containing compound biosynthetic process;GO:0034641//cellular nitrogen compound metabolic process;GO:0006807//nitrogen compound metabolic process;GO:0019438//aromatic compound biosynthetic process;GO:0006793//phosphorus metabolic process;GO:0044249//cellular biosynthetic process;GO:0046483//heterocycle metabolic process;GO:0006139//nucleobase-containing compound metabolic p…	K00948//ribose-phosphate pyrophosphokinase [EC:2.7.6.1]+ko00230//Purine metabolism+ko01200//Carbon metabolism+ko01230//Biosynthesis of amino acids+ko00030//Pentose phosphate pathway+ko01100//Metabolic pathways
BGI_novel_G001053	2.556	0.74	-1.820724167	4.39E-17	1.21E-17	GO:0043169//cation binding;GO:0008233//peptidase activity;GO:0008235//metalloexopeptidase activity;GO:0046914//transition metal ion binding;GO:0005488//binding;GO:0140096//catalytic activity, acting on a protein;GO:0046872//metal ion binding;GO:0003824//catalytic activity;GO:0004180//carboxypeptidase activity;GO:0008270//zinc ion binding;GO:0043167//ion binding;GO:0004181//metallocarboxypeptidase…	K05840//dopamine receptor D5+ko04024//cAMP signaling pathway+ko04020//Calcium signaling pathway+ko04728//Dopaminergic synapse+ko04080//Neuroactive ligand-receptor interaction
BGI_novel_G001054	0	1.553	7.758069858	6.40E-24	1.32E-24	GO:0043167//ion binding;GO:0003824//catalytic activity;GO:0008238//exopeptidase activity;GO:0070011//peptidase activity, acting on L-amino acid peptides;GO:0140096//catalytic activity, acting on a protein;GO:0008237//metallopeptidase activity;GO:0043169//cation binding;GO:0008270//zinc ion binding;GO:0046872//metal ion binding;GO:0004181//metallocarboxypeptidase activity;GO:0004180//carboxypeptid…	K05840//dopamine receptor D5+ko04024//cAMP signaling pathway+ko04020//Calcium signaling pathway+ko04728//Dopaminergic synapse+ko04080//Neuroactive ligand-receptor interaction
BGI_novel_G001073	1.996	6	1.570176817	4.71E-24	9.62E-25		K12485//Rab11 family-interacting protein 3/4+ko04144//Endocytosis	TF_bZIP
BGI_novel_G001075	1.76	0.676	-1.411869598	1.26E-11	4.74E-12		K12485//Rab11 family-interacting protein 3/4+ko04144//Endocytosis	TF_bZIP
BGI_novel_G001085	0.55	0.196	-1.491353742	6.42E-06	3.95E-06	GO:0046578//regulation of Ras protein signal transduction;GO:0035023//regulation of Rho protein signal transduction;GO:0009966//regulation of signal transduction;GO:0023051//regulation of signaling;GO:0010646//regulation of cell communication;GO:0065007//biological regulation;GO:1902531//regulation of intracellular signal transduction;GO:0048583//regulation of response to stimulus;GO:0050789//reg…	K08810//triple functional domain protein [EC:2.7.11.1]
BGI_novel_G001089	7.75	3.453	-1.155406954	9.86E-53	1.02E-53	GO:0007154//cell communication;GO:0050877//nervous system process;GO:0022008//neurogenesis;GO:0040007//growth;GO:0042063//gliogenesis;GO:0019226//transmission of nerve impulse;GO:0023052//signaling;GO:0048588//developmental cell growth;GO:0016049//cell growth;GO:0048589//developmental growth;GO:0030154//cell differentiation;GO:0007275//multicellular organism development;GO:0035637//multicellular …	K05039//solute carrier family 6 (neurotransmitter transporter, taurine) member 6
BGI_novel_G001095	1.693	0.453	-1.879110006	1.03E-05	6.49E-06		K18747//protein sex-lethal;K21406//activating transcription factor 3;K11455//chromobox protein 8
BGI_novel_G001105	0	0.11	4.755460633	0.000250037	0.0001912	GO:0000003//reproduction;GO:0022412//cellular process involved in reproduction in multicellular organism;GO:0007281//germ cell development;GO:0032501//multicellular organismal process;GO:0051704//multi-organism process;GO:0007276//gamete generation;GO:0008283//cell proliferation;GO:0030154//cell differentiation;GO:0009987//cellular process;GO:0060856//establishment of blood-brain barrier;GO:00325…	K13208//ELAV like protein 2/3/4
BGI_novel_G001106	2.493	1.163	-1.092534187	2.15E-15	6.49E-16	GO:0048468//cell development;GO:0048477//oogenesis;GO:0048609//multicellular organismal reproductive process;GO:0009987//cellular process;GO:0008283//cell proliferation;GO:0048869//cellular developmental process;GO:0019953//sexual reproduction;GO:0032504//multicellular organism reproduction;GO:0060856//establishment of blood-brain barrier;GO:0000003//reproduction;GO:0048856//anatomical structure …	K13208//ELAV like protein 2/3/4
BGI_novel_G001107	1.206	0	-8.113458201	4.07E-30	6.97E-31	GO:0040011//locomotion;GO:0030154//cell differentiation;GO:0000003//reproduction;GO:0048469//cell maturation;GO:0009605//response to external stimulus;GO:0051704//multi-organism process;GO:0048666//neuron development;GO:0003006//developmental process involved in reproduction;GO:0009987//cellular process;GO:0042551//neuron maturation;GO:0019953//sexual reproduction;GO:0032501//multicellular organi…	K13208//ELAV like protein 2/3/4;K18747//protein sex-lethal
BGI_novel_G001112	2.473	1.023	-1.273201687	1.83E-27	3.40E-28	GO:0006950//response to stress;GO:0050896//response to stimulus;GO:0006979//response to oxidative stress;GO:0048037//cofactor binding;GO:0016684//oxidoreductase activity, acting on peroxide as acceptor;GO:0097159//organic cyclic compound binding;GO:0005488//binding;GO:0016209//antioxidant activity;GO:0016491//oxidoreductase activity;GO:0046906//tetrapyrrole binding;GO:1901363//heterocyclic compou…	K19511//peroxidase [EC:1.11.1.7]
BGI_novel_G001114	12.446	6.026	-1.038060164	1.02E-27	1.89E-28		K17341//hemicentin
BGI_novel_G001120	1.43	0.666	-1.106789016	3.77E-13	1.29E-13		K10955//mucin-2+ko05226//Gastric cancer+ko05146//Amoebiasis	Pou
BGI_novel_G001121	1.663	0.686	-1.256184757	2.27E-19	5.63E-20		K10955//mucin-2+ko05226//Gastric cancer+ko05146//Amoebiasis	Pou
BGI_novel_G001123	1.61	0.003	-8.832191888	7.69E-33	1.21E-33		K18267//nebulin	zf-C2H2
BGI_novel_G001128	1.753	0.79	-1.123872599	3.41E-26	6.48E-27	GO:1901363//heterocyclic compound binding;GO:0005488//binding;GO:0097159//organic cyclic compound binding;GO:0003676//nucleic acid binding;GO:0003677//DNA binding;	K05628//arginine-glutamic acid dipeptide repeats protein+ko04391//Hippo signaling pathway - fly;K04650//nuclear receptor co-repressor 1+ko01522//Endocrine resistance+ko04919//Thyroid hormone signaling pathway+ko05202//Transcriptional misregulation in cancer	HMG
BGI_novel_G001130	0.396	0	-8.053948666	4.07E-29	7.21E-30	GO:0003677//DNA binding;GO:1901363//heterocyclic compound binding;GO:0097159//organic cyclic compound binding;GO:0003676//nucleic acid binding;GO:0005488//binding;	K05628//arginine-glutamic acid dipeptide repeats protein+ko04391//Hippo signaling pathway - fly;K04650//nuclear receptor co-repressor 1+ko01522//Endocrine resistance+ko04919//Thyroid hormone signaling pathway+ko05202//Transcriptional misregulation in cancer	HMG
BGI_novel_G001131	0.526	0	-8.388185839	3.57E-35	5.21E-36	GO:0097159//organic cyclic compound binding;GO:0003676//nucleic acid binding;GO:0005488//binding;GO:1901363//heterocyclic compound binding;GO:0003677//DNA binding;	K05628//arginine-glutamic acid dipeptide repeats protein+ko04391//Hippo signaling pathway - fly;K04650//nuclear receptor co-repressor 1+ko01522//Endocrine resistance+ko04919//Thyroid hormone signaling pathway+ko05202//Transcriptional misregulation in cancer	HMG
BGI_novel_G001140	0.146	0.47	1.692068073	9.88E-05	7.11E-05
BGI_novel_G001156	2.783	0.82	-1.726890101	9.58E-98	5.56E-99	GO:1902115//regulation of organelle assembly;GO:0010826//negative regulation of centrosome duplication;GO:0046606//negative regulation of centrosome cycle;GO:0010824//regulation of centrosome duplication;GO:0065007//biological regulation;GO:0046605//regulation of centrosome cycle;GO:0050789//regulation of biological process;GO:0048523//negative regulation of cellular process;GO:1902116//negative …	K17886//nuclear protein MDM1
BGI_novel_G001160	3.396	1.433	-1.233977825	1.06E-73	8.04E-75	GO:0051726//regulation of cell cycle;GO:0051494//negative regulation of cytoskeleton organization;GO:0050789//regulation of biological process;GO:0048523//negative regulation of cellular process;GO:0051129//negative regulation of cellular component organization;GO:1902116//negative regulation of organelle assembly;GO:0045786//negative regulation of cell cycle;GO:0048519//negative regulation of bi…	K17886//nuclear protein MDM1
BGI_novel_G001165	2.253	0.953	-1.243546166	5.72E-12	2.10E-12		K10955//mucin-2+ko05226//Gastric cancer+ko05146//Amoebiasis	ETS
BGI_novel_G001180	0.43	0.076	-2.500768985	3.88E-14	1.26E-14		K22016//mucin-3/17;K10955//mucin-2+ko05226//Gastric cancer+ko05146//Amoebiasis	HPD
BGI_novel_G001189	1.596	0.71	-1.168758444	5.73E-11	2.25E-11	GO:0044237//cellular metabolic process;GO:0006807//nitrogen compound metabolic process;GO:0006464//cellular protein modification process;GO:0046777//protein autophosphorylation;GO:0006796//phosphate-containing compound metabolic process;GO:0019538//protein metabolic process;GO:0071704//organic substance metabolic process;GO:0043412//macromolecule modification;GO:0043170//macromolecule metabolic p…	K08825//dual specificity tyrosine-phosphorylation-regulated kinase 1 [EC:2.7.12.1]
BGI_novel_G001197	0.293	0.096	-1.548837275	8.12E-05	5.78E-05	GO:0006725//cellular aromatic compound metabolic process;GO:0034641//cellular nitrogen compound metabolic process;GO:1901360//organic cyclic compound metabolic process;GO:0090304//nucleic acid metabolic process;GO:0009987//cellular process;GO:0043170//macromolecule metabolic process;GO:0044237//cellular metabolic process;GO:0044260//cellular macromolecule metabolic process;GO:0006807//nitrogen co…	K13194//double stranded RNA-specific editase B [EC:3.5.-.-]
BGI_novel_G001205	1.783	0.883	-1.002048489	2.89E-05	1.93E-05	GO:0051716//cellular response to stimulus;GO:0065007//biological regulation;GO:0023052//signaling;GO:0009987//cellular process;GO:0007165//signal transduction;GO:0050794//regulation of cellular process;GO:0007154//cell communication;GO:0050789//regulation of biological process;GO:0035556//intracellular signal transduction;GO:0050896//response to stimulus;GO:0005622//intracellular;GO:0044464//cell…	K12323//atrial natriuretic peptide receptor A [EC:4.6.1.2]+ko04024//cAMP signaling pathway+ko04022//cGMP-PKG signaling pathway+ko00230//Purine metabolism+ko04714//Thermogenesis+ko04270//Vascular smooth muscle contraction+ko04923//Regulation of lipolysis in adipocytes+ko04921//Oxytocin signaling pathway+ko04924//Renin secretion+ko04925//Aldosterone synthesis and secretion
BGI_novel_G001217	2.433	0.516	-2.165876647	8.14E-15	2.54E-15		K06233//low density lipoprotein-related protein 2+ko04918//Thyroid hormone synthesis+ko04340//Hedgehog signaling pathway+ko04979//Cholesterol metabolism
BGI_novel_G001224	0.333	0.906	1.471657923	1.51E-08	7.04E-09	GO:0051179//localization;GO:0042886//amide transport;GO:0071705//nitrogen compound transport;GO:0033036//macromolecule localization;GO:0045184//establishment of protein localization;GO:0051234//establishment of localization;GO:0046907//intracellular transport;GO:0006886//intracellular protein transport;GO:0034613//cellular protein localization;GO:0008104//protein localization;GO:0071702//organic …	K15297//regulating synaptic membrane exocytosis protein 2+ko04911//Insulin secretion
BGI_novel_G001227	1.98	0.743	-1.432819025	2.01E-15	6.06E-16	GO:0008587//imaginal disc-derived wing margin morphogenesis;GO:0007275//multicellular organism development;GO:0009887//animal organ morphogenesis;GO:0045570//regulation of imaginal disc growth;GO:0007472//wing disc morphogenesis;GO:0035220//wing disc development;GO:0060541//respiratory system development;GO:0090092//regulation of transmembrane receptor protein serine/threonine kinase signaling pa…	K02514//heparan sulfate 6-O-sulfotransferase HS6ST1 [EC:2.8.2.-]+ko00534//Glycosaminoglycan biosynthesis - heparan sulfate / heparin
BGI_novel_G001229	1.606	0.326	-2.271054684	4.76E-20	1.14E-20	GO:0016021//integral component of membrane;GO:0031224//intrinsic component of membrane;GO:0044425//membrane part;GO:0016020//membrane;	K02514//heparan sulfate 6-O-sulfotransferase HS6ST1 [EC:2.8.2.-]+ko00534//Glycosaminoglycan biosynthesis - heparan sulfate / heparin
BGI_novel_G001237	0	0.363	6.579682068	3.96E-12	1.44E-12		K05701//tight junction protein 1+ko05132//Salmonella infection+ko04540//Gap junction+ko04530//Tight junction+ko05110//Vibrio cholerae infection+ko05120//Epithelial cell signaling in Helicobacter pylori infection+ko04520//Adherens junction
BGI_novel_G001238	1.873	0.676	-1.495812651	1.14E-27	2.12E-28		K05701//tight junction protein 1+ko05132//Salmonella infection+ko04540//Gap junction+ko04530//Tight junction+ko05110//Vibrio cholerae infection+ko05120//Epithelial cell signaling in Helicobacter pylori infection+ko04520//Adherens junction
BGI_novel_G001240	0.366	0.753	1.051337576	2.04E-05	1.33E-05		K05701//tight junction protein 1+ko05132//Salmonella infection+ko04540//Gap junction+ko04530//Tight junction+ko05110//Vibrio cholerae infection+ko05120//Epithelial cell signaling in Helicobacter pylori infection+ko04520//Adherens junction
BGI_novel_G001245	0.563	0.22	-1.402936275	1.81E-05	1.18E-05		K13172//serine/arginine repetitive matrix protein 2	CSD
BGI_novel_G001246	1.71	0.756	-1.176560552	4.31E-10	1.80E-10		K13172//serine/arginine repetitive matrix protein 2	CSD
BGI_novel_G001265	0.186	0.013	-3.906240544	7.73E-05	5.48E-05		K19720//collagen, type III, alpha+ko04933//AGE-RAGE signaling pathway in diabetic complications+ko04611//Platelet activation+ko05146//Amoebiasis+ko04974//Protein digestion and absorption+ko04926//Relaxin signaling pathway;K10385//loricrin	ARID
BGI_novel_G001271	1.226	0.436	-1.431987142	7.14E-10	3.03E-10		K19720//collagen, type III, alpha+ko04933//AGE-RAGE signaling pathway in diabetic complications+ko04611//Platelet activation+ko05146//Amoebiasis+ko04974//Protein digestion and absorption+ko04926//Relaxin signaling pathway;K22020//mucin-19	MBD
BGI_novel_G001272	2.06	0.276	-2.899718717	7.44E-39	1.01E-39		K19720//collagen, type III, alpha+ko04933//AGE-RAGE signaling pathway in diabetic complications+ko04611//Platelet activation+ko05146//Amoebiasis+ko04974//Protein digestion and absorption+ko04926//Relaxin signaling pathway;K22020//mucin-19	MBD
BGI_novel_G001277	0	1.946	9.147987492	2.79E-52	2.93E-53	GO:0036094//small molecule binding;GO:0016462//pyrophosphatase activity;GO:0032555//purine ribonucleotide binding;GO:0017076//purine nucleotide binding;GO:0017111//nucleoside-triphosphatase activity;GO:0032549//ribonucleoside binding;GO:0016818//hydrolase activity, acting on acid anhydrides, in phosphorus-containing anhydrides;GO:0043168//anion binding;GO:0005525//GTP binding;GO:0035639//purine r…	K01528//dynamin GTPase [EC:3.6.5.5]+ko04144//Endocytosis+ko04072//Phospholipase D signaling pathway+ko04721//Synaptic vesicle cycle+ko05100//Bacterial invasion of epithelial cells+ko04961//Endocrine and other factor-regulated calcium reabsorption	zf-GATA
BGI_novel_G001297	20.653	53.67	1.377728618	7.03E-123	3.16E-124	GO:0016020//membrane;GO:0016021//integral component of membrane;GO:0044425//membrane part;GO:0031224//intrinsic component of membrane;	K07297//adiponectin receptor+ko04211//Longevity regulating pathway+ko04932//Non-alcoholic fatty liver disease (NAFLD)+ko04152//AMPK signaling pathway+ko04920//Adipocytokine signaling pathway
BGI_novel_G001319	0.176	2.936	4.028426729	2.14E-130	8.63E-132		K12076//disks large protein 1+ko04391//Hippo signaling pathway - fly+ko04390//Hippo signaling pathway+ko04660//T cell receptor signaling pathway+ko04530//Tight junction+ko05203//Viral carcinogenesis+ko05165//Human papillomavirus infection+ko05166//Human T-cell leukemia virus 1 infection
BGI_novel_G001335	0.413	0.113	-1.881399539	6.92E-20	1.68E-20	GO:0002009//morphogenesis of an epithelium;GO:0007552//metamorphosis;GO:0032501//multicellular organismal process;GO:0035295//tube development;GO:0002165//instar larval or pupal development;GO:0009886//post-embryonic animal morphogenesis;GO:0035120//post-embryonic appendage morphogenesis;GO:0048513//animal organ development;GO:0035239//tube morphogenesis;GO:0050789//regulation of biological proce…	K09380//zinc finger homeobox protein 4	Homeobox
BGI_novel_G001343	1.486	3.216	1.124656689	1.87E-07	9.58E-08	GO:1901360//organic cyclic compound metabolic process;GO:0034641//cellular nitrogen compound metabolic process;GO:0006396//RNA processing;GO:0043170//macromolecule metabolic process;GO:0006725//cellular aromatic compound metabolic process;GO:0009987//cellular process;GO:0046483//heterocycle metabolic process;GO:0000003//reproduction;GO:0071704//organic substance metabolic process;GO:0022414//repr…	K18747//protein sex-lethal	bHLH
BGI_novel_G001346	0.67	0.15	-2.15969655	5.65E-07	3.05E-07		K02174//broad-complex core protein+ko04320//Dorso-ventral axis formation+ko04214//Apoptosis - fly	ZBTB
BGI_novel_G001362	1.536	0.51	-1.584057857	1.76E-13	5.90E-14		K10955//mucin-2+ko05226//Gastric cancer+ko05146//Amoebiasis
BGI_novel_G001364	0	0.236	5.426505406	2.96E-06	1.74E-06	GO:0016491//oxidoreductase activity;GO:0005488//binding;GO:0046914//transition metal ion binding;GO:0043167//ion binding;GO:0005507//copper ion binding;GO:0003824//catalytic activity;GO:0046872//metal ion binding;GO:0043169//cation binding;	K05909//laccase [EC:1.10.3.2];K00423//L-ascorbate oxidase [EC:1.10.3.3]+ko00053//Ascorbate and aldarate metabolism+ko01100//Metabolic pathways;K19791//iron transport multicopper oxidase
BGI_novel_G001381	1.45	0.406	-1.843167779	2.32E-28	4.21E-29	GO:0005623//cell;GO:0005856//cytoskeleton;GO:0044464//cell part;GO:0005622//intracellular;GO:0043226//organelle;GO:0044424//intracellular part;GO:0043232//intracellular non-membrane-bounded organelle;GO:0043228//non-membrane-bounded organelle;GO:0043229//intracellular organelle;GO:0046872//metal ion binding;GO:0043169//cation binding;GO:0008092//cytoskeletal protein binding;GO:0008017//microtubul…	K10382//dystonin
BGI_novel_G001382	1.426	0.68	-1.069181135	6.12E-15	1.90E-15	GO:0044464//cell part;GO:0005622//intracellular;GO:0043232//intracellular non-membrane-bounded organelle;GO:0005856//cytoskeleton;GO:0005623//cell;GO:0043228//non-membrane-bounded organelle;GO:0043229//intracellular organelle;GO:0043226//organelle;GO:0044424//intracellular part;GO:0015631//tubulin binding;GO:0005509//calcium ion binding;GO:0046872//metal ion binding;GO:0043169//cation binding;GO:…	K10382//dystonin
BGI_novel_G001384	0.86	0.363	-1.206131613	5.39E-07	2.90E-07	GO:0005622//intracellular;GO:0044464//cell part;GO:0043229//intracellular organelle;GO:0005623//cell;GO:0043228//non-membrane-bounded organelle;GO:0044424//intracellular part;GO:0043232//intracellular non-membrane-bounded organelle;GO:0043226//organelle;GO:0005856//cytoskeleton;GO:0015631//tubulin binding;GO:0005509//calcium ion binding;GO:0005488//binding;GO:0043169//cation binding;GO:0005515//p…	K10382//dystonin
BGI_novel_G001399	0.683	0.293	-1.197692054	9.79E-08	4.90E-08	GO:0046872//metal ion binding;GO:0008092//cytoskeletal protein binding;GO:0005488//binding;GO:0046914//transition metal ion binding;GO:0003779//actin binding;GO:0043167//ion binding;GO:0043169//cation binding;GO:0008270//zinc ion binding;GO:0005515//protein binding;	K10366//dystrophin+ko05414//Dilated cardiomyopathy (DCM)+ko05416//Viral myocarditis+ko05410//Hypertrophic cardiomyopathy (HCM)+ko05412//Arrhythmogenic right ventricular cardiomyopathy (ARVC)
BGI_novel_G001407	4.776	1.07	-2.159704234	1.30E-58	1.21E-59	GO:0044425//membrane part;GO:0016021//integral component of membrane;GO:0031224//intrinsic component of membrane;GO:0016020//membrane;GO:0005509//calcium ion binding;GO:0046872//metal ion binding;GO:0043167//ion binding;GO:0043169//cation binding;GO:0005488//binding;	K20053//very low-density lipoprotein receptor
BGI_novel_G001411	0.453	1.15	1.326746611	2.40E-13	8.14E-14	GO:0031224//intrinsic component of membrane;GO:0044425//membrane part;GO:0016021//integral component of membrane;GO:0016020//membrane;GO:0046872//metal ion binding;GO:0005488//binding;GO:0005509//calcium ion binding;GO:0043167//ion binding;GO:0043169//cation binding;	K20053//very low-density lipoprotein receptor
BGI_novel_G001441	0.223	0.463	1.037435398	3.75E-08	1.82E-08	GO:0003723//RNA binding;GO:0003676//nucleic acid binding;GO:1901363//heterocyclic compound binding;GO:0097159//organic cyclic compound binding;GO:0005488//binding;	K17391//insulin-like growth factor 2 mRNA-binding protein 1+ko05206//MicroRNAs in cancer	bHLH
BGI_novel_G001459	2.046	0.963	-1.078615094	1.82E-50	1.97E-51	GO:0005886//plasma membrane;GO:0005623//cell;GO:0044425//membrane part;GO:0031224//intrinsic component of membrane;GO:0016020//membrane;GO:0016021//integral component of membrane;GO:0044464//cell part;GO:0071944//cell periphery;GO:0008381//mechanosensitive ion channel activity;GO:0022838//substrate-specific channel activity;GO:0022836//gated channel activity;GO:0015318//inorganic molecular entity…	K05273//glutamate receptor, anionic
BGI_novel_G001470	1.326	0.46	-1.556987956	2.40E-10	9.79E-11		K06270//protein phosphatase 1 regulatory subunit 12A+ko04024//cAMP signaling pathway+ko04022//cGMP-PKG signaling pathway+ko04810//Regulation of actin cytoskeleton+ko04510//Focal adhesion+ko04611//Platelet activation+ko05205//Proteoglycans in cancer+ko04270//Vascular smooth muscle contraction+ko04921//Oxytocin signaling pathway	zf-C2H2
BGI_novel_G001474	2.28	0.11	-4.359468742	5.81E-33	9.08E-34	GO:0005515//protein binding;GO:0019901//protein kinase binding;GO:0005488//binding;GO:0019899//enzyme binding;GO:0019900//kinase binding;	K06270//protein phosphatase 1 regulatory subunit 12A+ko04024//cAMP signaling pathway+ko04022//cGMP-PKG signaling pathway+ko04810//Regulation of actin cytoskeleton+ko04510//Focal adhesion+ko04611//Platelet activation+ko05205//Proteoglycans in cancer+ko04270//Vascular smooth muscle contraction+ko04921//Oxytocin signaling pathway	zf-C2H2
BGI_novel_G001477	0.286	0.616	1.070844599	1.47E-05	9.45E-06		K07378//neuroligin+ko04514//Cell adhesion molecules (CAMs)
BGI_novel_G001482	0.546	0.086	-2.72417592	8.48E-12	3.15E-12	GO:0003730//mRNA 3'-UTR binding;GO:0003729//mRNA binding;GO:1901363//heterocyclic compound binding;GO:0003723//RNA binding;GO:0005488//binding;GO:0097159//organic cyclic compound binding;GO:0003676//nucleic acid binding;GO:0045182//translation regulator activity;	K02602//cytoplasmic polyadenylation element-binding protein+ko04320//Dorso-ventral axis formation+ko04914//Progesterone-mediated oocyte maturation+ko04114//Oocyte meiosis	zf-C2H2
BGI_novel_G001496	0.93	0.4	-1.235539061	2.12E-07	1.10E-07	GO:0043632//modification-dependent macromolecule catabolic process;GO:0045732//positive regulation of protein catabolic process;GO:0009896//positive regulation of catabolic process;GO:0010604//positive regulation of macromolecule metabolic process;GO:0031325//positive regulation of cellular metabolic process;GO:0044260//cellular macromolecule metabolic process;GO:0009987//cellular process;GO:0044…	K22016//mucin-3/17
BGI_novel_G001501	3.723	1.77	-1.067918119	2.00E-15	6.03E-16	GO:0007154//cell communication;GO:0016055//Wnt signaling pathway;GO:0007267//cell-cell signaling;GO:0065007//biological regulation;GO:0009987//cellular process;GO:0007166//cell surface receptor signaling pathway;GO:0051716//cellular response to stimulus;GO:0023052//signaling;GO:0198738//cell-cell signaling by wnt;GO:0050794//regulation of cellular process;GO:0050896//response to stimulus;GO:00071…	K04491//transcription factor 7-like 2+ko04390//Hippo signaling pathway+ko05412//Arrhythmogenic right ventricular cardiomyopathy (ARVC)+ko05226//Gastric cancer+ko05225//Hepatocellular carcinoma+ko04916//Melanogenesis+ko04310//Wnt signaling pathway+ko05217//Basal cell carcinoma+ko05216//Thyroid cancer+ko05215//Prostate cancer+ko05213//Endometrial cancer+ko05210//Colorectal cancer+ko05200//Pathways …	HMG
BGI_novel_G001503	2.196	0.526	-2.068609241	9.04E-38	1.26E-38	GO:0007165//signal transduction;GO:0051716//cellular response to stimulus;GO:0050794//regulation of cellular process;GO:0065007//biological regulation;GO:0023052//signaling;GO:0198738//cell-cell signaling by wnt;GO:0016055//Wnt signaling pathway;GO:0009987//cellular process;GO:0007166//cell surface receptor signaling pathway;GO:0050789//regulation of biological process;GO:0050896//response to sti…	K04491//transcription factor 7-like 2+ko04390//Hippo signaling pathway+ko05412//Arrhythmogenic right ventricular cardiomyopathy (ARVC)+ko05226//Gastric cancer+ko05225//Hepatocellular carcinoma+ko04916//Melanogenesis+ko04310//Wnt signaling pathway+ko05217//Basal cell carcinoma+ko05216//Thyroid cancer+ko05215//Prostate cancer+ko05213//Endometrial cancer+ko05210//Colorectal cancer+ko05200//Pathways …
BGI_novel_G001519	0.21	4.316	4.35532488	2.72E-179	7.94E-181	GO:0016772//transferase activity, transferring phosphorus-containing groups;GO:0035639//purine ribonucleoside triphosphate binding;GO:0005524//ATP binding;GO:0032553//ribonucleotide binding;GO:0030554//adenyl nucleotide binding;GO:0140096//catalytic activity, acting on a protein;GO:0003824//catalytic activity;GO:0016773//phosphotransferase activity, alcohol group as acceptor;GO:0032559//adenyl ri…	K12567//titin [EC:2.7.11.1]+ko05414//Dilated cardiomyopathy (DCM)+ko05410//Hypertrophic cardiomyopathy (HCM)
BGI_novel_G001522	3.466	1.19	-1.521240316	7.20E-24	1.49E-24	GO:0044248//cellular catabolic process;GO:1901565//organonitrogen compound catabolic process;GO:0043603//cellular amide metabolic process;GO:0006751//glutathione catabolic process;GO:0008152//metabolic process;GO:1901575//organic substance catabolic process;GO:0051186//cofactor metabolic process;GO:0051187//cofactor catabolic process;GO:0006749//glutathione metabolic process;GO:0042219//cellular …	K18592//gamma-glutamyltranspeptidase / glutathione hydrolase / leukotriene-C4 hydrolase [EC:2.3.2.2 3.4.19.13 3.4.19.14]+ko00590//Arachidonic acid metabolism+ko00480//Glutathione metabolism+ko00430//Taurine and hypotaurine metabolism+ko01100//Metabolic pathways
BGI_novel_G001523	3.763	1.73	-1.093537995	3.16E-15	9.62E-16	GO:0009987//cellular process;GO:0006518//peptide metabolic process;GO:0008152//metabolic process;GO:0006790//sulfur compound metabolic process;GO:0042219//cellular modified amino acid catabolic process;GO:1901564//organonitrogen compound metabolic process;GO:0006751//glutathione catabolic process;GO:0044248//cellular catabolic process;GO:0006749//glutathione metabolic process;GO:0006575//cellular…	K18592//gamma-glutamyltranspeptidase / glutathione hydrolase / leukotriene-C4 hydrolase [EC:2.3.2.2 3.4.19.13 3.4.19.14]+ko00590//Arachidonic acid metabolism+ko00480//Glutathione metabolism+ko00430//Taurine and hypotaurine metabolism+ko01100//Metabolic pathways
BGI_novel_G001530	1.736	4.293	1.358870383	9.50E-28	1.75E-28	GO:0008152//metabolic process;GO:0003824//catalytic activity;GO:0016787//hydrolase activity;	K10955//mucin-2+ko05226//Gastric cancer+ko05146//Amoebiasis
BGI_novel_G001544	0.97	6.226	2.660674651	1.11E-07	5.57E-08
BGI_novel_G001562	0.476	0.166	-1.502499919	9.33E-06	5.85E-06	GO:0003723//RNA binding;GO:0005488//binding;GO:0097159//organic cyclic compound binding;GO:0046872//metal ion binding;GO:0003676//nucleic acid binding;GO:0043167//ion binding;GO:1901363//heterocyclic compound binding;GO:0043169//cation binding;	K04404//TAK1-binding protein 2+ko04214//Apoptosis - fly+ko05170//Human immunodeficiency virus 1 infection+ko04657//IL-17 signaling pathway+ko04380//Osteoclast differentiation+ko04668//TNF signaling pathway+ko05145//Toxoplasmosis+ko05140//Leishmaniasis+ko04621//NOD-like receptor signaling pathway+ko04620//Toll-like receptor signaling pathway+ko04624//Toll and Imd signaling pathway+ko04013//MAPK si…
BGI_novel_G001565	0.316	1.373	2.141030046	1.44E-06	8.14E-07	GO:0031224//intrinsic component of membrane;GO:0044425//membrane part;GO:0016020//membrane;GO:0016021//integral component of membrane;	K06767//Down syndrome cell adhesion molecule;K06768//Down syndrome cell adhesion molecule-like protein 1
BGI_novel_G001566	4.313	1.386	-1.60934236	8.87E-12	3.30E-12	GO:0016020//membrane;GO:0044425//membrane part;GO:0031224//intrinsic component of membrane;GO:0016021//integral component of membrane;	K06767//Down syndrome cell adhesion molecule;K06768//Down syndrome cell adhesion molecule-like protein 1
BGI_novel_G001572	0.79	0.116	-2.737837026	6.18E-19	1.56E-19	GO:0009058//biosynthetic process;GO:0046486//glycerolipid metabolic process;GO:0044249//cellular biosynthetic process;GO:0008610//lipid biosynthetic process;GO:0044238//primary metabolic process;GO:0071704//organic substance metabolic process;GO:0009987//cellular process;GO:0006629//lipid metabolic process;GO:0007165//signal transduction;GO:1901576//organic substance biosynthetic process;GO:00464…	K01115//phospholipase D1/2 [EC:3.1.4.4]+ko04024//cAMP signaling pathway+ko04144//Endocytosis+ko04071//Sphingolipid signaling pathway+ko04072//Phospholipase D signaling pathway+ko04912//GnRH signaling pathway+ko04724//Glutamatergic synapse+ko04666//Fc gamma R-mediated phagocytosis+ko00564//Glycerophospholipid metabolism+ko00565//Ether lipid metabolism+ko04014//Ras signaling pathway+ko05231//Cholin…
BGI_novel_G001606	0.853	0	-7.148257356	2.61E-17	7.16E-18	GO:0097159//organic cyclic compound binding;GO:0005488//binding;GO:0003676//nucleic acid binding;GO:1901363//heterocyclic compound binding;GO:0003677//DNA binding;	K02174//broad-complex core protein+ko04320//Dorso-ventral axis formation+ko04214//Apoptosis - fly	HTH
BGI_novel_G001607	1.146	0.383	-1.589092986	2.10E-13	7.10E-14	GO:0003677//DNA binding;GO:0005488//binding;GO:0097159//organic cyclic compound binding;GO:1901363//heterocyclic compound binding;GO:0003676//nucleic acid binding;	K04650//nuclear receptor co-repressor 1+ko01522//Endocrine resistance+ko04919//Thyroid hormone signaling pathway+ko05202//Transcriptional misregulation in cancer	HTH
BGI_novel_G001623	3.206	1.14	-1.477656538	7.52E-11	2.97E-11		K18080//tensin;K03006//DNA-directed RNA polymerase II subunit RPB1 [EC:2.7.7.6]+ko03020//RNA polymerase+ko05016//Huntington disease+ko05168//Herpes simplex infection;K20674//modular serine protease [EC:3.4.21.-]+ko04624//Toll and Imd signaling pathway;K12885//heterogeneous nuclear ribonucleoprotein G+ko03040//Spliceosome;K03626//nascent polypeptide-associated complex subunit alpha+ko04928//Parath…
BGI_novel_G001652	0.58	1.19	1.033515135	2.68E-05	1.79E-05	GO:0065008//regulation of biological quality;GO:0006996//organelle organization;GO:0008104//protein localization;GO:0065007//biological regulation;GO:0007016//cytoskeletal anchoring at plasma membrane;GO:0007010//cytoskeleton organization;GO:0032507//maintenance of protein location in cell;GO:0009987//cellular process;GO:0051641//cellular localization;GO:0033036//macromolecule localization;GO:001…	K06265//dystroglycan 1+ko05414//Dilated cardiomyopathy (DCM)+ko05416//Viral myocarditis+ko05410//Hypertrophic cardiomyopathy (HCM)+ko05412//Arrhythmogenic right ventricular cardiomyopathy (ARVC)+ko04512//ECM-receptor interaction
BGI_novel_G001654	1.313	0.44	-1.578465317	2.27E-09	1.00E-09	GO:0007165//signal transduction;GO:0023052//signaling;GO:0007264//small GTPase mediated signal transduction;GO:0035556//intracellular signal transduction;GO:0009987//cellular process;GO:0050789//regulation of biological process;GO:0051716//cellular response to stimulus;GO:0065007//biological regulation;GO:0050896//response to stimulus;GO:0050794//regulation of cellular process;GO:0007154//cell co…	K04351//Rap guanine nucleotide exchange factor 4+ko04024//cAMP signaling pathway+ko04072//Phospholipase D signaling pathway+ko04911//Insulin secretion+ko04261//Adrenergic signaling in cardiomyocytes+ko04670//Leukocyte transendothelial migration+ko04015//Rap1 signaling pathway
BGI_novel_G001673	0.256	0.03	-3.113256466	6.57E-10	2.78E-10	GO:0016021//integral component of membrane;GO:0044425//membrane part;GO:0031224//intrinsic component of membrane;GO:0016020//membrane;	K20230//kekkon-1+ko04013//MAPK signaling pathway - fly
BGI_novel_G001686	0	0.276	6.948174436	5.16E-15	1.59E-15	GO:0031224//intrinsic component of membrane;GO:0044425//membrane part;GO:0016020//membrane;GO:0016021//integral component of membrane;	K14209//solute carrier family 36 (proton-coupled amino acid transporter)
BGI_novel_G001695	0.23	1.093	2.302921588	1.02E-06	5.66E-07	GO:0009987//cellular process;GO:0043170//macromolecule metabolic process;GO:1901071//glucosamine-containing compound metabolic process;GO:1901135//carbohydrate derivative metabolic process;GO:0071704//organic substance metabolic process;GO:0006030//chitin metabolic process;GO:1901564//organonitrogen compound metabolic process;GO:0006040//amino sugar metabolic process;GO:0006807//nitrogen compound…	K15174//RNA polymerase II-associated factor 1;K01183//chitinase [EC:3.2.1.14]+ko00520//Amino sugar and nucleotide sugar metabolism+ko01100//Metabolic pathways
BGI_novel_G001723	0.28	1.69	2.597580974	2.07E-06	1.19E-06	GO:0023052//signaling;GO:0009987//cellular process;GO:0050896//response to stimulus;GO:0007165//signal transduction;GO:0051716//cellular response to stimulus;GO:0065007//biological regulation;GO:0006950//response to stress;GO:0007166//cell surface receptor signaling pathway;GO:0050794//regulation of cellular process;GO:0050789//regulation of biological process;GO:0007154//cell communication;GO:00…	K04599//G protein-coupled receptor Mth (Methuselah protein)
BGI_novel_G001724	0.433	1.266	1.575197019	1.75E-05	1.13E-05	GO:0006950//response to stress;GO:0050896//response to stimulus;GO:0007154//cell communication;GO:0007166//cell surface receptor signaling pathway;GO:0051716//cellular response to stimulus;GO:0009987//cellular process;GO:0065007//biological regulation;GO:0023052//signaling;GO:0050789//regulation of biological process;GO:0050794//regulation of cellular process;GO:0007165//signal transduction;GO:00…	K04599//G protein-coupled receptor Mth (Methuselah protein)
BGI_novel_G001748	1.906	0.213	-3.101021094	8.78E-32	1.43E-32		K19897//fasciclin 1
BGI_novel_G001750	0.736	1.766	1.242925037	5.42E-19	1.36E-19		K19897//fasciclin 1
BGI_novel_G001764	1.62	0.75	-1.114781153	0.000793799	0.000662945	GO:0051179//localization;GO:0051234//establishment of localization;GO:0006810//transport;GO:0055085//transmembrane transport;GO:0044425//membrane part;GO:0016020//membrane;GO:0031224//intrinsic component of membrane;GO:0016021//integral component of membrane;GO:0022857//transmembrane transporter activity;GO:0005215//transporter activity;	K08202//MFS transporter, OCT family, solute carrier family 22 (organic cation transporter), member 4/5+ko05231//Choline metabolism in cancer
BGI_novel_G001772	0.81	0.236	-1.788764358	9.03E-09	4.19E-09	GO:0010468//regulation of gene expression;GO:0050789//regulation of biological process;GO:0080090//regulation of primary metabolic process;GO:0034248//regulation of cellular amide metabolic process;GO:0031326//regulation of cellular biosynthetic process;GO:2000112//regulation of cellular macromolecule biosynthetic process;GO:0060255//regulation of macromolecule metabolic process;GO:0010556//regul…	K14945//protein quaking
BGI_novel_G001781	2.133	0.75	-1.547828235	7.65E-20	1.86E-20	GO:0044249//cellular biosynthetic process;GO:0044238//primary metabolic process;GO:0006720//isoprenoid metabolic process;GO:0008152//metabolic process;GO:0006629//lipid metabolic process;GO:0071704//organic substance metabolic process;GO:0044237//cellular metabolic process;GO:0008299//isoprenoid biosynthetic process;GO:0008610//lipid biosynthetic process;GO:1901576//organic substance biosynthetic…	K12504//decaprenyl-diphosphate synthase subunit 1 [EC:2.5.1.91]+ko00900//Terpenoid backbone biosynthesis
BGI_novel_G001790	0	0.023	4.74884781	0.000258523	0.000198502	GO:1901363//heterocyclic compound binding;GO:0003676//nucleic acid binding;GO:0003723//RNA binding;GO:0005488//binding;GO:0097159//organic cyclic compound binding;	K14411//RNA-binding protein Musashi+ko03015//mRNA surveillance pathway	CSD
BGI_novel_G001791	5.696	2.48	-1.19320483	1.96E-155	6.84E-157		K14411//RNA-binding protein Musashi+ko03015//mRNA surveillance pathway
BGI_novel_G001800	0.773	1.773	1.206722353	1.16E-13	3.86E-14	GO:0016021//integral component of membrane;GO:0044425//membrane part;GO:0031224//intrinsic component of membrane;GO:0016020//membrane;GO:0016740//transferase activity;GO:0016747//transferase activity, transferring acyl groups other than amino-acyl groups;GO:0140096//catalytic activity, acting on a protein;GO:0019706//protein-cysteine S-palmitoyltransferase activity;GO:0016409//palmitoyltransferas…	K16675//palmitoyltransferase ZDHHC9/14/18 [EC:2.3.1.225]+ko04391//Hippo signaling pathway - fly
BGI_novel_G001801	1.066	0.116	-3.140680147	3.06E-51	3.25E-52	GO:0016020//membrane;GO:0031224//intrinsic component of membrane;GO:0016021//integral component of membrane;GO:0044425//membrane part;GO:0003824//catalytic activity;GO:0016409//palmitoyltransferase activity;GO:0016747//transferase activity, transferring acyl groups other than amino-acyl groups;GO:0140096//catalytic activity, acting on a protein;GO:0019707//protein-cysteine S-acyltransferase activ…	K16675//palmitoyltransferase ZDHHC9/14/18 [EC:2.3.1.225]+ko04391//Hippo signaling pathway - fly
BGI_novel_G001804	0.67	0.156	-2.082027667	5.07E-24	1.04E-24	GO:0031224//intrinsic component of membrane;GO:0044425//membrane part;GO:0016020//membrane;GO:0016021//integral component of membrane;GO:0019707//protein-cysteine S-acyltransferase activity;GO:0016740//transferase activity;GO:0016746//transferase activity, transferring acyl groups;GO:0016747//transferase activity, transferring acyl groups other than amino-acyl groups;GO:0016417//S-acyltransferase…	K16675//palmitoyltransferase ZDHHC9/14/18 [EC:2.3.1.225]+ko04391//Hippo signaling pathway - fly
BGI_novel_G001809	3.186	1.466	-1.100771299	1.40E-07	7.12E-08	GO:0030100//regulation of endocytosis;GO:0035556//intracellular signal transduction;GO:0032879//regulation of localization;GO:2000370//positive regulation of clathrin-dependent endocytosis;GO:0050794//regulation of cellular process;GO:0002682//regulation of immune system process;GO:0050896//response to stimulus;GO:0051049//regulation of transport;GO:0035206//regulation of hemocyte proliferation;G…	K02677//classical protein kinase C alpha type [EC:2.7.11.13]+ko04360//Axon guidance+ko04020//Calcium signaling pathway+ko04730//Long-term depression+ko05130//Pathogenic Escherichia coli infection+ko05223//Non-small cell lung cancer+ko05225//Hepatocellular carcinoma+ko04510//Focal adhesion+ko04933//AGE-RAGE signaling pathway in diabetic complications+ko04070//Phosphatidylinositol signaling system+…
BGI_novel_G001810	4.2	1.673	-1.309951887	7.39E-12	2.74E-12	GO:0042127//regulation of cell proliferation;GO:0051130//positive regulation of cellular component organization;GO:0051128//regulation of cellular component organization;GO:0050793//regulation of developmental process;GO:0065007//biological regulation;GO:0050896//response to stimulus;GO:0048522//positive regulation of cellular process;GO:0051050//positive regulation of transport;GO:0048259//regul…	K02677//classical protein kinase C alpha type [EC:2.7.11.13]+ko04360//Axon guidance+ko04020//Calcium signaling pathway+ko04730//Long-term depression+ko05130//Pathogenic Escherichia coli infection+ko05223//Non-small cell lung cancer+ko05225//Hepatocellular carcinoma+ko04510//Focal adhesion+ko04933//AGE-RAGE signaling pathway in diabetic complications+ko04070//Phosphatidylinositol signaling system+…
BGI_novel_G001813	0.203	0.49	1.305611731	8.70E-07	4.79E-07	GO:0007154//cell communication;GO:0051716//cellular response to stimulus;GO:0035556//intracellular signal transduction;GO:0065007//biological regulation;GO:0050896//response to stimulus;GO:0050789//regulation of biological process;GO:0009987//cellular process;GO:0023052//signaling;GO:0050794//regulation of cellular process;GO:0007165//signal transduction;GO:0005623//cell;GO:0044464//cell part;GO:…	K09185//nuclear receptor subfamily 6 group A	zf-C2H2
BGI_novel_G001814	2.15	0.946	-1.170715441	3.24E-22	7.11E-23	GO:0023052//signaling;GO:0007154//cell communication;GO:0050794//regulation of cellular process;GO:0035556//intracellular signal transduction;GO:0007165//signal transduction;GO:0050789//regulation of biological process;GO:0051716//cellular response to stimulus;GO:0065007//biological regulation;GO:0050896//response to stimulus;GO:0009987//cellular process;GO:0044425//membrane part;GO:0044464//cell…	K09185//nuclear receptor subfamily 6 group A	GCNF-like
BGI_novel_G001822	3.226	1.566	-1.050636299	1.18E-13	3.93E-14	GO:0018130//heterocycle biosynthetic process;GO:0019438//aromatic compound biosynthetic process;GO:0071704//organic substance metabolic process;GO:0034641//cellular nitrogen compound metabolic process;GO:0046483//heterocycle metabolic process;GO:0016070//RNA metabolic process;GO:0044237//cellular metabolic process;GO:1901576//organic substance biosynthetic process;GO:0044271//cellular nitrogen co…	K08706//nuclear receptor subfamily 0 group A	Miscellaneous
BGI_novel_G001828	4.746	1.223	-1.914240442	1.45E-43	1.79E-44	GO:0016021//integral component of membrane;GO:0016020//membrane;GO:0044425//membrane part;GO:0031224//intrinsic component of membrane;	K15734//all-trans-retinol dehydrogenase (NAD+) [EC:1.1.1.105]+ko00830//Retinol metabolism
BGI_novel_G001835	1.916	6.393	1.731409295	2.27E-69	1.77E-70	GO:0050789//regulation of biological process;GO:0006351//transcription, DNA-templated;GO:0019219//regulation of nucleobase-containing compound metabolic process;GO:0034645//cellular macromolecule biosynthetic process;GO:0031323//regulation of cellular metabolic process;GO:0097659//nucleic acid-templated transcription;GO:0060255//regulation of macromolecule metabolic process;GO:0019222//regulation…	K09365//POU domain transcription factor, class 3	Homeobox
BGI_novel_G001851	2.53	0.663	-1.905767761	2.97E-14	9.58E-15		K10104//ficolin;K05467//angiopoietin 4+ko04151//PI3K-Akt signaling pathway+ko04010//MAPK signaling pathway+ko04014//Ras signaling pathway+ko04015//Rap1 signaling pathway+ko04066//HIF-1 signaling pathway
BGI_novel_G001856	0.076	0.553	2.865959746	1.98E-33	3.04E-34	GO:0009987//cellular process;GO:0065003//macromolecular complex assembly;GO:0006461//protein complex assembly;GO:0022607//cellular component assembly;GO:0070271//protein complex biogenesis;GO:0071822//protein complex subunit organization;GO:0044085//cellular component biogenesis;GO:0071840//cellular component organization or biogenesis;GO:0051259//protein oligomerization;GO:0051260//protein homoo…	K04874//potassium voltage-gated channel Shaker-related subfamily A member 1
BGI_novel_G001866	0.153	0	-4.606700624	0.000442105	0.000352836
BGI_novel_G001871	0.343	2.33	2.805867044	1.97E-58	1.85E-59		K20235//raw+ko04013//MAPK signaling pathway - fly
BGI_novel_G001872	2.04	0.64	-1.641624513	3.52E-24	7.17E-25		K20235//raw+ko04013//MAPK signaling pathway - fly
BGI_novel_G001874	1.276	3.11	1.296121783	1.08E-25	2.10E-26		K20235//raw+ko04013//MAPK signaling pathway - fly
BGI_novel_G001886	1.476	0.453	-1.682537864	8.76E-12	3.26E-12	GO:0016020//membrane;GO:0016021//integral component of membrane;GO:0044425//membrane part;GO:0031224//intrinsic component of membrane;
BGI_novel_G001896	1.896	0.446	-2.093354356	5.96E-47	6.90E-48		K09275//transcription factor CP2 and related proteins	CP2
BGI_novel_G001899	4.1	18.893	2.17665462	1.46E-240	3.17E-242	GO:0016020//membrane;GO:0016021//integral component of membrane;GO:0031224//intrinsic component of membrane;GO:0044425//membrane part;	K14258//facilitated trehalose transporter
BGI_novel_G001900	22.693	9.583	-1.214017659	4.64E-128	1.98E-129	GO:0044425//membrane part;GO:0031224//intrinsic component of membrane;GO:0016021//integral component of membrane;GO:0016020//membrane;	K14258//facilitated trehalose transporter
BGI_novel_G001904	0.74	0.13	-2.553011291	3.59E-21	8.23E-22	GO:0007154//cell communication;GO:0007165//signal transduction;GO:0065007//biological regulation;GO:0050794//regulation of cellular process;GO:0023052//signaling;GO:0050896//response to stimulus;GO:0051716//cellular response to stimulus;GO:0050789//regulation of biological process;GO:0009987//cellular process;GO:1901265//nucleoside phosphate binding;GO:0032559//adenyl ribonucleotide binding;GO:00…	K06071//protein kinase N [EC:2.7.11.13]+ko05132//Salmonella infection+ko04151//PI3K-Akt signaling pathway
BGI_novel_G001920	13.11	5.19	-1.33515379	1.23E-57	1.17E-58	GO:0044237//cellular metabolic process;GO:0006081//cellular aldehyde metabolic process;GO:0009987//cellular process;GO:0071704//organic substance metabolic process;GO:0008152//metabolic process;GO:0031224//intrinsic component of membrane;GO:0016020//membrane;GO:0044425//membrane part;GO:0016021//integral component of membrane;GO:0016491//oxidoreductase activity;GO:0016620//oxidoreductase activity…	K00129//aldehyde dehydrogenase (NAD(P)+) [EC:1.2.1.5]+ko00410//beta-Alanine metabolism+ko00980//Metabolism of xenobiotics by cytochrome P450+ko00982//Drug metabolism - cytochrome P450+ko00340//Histidine metabolism+ko00010//Glycolysis / Gluconeogenesis+ko05204//Chemical carcinogenesis+ko00360//Phenylalanine metabolism+ko00350//Tyrosine metabolism+ko01100//Metabolic pathways;K00128//aldehyde dehydr…
BGI_novel_G001929	4.03	1.553	-1.370915543	4.94E-25	9.78E-26	GO:0032991//macromolecular complex;GO:0005952//cAMP-dependent protein kinase complex;GO:0044424//intracellular part;GO:0005622//intracellular;GO:0005623//cell;GO:0044464//cell part;GO:0000166//nucleotide binding;GO:1901265//nucleoside phosphate binding;GO:0043168//anion binding;GO:1901363//heterocyclic compound binding;GO:0005488//binding;GO:0036094//small molecule binding;GO:0097159//organic cyc…	K04739//cAMP-dependent protein kinase regulator+ko04910//Insulin signaling pathway
BGI_novel_G001939	5.983	2.37	-1.314684465	3.44E-77	2.50E-78	GO:1903530//regulation of secretion by cell;GO:0007623//circadian rhythm;GO:0051952//regulation of amine transport;GO:0051780//behavioral response to nutrient;GO:0042745//circadian sleep/wake cycle;GO:0014059//regulation of dopamine secretion;GO:0045938//positive regulation of circadian sleep/wake cycle, sleep;GO:0007626//locomotory behavior;GO:0048518//positive regulation of biological process;G…	K04955//hyperpolarization activated cyclic nucleotide-gated potassium channel 2+ko04024//cAMP signaling pathway
BGI_novel_G001941	0	0.52	8.712562675	4.82E-41	6.22E-42	GO:0016020//membrane;GO:0016021//integral component of membrane;GO:0044425//membrane part;GO:0031224//intrinsic component of membrane;	K10955//mucin-2+ko05226//Gastric cancer+ko05146//Amoebiasis	zf-C2H2
BGI_novel_G001942	3.71	1.796	-1.046961714	2.16E-59	1.97E-60	GO:0071417//cellular response to organonitrogen compound;GO:0042221//response to chemical;GO:0051716//cellular response to stimulus;GO:0098655//cation transmembrane transport;GO:0098662//inorganic cation transmembrane transport;GO:0009987//cellular process;GO:1901699//cellular response to nitrogen compound;GO:1901698//response to nitrogen compound;GO:0034220//ion transmembrane transport;GO:007140…	K10955//mucin-2+ko05226//Gastric cancer+ko05146//Amoebiasis	zf-C2H2
BGI_novel_G001950	4.866	1.486	-1.724155634	4.14E-109	2.13E-110	GO:0016020//membrane;GO:0004871//signal transducer activity;	K22016//mucin-3/17
BGI_novel_G001953	3.56	7.173	1.000407424	3.87E-24	7.89E-25	GO:0016043//cellular component organization;GO:0007015//actin filament organization;GO:0007155//cell adhesion;GO:0071840//cellular component organization or biogenesis;GO:0006996//organelle organization;GO:0097435//supramolecular fiber organization;GO:0022610//biological adhesion;GO:0030029//actin filament-based process;GO:0030036//actin cytoskeleton organization;GO:0009987//cellular process;GO:0…	K06086//sorbin and SH3 domain containing 1+ko03320//PPAR signaling pathway+ko04910//Insulin signaling pathway+ko04520//Adherens junction
BGI_novel_G001958	1.766	0.61	-1.512581454	1.45E-19	3.58E-20	GO:0016043//cellular component organization;GO:0030036//actin cytoskeleton organization;GO:0007015//actin filament organization;GO:0097435//supramolecular fiber organization;GO:0030029//actin filament-based process;GO:0009987//cellular process;GO:0071840//cellular component organization or biogenesis;GO:0006996//organelle organization;GO:0007010//cytoskeleton organization;	K22909//zinc finger CCCH domain-containing protein 13;K18626//trichohyalin
BGI_novel_G001969	8.68	4.036	-1.093280528	1.25E-30	2.10E-31		K09267//transcription factor SOX1/3/14/21 (SOX group B);K09057//hepatic leukemia factor+ko04711//Circadian rhythm - fly	zf-GATA
BGI_novel_G001970	1.206	0.586	-1.038198645	4.53E-06	2.73E-06		K09267//transcription factor SOX1/3/14/21 (SOX group B);K09057//hepatic leukemia factor+ko04711//Circadian rhythm - fly	zf-GATA
BGI_novel_G001973	2.846	0.5	-2.540011553	2.19E-74	1.65E-75	GO:0005524//ATP binding;GO:0005488//binding;GO:0032555//purine ribonucleotide binding;GO:0016772//transferase activity, transferring phosphorus-containing groups;GO:0016773//phosphotransferase activity, alcohol group as acceptor;GO:0097159//organic cyclic compound binding;GO:0016301//kinase activity;GO:0004672//protein kinase activity;GO:0036094//small molecule binding;GO:0032553//ribonucleotide …	K08826//homeodomain interacting protein kinase [EC:2.7.11.1]+ko04218//Cellular senescence	HMG
BGI_novel_G001974	0.476	0.22	-1.120466719	2.64E-10	1.08E-10		K08826//homeodomain interacting protein kinase [EC:2.7.11.1]+ko04218//Cellular senescence	zf-C2H2
BGI_novel_G001979	1.123	0.54	-1.052079743	0.000262346	0.000201667
BGI_novel_G001982	15.27	36.32	1.244021313	4.55E-175	1.38E-176	GO:0051179//localization;GO:0051234//establishment of localization;GO:0055085//transmembrane transport;GO:0006810//transport;GO:0031224//intrinsic component of membrane;GO:0016021//integral component of membrane;GO:0016020//membrane;GO:0044425//membrane part;GO:0005215//transporter activity;GO:0015075//ion transmembrane transporter activity;GO:0008509//anion transmembrane transporter activity;GO:…	K08193//MFS transporter, ACS family, solute carrier family 17 (sodium-dependent inorganic phosphate cotransporter), other
BGI_novel_G001985	2.073	0.993	-1.07751033	2.04E-12	7.27E-13		K04911//potassium voltage-gated channel Eag-related subfamily H member 8;K04964//transient receptor potential cation channel subfamily C member 1+ko04360//Axon guidance+ko04724//Glutamatergic synapse+ko04726//Serotonergic synapse+ko04972//Pancreatic secretion;K10798//poly [ADP-ribose] polymerase [EC:2.4.2.30]+ko04214//Apoptosis - fly+ko04217//Necroptosis+ko04210//Apoptosis+ko04212//Longevity regu…
BGI_novel_G001996	2.116	0.646	-1.687475816	1.12E-10	4.49E-11	GO:0016020//membrane;GO:0016021//integral component of membrane;GO:0044425//membrane part;GO:0031224//intrinsic component of membrane;	K08840//TRAF2 and NCK interacting kinase [EC:2.7.11.1]+ko04013//MAPK signaling pathway - fly;K09453//snRNA-activating protein complex subunit 4;K04650//nuclear receptor co-repressor 1+ko01522//Endocrine resistance+ko04919//Thyroid hormone signaling pathway+ko05202//Transcriptional misregulation in cancer	zf-C2H2
BGI_novel_G002007	0	0.523	7.017440856	1.25E-15	3.75E-16	GO:0050896//response to stimulus;GO:0007154//cell communication;GO:0007165//signal transduction;GO:0065007//biological regulation;GO:0050794//regulation of cellular process;GO:0050789//regulation of biological process;GO:0023052//signaling;GO:0051716//cellular response to stimulus;GO:0009987//cellular process;
BGI_novel_G002019	0.146	0	-5.129762287	2.02E-05	1.32E-05		K09266//sex-determining region Y protein (SOX group A)	HMG
BGI_novel_G002027	0.01	0.473	5.557625537	6.31E-12	2.32E-12	GO:0006807//nitrogen compound metabolic process;GO:0044267//cellular protein metabolic process;GO:0009059//macromolecule biosynthetic process;GO:0009987//cellular process;GO:0044249//cellular biosynthetic process;GO:1901564//organonitrogen compound metabolic process;GO:0044260//cellular macromolecule metabolic process;GO:0006412//translation;GO:0019538//protein metabolic process;GO:0034641//cellu…	K21125//mucin-5AC+ko04657//IL-17 signaling pathway	RHD
BGI_novel_G002053	0.153	1.036	2.704729831	0.000344593	0.000269772		K11426//SET and MYND domain-containing protein
BGI_novel_G002063	0.516	2.036	1.975859384	1.10E-25	2.14E-26	GO:0051716//cellular response to stimulus;GO:0065007//biological regulation;GO:0050896//response to stimulus;GO:0050794//regulation of cellular process;GO:0009987//cellular process;GO:0050789//regulation of biological process;GO:0007165//signal transduction;GO:0035556//intracellular signal transduction;GO:0007154//cell communication;GO:0023052//signaling;GO:0016020//membrane;GO:0016021//integral …	K08048//adenylate cyclase 8 [EC:4.6.1.1]+ko04024//cAMP signaling pathway+ko04022//cGMP-PKG signaling pathway+ko04020//Calcium signaling pathway+ko05414//Dilated cardiomyopathy (DCM)+ko00230//Purine metabolism+ko04211//Longevity regulating pathway+ko04213//Longevity regulating pathway - multiple species+ko04072//Phospholipase D signaling pathway+ko01522//Endocrine resistance+ko04918//Thyroid hormo…
BGI_novel_G002072	0.19	0.403	1.054254394	4.80E-05	3.31E-05	GO:0022607//cellular component assembly;GO:0051260//protein homooligomerization;GO:0071822//protein complex subunit organization;GO:0051259//protein oligomerization;GO:0044085//cellular component biogenesis;GO:0071840//cellular component organization or biogenesis;GO:0006461//protein complex assembly;GO:0065003//macromolecular complex assembly;GO:0043933//macromolecular complex subunit organizati…	K04885//potassium voltage-gated channel Shab-related subfamily B member 1
BGI_novel_G002074	0	0.216	6.446395503	3.15E-11	1.21E-11	GO:0009987//cellular process;GO:0071822//protein complex subunit organization;GO:0070271//protein complex biogenesis;GO:0071840//cellular component organization or biogenesis;GO:0065003//macromolecular complex assembly;GO:0006461//protein complex assembly;GO:0044085//cellular component biogenesis;GO:0051260//protein homooligomerization;GO:0051259//protein oligomerization;GO:0043933//macromolecula…	K04885//potassium voltage-gated channel Shab-related subfamily B member 1;K21125//mucin-5AC+ko04657//IL-17 signaling pathway	zf-C2H2
BGI_novel_G002083	0.576	0.066	-3.033980387	1.18E-34	1.74E-35	GO:0016043//cellular component organization;GO:0044085//cellular component biogenesis;GO:0034622//cellular macromolecular complex assembly;GO:0065003//macromolecular complex assembly;GO:0022607//cellular component assembly;GO:0006461//protein complex assembly;GO:0071822//protein complex subunit organization;GO:0071840//cellular component organization or biogenesis;GO:0009987//cellular process;GO:…	K20044//phosphatidylinositol-binding clathrin assembly protein
BGI_novel_G002085	0.146	0.536	1.881610884	8.61E-20	2.10E-20	GO:0048268//clathrin coat assembly;GO:0065003//macromolecular complex assembly;GO:0006461//protein complex assembly;GO:0043933//macromolecular complex subunit organization;GO:0009987//cellular process;GO:0070271//protein complex biogenesis;GO:0043623//cellular protein complex assembly;GO:0044085//cellular component biogenesis;GO:0016043//cellular component organization;GO:0034622//cellular macrom…	K20044//phosphatidylinositol-binding clathrin assembly protein
BGI_novel_G002086	0.53	1.13	1.08067788	2.29E-17	6.26E-18	GO:0048268//clathrin coat assembly;GO:0070271//protein complex biogenesis;GO:0022607//cellular component assembly;GO:0009987//cellular process;GO:0071840//cellular component organization or biogenesis;GO:0034622//cellular macromolecular complex assembly;GO:0006461//protein complex assembly;GO:0016043//cellular component organization;GO:0065003//macromolecular complex assembly;GO:0071822//protein …	K20044//phosphatidylinositol-binding clathrin assembly protein
BGI_novel_G002087	0.043	0.153	1.91102218	1.61E-06	9.15E-07	GO:0043933//macromolecular complex subunit organization;GO:0044085//cellular component biogenesis;GO:0022607//cellular component assembly;GO:0006461//protein complex assembly;GO:0071840//cellular component organization or biogenesis;GO:0071822//protein complex subunit organization;GO:0016043//cellular component organization;GO:0009987//cellular process;GO:0034622//cellular macromolecular complex …	K20044//phosphatidylinositol-binding clathrin assembly protein	Homeobox
BGI_novel_G002088	0	0.36	7.952257651	1.01E-26	1.89E-27	GO:0016043//cellular component organization;GO:0071822//protein complex subunit organization;GO:0006461//protein complex assembly;GO:0048268//clathrin coat assembly;GO:0044085//cellular component biogenesis;GO:0022607//cellular component assembly;GO:0071840//cellular component organization or biogenesis;GO:0034622//cellular macromolecular complex assembly;GO:0043623//cellular protein complex asse…	K20044//phosphatidylinositol-binding clathrin assembly protein
BGI_novel_G002093	0.096	0	-6.040597151	4.19E-09	1.89E-09	GO:0043623//cellular protein complex assembly;GO:0043933//macromolecular complex subunit organization;GO:0006461//protein complex assembly;GO:0071840//cellular component organization or biogenesis;GO:0070271//protein complex biogenesis;GO:0016043//cellular component organization;GO:0065003//macromolecular complex assembly;GO:0044085//cellular component biogenesis;GO:0034622//cellular macromolecul…	K20044//phosphatidylinositol-binding clathrin assembly protein	Homeobox
BGI_novel_G002094	0.12	0	-6.41010566	2.80E-11	1.08E-11	GO:0048268//clathrin coat assembly;GO:0071840//cellular component organization or biogenesis;GO:0022607//cellular component assembly;GO:0034622//cellular macromolecular complex assembly;GO:0006461//protein complex assembly;GO:0016043//cellular component organization;GO:0065003//macromolecular complex assembly;GO:0043623//cellular protein complex assembly;GO:0043933//macromolecular complex subunit…	K20044//phosphatidylinositol-binding clathrin assembly protein
BGI_novel_G002122	2.836	6.886	1.294248725	5.73E-09	2.62E-09		K03691//peptide-O-fucosyltransferase [EC:2.4.1.221]+ko00514//Other types of O-glycan biosynthesis;K14320//aladin+ko03013//RNA transport;K07374//tubulin alpha+ko04145//Phagosome+ko05130//Pathogenic Escherichia coli infection+ko04210//Apoptosis+ko04540//Gap junction+ko04530//Tight junction;K18809//protein toll+ko04624//Toll and Imd signaling pathway
BGI_novel_G002148	2.103	0.126	-4.081539241	3.75E-72	2.87E-73	GO:0006996//organelle organization;GO:0051130//positive regulation of cellular component organization;GO:0065008//regulation of biological quality;GO:0051234//establishment of localization;GO:0016043//cellular component organization;GO:0071840//cellular component organization or biogenesis;GO:0032535//regulation of cellular component size;GO:0065007//biological regulation;GO:0044089//positive reg…	K02098//spire+ko04320//Dorso-ventral axis formation	GCNF-like
BGI_novel_G002160	3.62	1.626	-1.138097904	5.69E-15	1.75E-15	GO:0016020//membrane;GO:0044425//membrane part;GO:0016021//integral component of membrane;GO:0031224//intrinsic component of membrane;	K02881//large subunit ribosomal protein L18+ko03010//Ribosome;K21882//PDZ domain-containing protein 7
BGI_novel_G002169	5.286	2.24	-1.224557927	7.74E-45	9.30E-46	GO:0009743//response to carbohydrate;GO:0007399//nervous system development;GO:0032989//cellular component morphogenesis;GO:0051252//regulation of RNA metabolic process;GO:0010468//regulation of gene expression;GO:0030182//neuron differentiation;GO:0032095//regulation of response to food;GO:0030510//regulation of BMP signaling pathway;GO:0030030//cell projection organization;GO:0007616//long-term…	K07376//cGMP-dependent protein kinase 1 [EC:2.7.11.12]+ko04022//cGMP-PKG signaling pathway+ko04730//Long-term depression+ko04611//Platelet activation+ko04714//Thermogenesis+ko04713//Circadian entrainment+ko04540//Gap junction+ko04970//Salivary secretion+ko04270//Vascular smooth muscle contraction+ko04740//Olfactory transduction+ko04923//Regulation of lipolysis in adipocytes
BGI_novel_G002173	1.68	3.873	1.224895359	0.000100245	7.22E-05		K22984//odorant receptor
BGI_novel_G002182	0.076	1.196	4.004692829	3.27E-10	1.35E-10		K14320//aladin+ko03013//RNA transport;K03691//peptide-O-fucosyltransferase [EC:2.4.1.221]+ko00514//Other types of O-glycan biosynthesis;K07374//tubulin alpha+ko04145//Phagosome+ko05130//Pathogenic Escherichia coli infection+ko04210//Apoptosis+ko04540//Gap junction+ko04530//Tight junction;K05236//coatomer subunit alpha;K11433//histone-lysine N-methyltransferase SETMAR [EC:2.1.1.43]+ko00310//Lysine…
BGI_novel_G002187	0.033	0	-5.144101727	1.83E-05	1.19E-05	GO:0005886//plasma membrane;GO:1902495//transmembrane transporter complex;GO:0005887//integral component of plasma membrane;GO:0016020//membrane;GO:0034703//cation channel complex;GO:0034702//ion channel complex;GO:0031226//intrinsic component of plasma membrane;GO:0071944//cell periphery;GO:0044464//cell part;GO:0034706//sodium channel complex;GO:0016021//integral component of membrane;GO:004445…	K21862//voltage-gated cation channel
BGI_novel_G002188	0.2	0	-7.136949823	3.39E-17	9.33E-18		K21862//voltage-gated cation channel
BGI_novel_G002189	1.35	0.196	-2.766005044	5.00E-43	6.23E-44	GO:0034703//cation channel complex;GO:0044464//cell part;GO:0044425//membrane part;GO:0034706//sodium channel complex;GO:0016020//membrane;GO:1990351//transporter complex;GO:0016021//integral component of membrane;GO:0034702//ion channel complex;GO:0032991//macromolecular complex;GO:0005887//integral component of plasma membrane;GO:0044459//plasma membrane part;GO:0071944//cell periphery;GO:19024…	K21862//voltage-gated cation channel
BGI_novel_G002194	0.443	0.2	-1.167118379	3.44E-07	1.81E-07		K21862//voltage-gated cation channel;K10955//mucin-2+ko05226//Gastric cancer+ko05146//Amoebiasis
BGI_novel_G002196	1.253	0.616	-1.082746259	9.34E-17	2.62E-17		K10955//mucin-2+ko05226//Gastric cancer+ko05146//Amoebiasis
BGI_novel_G002199	1.063	0.4	-1.444337112	4.72E-09	2.14E-09	GO:0044281//small molecule metabolic process;GO:0006807//nitrogen compound metabolic process;GO:0006082//organic acid metabolic process;GO:1901605//alpha-amino acid metabolic process;GO:1901564//organonitrogen compound metabolic process;GO:0006541//glutamine metabolic process;GO:0006520//cellular amino acid metabolic process;GO:0044238//primary metabolic process;GO:0071704//organic substance meta…	K01425//glutaminase [EC:3.5.1.2]+ko04724//Glutamatergic synapse+ko04727//GABAergic synapse+ko00250//Alanine, aspartate and glutamate metabolism+ko00471//D-Glutamine and D-glutamate metabolism+ko05206//MicroRNAs in cancer+ko00220//Arginine biosynthesis+ko05230//Central carbon metabolism in cancer+ko04964//Proximal tubule bicarbonate reclamation+ko01100//Metabolic pathways
BGI_novel_G002212	17.206	38.24	1.150494302	6.04E-135	2.39E-136	GO:0009987//cellular process;GO:0090407//organophosphate biosynthetic process;GO:0008152//metabolic process;GO:0009058//biosynthetic process;GO:0071704//organic substance metabolic process;GO:0006796//phosphate-containing compound metabolic process;GO:0006725//cellular aromatic compound metabolic process;GO:1901360//organic cyclic compound metabolic process;GO:0044238//primary metabolic process;G…	K00948//ribose-phosphate pyrophosphokinase [EC:2.7.6.1]+ko00230//Purine metabolism+ko01200//Carbon metabolism+ko01230//Biosynthesis of amino acids+ko00030//Pentose phosphate pathway+ko01100//Metabolic pathways
BGI_novel_G002215	4.043	0.716	-2.495220627	1.53E-208	3.86E-210		K08873//serine/threonine-protein kinase SMG1 [EC:2.7.11.1]+ko03015//mRNA surveillance pathway
BGI_novel_G002247	0.95	0	-7.87948107	2.36E-26	4.48E-27		K17585//phosphatase and actin regulator 4
BGI_novel_G002260	0.693	0.016	-5.57856816	1.25E-19	3.06E-20	GO:0005488//binding;GO:0097159//organic cyclic compound binding;GO:0003676//nucleic acid binding;GO:1901363//heterocyclic compound binding;	K09228//KRAB domain-containing zinc finger protein	zf-C2H2
BGI_novel_G002265	3.026	8.453	1.486642956	1.11E-46	1.29E-47	GO:0005488//binding;GO:0097159//organic cyclic compound binding;GO:0003723//RNA binding;GO:0003676//nucleic acid binding;GO:1901363//heterocyclic compound binding;	K14411//RNA-binding protein Musashi+ko03015//mRNA surveillance pathway
BGI_novel_G002294	0.32	0.003	-6.544296878	3.09E-10	1.27E-10		K07752//carboxypeptidase D [EC:3.4.17.22]
BGI_novel_G002309	1.12	0.443	-1.300561963	5.99E-20	1.45E-20	GO:0051252//regulation of RNA metabolic process;GO:0018130//heterocycle biosynthetic process;GO:0006355//regulation of transcription, DNA-templated;GO:0031326//regulation of cellular biosynthetic process;GO:0019438//aromatic compound biosynthetic process;GO:0006351//transcription, DNA-templated;GO:0009987//cellular process;GO:0010468//regulation of gene expression;GO:0009058//biosynthetic process…	K09313//homeobox protein cut-like	CUT
BGI_novel_G002311	1.45	0.643	-1.168435943	5.53E-06	3.36E-06	GO:1903506//regulation of nucleic acid-templated transcription;GO:0050789//regulation of biological process;GO:2001141//regulation of RNA biosynthetic process;GO:0006807//nitrogen compound metabolic process;GO:0019222//regulation of metabolic process;GO:0009058//biosynthetic process;GO:0044271//cellular nitrogen compound biosynthetic process;GO:0097659//nucleic acid-templated transcription;GO:000…	K09313//homeobox protein cut-like	CUT
BGI_novel_G002320	1.27	0.536	-1.237896823	6.75E-20	1.63E-20	GO:0019953//sexual reproduction;GO:0032501//multicellular organismal process;GO:0048736//appendage development;GO:0035026//leading edge cell differentiation;GO:0042335//cuticle development;GO:0055123//digestive system development;GO:0035239//tube morphogenesis;GO:0070925//organelle assembly;GO:0044085//cellular component biogenesis;GO:0002165//instar larval or pupal development;GO:0043623//cellul…	K10352//myosin heavy chain+ko04530//Tight junction	TF_bZIP
BGI_novel_G002340	0.623	0.17	-1.824968651	3.40E-05	2.30E-05	GO:0044424//intracellular part;GO:0043229//intracellular organelle;GO:0005622//intracellular;GO:0005623//cell;GO:0044464//cell part;GO:0043231//intracellular membrane-bounded organelle;GO:0005634//nucleus;GO:0043227//membrane-bounded organelle;GO:0043226//organelle;GO:0003676//nucleic acid binding;GO:0005488//binding;GO:0003677//DNA binding;GO:0097159//organic cyclic compound binding;GO:1901363//…	K21596//calmodulin-binding transcription activator	CG-1
BGI_novel_G002344	0.126	0.936	2.859494877	2.82E-55	2.79E-56	GO:0098793//presynapse;GO:0044464//cell part;GO:0048786//presynaptic active zone;GO:0045202//synapse;GO:0005623//cell;GO:0097458//neuron part;GO:0044456//synapse part;	K19878//ELKS/RAB6-interacting/CAST family member 2	zf-C2H2
BGI_novel_G002346	5.776	2.693	-1.105756523	4.04E-95	2.38E-96	GO:0044464//cell part;GO:0045202//synapse;GO:0097458//neuron part;GO:0005623//cell;GO:0044456//synapse part;GO:0098793//presynapse;GO:0048786//presynaptic active zone;	K20478//golgin subfamily B member 1	zf-C2H2
BGI_novel_G002353	0.666	0.203	-1.698317667	3.30E-15	1.01E-15	GO:0005488//binding;GO:0035639//purine ribonucleoside triphosphate binding;GO:0032553//ribonucleotide binding;GO:0097159//organic cyclic compound binding;GO:0036094//small molecule binding;GO:0017076//purine nucleotide binding;GO:0043168//anion binding;GO:0005524//ATP binding;GO:1901265//nucleoside phosphate binding;GO:0032555//purine ribonucleotide binding;GO:0043167//ion binding;GO:0008144//dru…	K11320//E1A-binding protein p400 [EC:3.6.4.-]	MYB
BGI_novel_G002379	4.973	2.316	-1.107890007	1.96E-28	3.54E-29		K00476//aspartate beta-hydroxylase [EC:1.14.11.16]
BGI_novel_G002380	1.26	0.613	-1.025311005	2.08E-09	9.20E-10	GO:0010468//regulation of gene expression;GO:0051173//positive regulation of nitrogen compound metabolic process;GO:0045935//positive regulation of nucleobase-containing compound metabolic process;GO:0051254//positive regulation of RNA metabolic process;GO:0050896//response to stimulus;GO:0050789//regulation of biological process;GO:0060255//regulation of macromolecule metabolic process;GO:005171…	K06061//mastermind+ko04658//Th1 and Th2 cell differentiation+ko04330//Notch signaling pathway+ko05165//Human papillomavirus infection	ARID
BGI_novel_G002382	0.273	0.056	-2.229933833	6.14E-08	3.03E-08	GO:0009891//positive regulation of biosynthetic process;GO:0080090//regulation of primary metabolic process;GO:0051252//regulation of RNA metabolic process;GO:0009987//cellular process;GO:0009889//regulation of biosynthetic process;GO:0010604//positive regulation of macromolecule metabolic process;GO:0045944//positive regulation of transcription from RNA polymerase II promoter;GO:0048518//positiv…	K06061//mastermind+ko04658//Th1 and Th2 cell differentiation+ko04330//Notch signaling pathway+ko05165//Human papillomavirus infection	RHD
BGI_novel_G002389	0.16	0.623	1.960587026	6.02E-07	3.25E-07	GO:0044425//membrane part;GO:0016021//integral component of membrane;GO:0031224//intrinsic component of membrane;GO:0016020//membrane;	K13704//abhydrolase domain-containing protein 12 [EC:3.1.1.23]
BGI_novel_G002399	0.523	4.52	3.114692258	8.41E-97	4.93E-98	GO:0007154//cell communication;GO:0023052//signaling;GO:0050896//response to stimulus;GO:0009987//cellular process;GO:0007165//signal transduction;GO:0035556//intracellular signal transduction;GO:0050794//regulation of cellular process;GO:0050789//regulation of biological process;GO:0065007//biological regulation;GO:0051716//cellular response to stimulus;GO:0005622//intracellular;GO:0016021//inte…
BGI_novel_G002401	1.54	0.643	-1.239250355	1.88E-12	6.69E-13	GO:0050794//regulation of cellular process;GO:0035556//intracellular signal transduction;GO:0051716//cellular response to stimulus;GO:0023052//signaling;GO:0007165//signal transduction;GO:0007154//cell communication;GO:0009987//cellular process;GO:0065007//biological regulation;GO:0050896//response to stimulus;GO:0050789//regulation of biological process;GO:0031224//intrinsic component of membran…
BGI_novel_G002403	8.78	2.873	-1.58654733	1.24E-84	8.21E-86	GO:0050789//regulation of biological process;GO:0009987//cellular process;GO:0007165//signal transduction;GO:0050794//regulation of cellular process;GO:0007154//cell communication;GO:0050896//response to stimulus;GO:0023052//signaling;GO:0035556//intracellular signal transduction;GO:0065007//biological regulation;GO:0051716//cellular response to stimulus;GO:0005623//cell;GO:0005622//intracellular…
BGI_novel_G002405	3.39	6.993	1.031088969	7.70E-18	2.05E-18	GO:0044464//cell part;GO:0005622//intracellular;GO:0005623//cell;GO:0004672//protein kinase activity;GO:0032559//adenyl ribonucleotide binding;GO:1901363//heterocyclic compound binding;GO:0043168//anion binding;GO:0032553//ribonucleotide binding;GO:0004871//signal transducer activity;GO:0097159//organic cyclic compound binding;GO:0008144//drug binding;GO:0016301//kinase activity;GO:0030554//adeny…	K08833//mitogen-activated protein kinase kinase kinase kinase 5 [EC:2.7.11.1]
BGI_novel_G002412	0.303	1.17	1.959027863	1.12E-09	4.84E-10
BGI_novel_G002420	3.673	1.756	-1.056690184	3.84E-17	1.06E-17	GO:0016411//acylglycerol O-acyltransferase activity;GO:0003824//catalytic activity;GO:0004144//diacylglycerol O-acyltransferase activity;GO:0016747//transferase activity, transferring acyl groups other than amino-acyl groups;GO:0016740//transferase activity;GO:0008374//O-acyltransferase activity;GO:0016746//transferase activity, transferring acyl groups;
BGI_novel_G002431	14.08	35.2	1.319847957	2.18E-238	4.88E-240	GO:0016021//integral component of membrane;GO:0031224//intrinsic component of membrane;GO:0044425//membrane part;GO:0016020//membrane;	K13885//scavenger receptor class B, member 1+ko04145//Phagosome+ko04913//Ovarian steroidogenesis+ko04979//Cholesterol metabolism+ko04975//Fat digestion and absorption+ko04977//Vitamin digestion and absorption+ko04976//Bile secretion+ko04934//Cushing syndrome+ko04927//Cortisol synthesis and secretion+ko04925//Aldosterone synthesis and secretion+ko05160//Hepatitis C
BGI_novel_G002439	0	0.56	8.116548526	2.40E-29	4.22E-30
BGI_novel_G002453	0.196	0	-5.643614733	3.09E-07	1.62E-07	GO:0016020//membrane;GO:0031224//intrinsic component of membrane;GO:0016021//integral component of membrane;GO:0044425//membrane part;	K14779//ATP-dependent RNA helicase DDX52/ROK1 [EC:3.6.4.13]
BGI_novel_G002460	0.243	0	-6.415369776	2.59E-11	9.93E-12	GO:0009056//catabolic process;GO:0050794//regulation of cellular process;GO:0023052//signaling;GO:0016042//lipid catabolic process;GO:1901575//organic substance catabolic process;GO:0008152//metabolic process;GO:0007154//cell communication;GO:0051716//cellular response to stimulus;GO:0071704//organic substance metabolic process;GO:0007165//signal transduction;GO:0006629//lipid metabolic process;G…	K05858//phosphatidylinositol phospholipase C, beta [EC:3.1.4.11]+ko04022//cGMP-PKG signaling pathway+ko04020//Calcium signaling pathway+ko04730//Long-term depression+ko04933//AGE-RAGE signaling pathway in diabetic complications+ko04070//Phosphatidylinositol signaling system+ko04071//Sphingolipid signaling pathway+ko04072//Phospholipase D signaling pathway+ko04919//Thyroid hormone signaling pathwa…
BGI_novel_G002468	0.35	1.556	2.163317257	4.93E-38	6.81E-39	GO:0090304//nucleic acid metabolic process;GO:0010467//gene expression;GO:0009059//macromolecule biosynthetic process;GO:0043170//macromolecule metabolic process;GO:0006139//nucleobase-containing compound metabolic process;GO:0006725//cellular aromatic compound metabolic process;GO:0032774//RNA biosynthetic process;GO:0044260//cellular macromolecule metabolic process;GO:0006807//nitrogen compound…	K10176//T-box protein 2+ko04013//MAPK signaling pathway - fly	T-box
BGI_novel_G002476	0.626	0	-7.792010789	4.57E-25	9.02E-26	GO:0006810//transport;GO:0072511//divalent inorganic cation transport;GO:0006811//ion transport;GO:0051234//establishment of localization;GO:0070509//calcium ion import;GO:0006812//cation transport;GO:0070838//divalent metal ion transport;GO:0030001//metal ion transport;GO:0006816//calcium ion transport;GO:0051179//localization;GO:0044425//membrane part;GO:0044459//plasma membrane part;GO:0034704…	K04854//voltage-dependent calcium channel T type alpha-1G+ko04020//Calcium signaling pathway+ko04713//Circadian entrainment+ko04930//Type II diabetes mellitus+ko04934//Cushing syndrome+ko04010//MAPK signaling pathway+ko04927//Cortisol synthesis and secretion+ko04925//Aldosterone synthesis and secretion
BGI_novel_G002490	0.09	0	-5.002629301	4.71E-05	3.24E-05		K04834//voltage-gated sodium channel type II alpha+ko04742//Taste transduction
BGI_novel_G002504	6.023	2.643	-1.167042849	9.71E-57	9.36E-58		K15369//trafficking kinesin-binding protein 1
BGI_novel_G002513	0.456	1.916	2.067117284	1.07E-44	1.29E-45	GO:0005576//extracellular region;GO:0004857//enzyme inhibitor activity;GO:0061134//peptidase regulator activity;GO:0030414//peptidase inhibitor activity;GO:0030234//enzyme regulator activity;GO:0098772//molecular function regulator;	K17495//CUB and sushi domain-containing protein
BGI_novel_G002518	0.976	0.44	-1.113733112	0.000673061	0.000555284	GO:0032446//protein modification by small protein conjugation;GO:0006464//cellular protein modification process;GO:0009057//macromolecule catabolic process;GO:0009893//positive regulation of metabolic process;GO:0050794//regulation of cellular process;GO:0051171//regulation of nitrogen compound metabolic process;GO:0045862//positive regulation of proteolysis;GO:0051246//regulation of protein meta…	K10955//mucin-2+ko05226//Gastric cancer+ko05146//Amoebiasis	ETS
BGI_novel_G002522	0.133	0.383	1.562407919	2.72E-05	1.81E-05	GO:0051171//regulation of nitrogen compound metabolic process;GO:0009889//regulation of biosynthetic process;GO:0031326//regulation of cellular biosynthetic process;GO:0031323//regulation of cellular metabolic process;GO:2001141//regulation of RNA biosynthetic process;GO:0065007//biological regulation;GO:0051252//regulation of RNA metabolic process;GO:0006355//regulation of transcription, DNA-tem…	K09031//fos-like antigen, invertebrate+ko04214//Apoptosis - fly+ko04624//Toll and Imd signaling pathway+ko04013//MAPK signaling pathway - fly	TF_bZIP
BGI_novel_G002524	1.67	4.28	1.354329697	1.49E-24	2.99E-25	GO:0008233//peptidase activity;GO:0003824//catalytic activity;GO:0140096//catalytic activity, acting on a protein;GO:0004175//endopeptidase activity;GO:0070011//peptidase activity, acting on L-amino acid peptides;GO:0004222//metalloendopeptidase activity;GO:0016787//hydrolase activity;GO:0008237//metallopeptidase activity;	K08635//neprilysin [EC:3.4.24.11]
BGI_novel_G002530	0.34	0.716	1.118401299	1.04E-06	5.74E-07	GO:0065007//biological regulation;GO:0031326//regulation of cellular biosynthetic process;GO:0031323//regulation of cellular metabolic process;GO:2000112//regulation of cellular macromolecule biosynthetic process;GO:0080090//regulation of primary metabolic process;GO:0060255//regulation of macromolecule metabolic process;GO:2001141//regulation of RNA biosynthetic process;GO:0019219//regulation of…	K16672//homeobox protein homothorax+ko04391//Hippo signaling pathway - fly	Homeobox
BGI_novel_G002538	0.27	0.596	1.138476108	2.40E-06	1.40E-06		K14320//aladin+ko03013//RNA transport;K03691//peptide-O-fucosyltransferase [EC:2.4.1.221]+ko00514//Other types of O-glycan biosynthesis;K05236//coatomer subunit alpha;K07374//tubulin alpha+ko04145//Phagosome+ko05130//Pathogenic Escherichia coli infection+ko04210//Apoptosis+ko04540//Gap junction+ko04530//Tight junction
BGI_novel_G002540	0.793	1.933	1.298480949	7.41E-07	4.04E-07		K01183//chitinase [EC:3.2.1.14]+ko00520//Amino sugar and nucleotide sugar metabolism+ko01100//Metabolic pathways
BGI_novel_G002545	0.83	0.296	-1.463705762	9.28E-06	5.82E-06	GO:0044425//membrane part;GO:0031224//intrinsic component of membrane;GO:0016020//membrane;GO:0016021//integral component of membrane;
BGI_novel_G002546	1.156	0.116	-3.386354332	2.33E-14	7.47E-15	GO:0016021//integral component of membrane;GO:0031224//intrinsic component of membrane;GO:0016020//membrane;GO:0044425//membrane part;
BGI_novel_G002553	0.246	0	-4.852567924	0.000117785	8.58E-05		K10345//SPRY domain-containing SOCS box protein 3
BGI_novel_G002567	4.883	1.28	-1.924292456	3.73E-72	2.85E-73	GO:1901363//heterocyclic compound binding;GO:0003676//nucleic acid binding;GO:0097159//organic cyclic compound binding;GO:0003677//DNA binding;GO:0140110//transcription regulator activity;GO:0005488//binding;GO:0003700//DNA binding transcription factor activity;	K17335//nuclear factor of activated T-cells 5	RHD
BGI_novel_G002591	0.1	0.45	2.148041144	1.57E-05	1.01E-05	GO:0005515//protein binding;GO:0046983//protein dimerization activity;GO:0005488//binding;	K09113//MAX-like protein X+ko04931//Insulin resistance+ko04932//Non-alcoholic fatty liver disease (NAFLD)	bHLH
BGI_novel_G002609	0.623	0.016	-5.198956278	8.30E-63	7.08E-64		K22017//mucin-4	zf-C2HC
BGI_novel_G002612	2.093	0.98	-1.080798291	2.05E-24	4.15E-25		K11305//histone acetyltransferase MYST3 [EC:2.3.1.48]+ko04550//Signaling pathways regulating pluripotency of stem cells;K14972//PAX-interacting protein 1
BGI_novel_G002614	1.176	0.41	-1.505568636	1.35E-18	3.45E-19
BGI_novel_G002616	0.35	0.906	1.356690833	3.59E-06	2.13E-06	GO:0007276//gamete generation;GO:0007049//cell cycle;GO:0006928//movement of cell or subcellular component;GO:0007349//cellularization;GO:0048609//multicellular organismal reproductive process;GO:0048646//anatomical structure formation involved in morphogenesis;GO:0061024//membrane organization;GO:0099024//plasma membrane invagination;GO:0009653//anatomical structure morphogenesis;GO:0051674//loc…
BGI_novel_G002617	2.656	1.216	-1.106767716	8.17E-20	1.99E-20
BGI_novel_G002620	5.193	1.946	-1.405931679	4.34E-18	1.14E-18	GO:0044238//primary metabolic process;GO:0008152//metabolic process;GO:0071704//organic substance metabolic process;GO:0006629//lipid metabolic process;GO:0016298//lipase activity;GO:0003824//catalytic activity;GO:0016788//hydrolase activity, acting on ester bonds;GO:0016787//hydrolase activity;	K14621//phospholipase B1, membrane-associated [EC:3.1.1.4 3.1.1.5]+ko00590//Arachidonic acid metabolism+ko04977//Vitamin digestion and absorption+ko00564//Glycerophospholipid metabolism+ko00565//Ether lipid metabolism+ko00592//alpha-Linolenic acid metabolism+ko00591//Linoleic acid metabolism+ko01100//Metabolic pathways
BGI_novel_G002624	0	0.85	4.796652321	0.000200365	0.000150869	GO:0060255//regulation of macromolecule metabolic process;GO:0033554//cellular response to stress;GO:0033036//macromolecule localization;GO:0010558//negative regulation of macromolecule biosynthetic process;GO:0016043//cellular component organization;GO:0070727//cellular macromolecule localization;GO:0010556//regulation of macromolecule biosynthetic process;GO:0006996//organelle organization;GO:0…	K11251//histone H2A+ko04217//Necroptosis+ko05322//Systemic lupus erythematosus+ko05034//Alcoholism
BGI_novel_G002627	0.136	3.253	4.644233198	5.74E-10	2.41E-10		K11253//histone H3+ko05322//Systemic lupus erythematosus+ko05034//Alcoholism+ko05202//Transcriptional misregulation in cancer
BGI_novel_G002633	1.726	5.94	1.845257329	2.53E-41	3.24E-42	GO:0008144//drug binding;GO:0032559//adenyl ribonucleotide binding;GO:0140096//catalytic activity, acting on a protein;GO:0004713//protein tyrosine kinase activity;GO:0032555//purine ribonucleotide binding;GO:0004672//protein kinase activity;GO:0035639//purine ribonucleoside triphosphate binding;GO:0043167//ion binding;GO:1901265//nucleoside phosphate binding;GO:0000166//nucleotide binding;GO:001…	K08892//fyn-related kinase [EC:2.7.10.2]+ko04013//MAPK signaling pathway - fly
BGI_novel_G002634	14.13	6.586	-1.118797672	5.14E-45	6.16E-46	GO:0005524//ATP binding;GO:0043168//anion binding;GO:0016773//phosphotransferase activity, alcohol group as acceptor;GO:0035639//purine ribonucleoside triphosphate binding;GO:0016772//transferase activity, transferring phosphorus-containing groups;GO:0030554//adenyl nucleotide binding;GO:0032555//purine ribonucleotide binding;GO:0032559//adenyl ribonucleotide binding;GO:0097159//organic cyclic co…	K08892//fyn-related kinase [EC:2.7.10.2]+ko04013//MAPK signaling pathway - fly
BGI_novel_G002648	0.623	1.393	1.166878516	2.21E-05	1.45E-05		K07378//neuroligin+ko04514//Cell adhesion molecules (CAMs)	HSF
BGI_novel_G002651	0.25	0	-5.249544041	8.52E-06	5.33E-06	GO:0051716//cellular response to stimulus;GO:0007155//cell adhesion;GO:0007154//cell communication;GO:0050896//response to stimulus;GO:0007166//cell surface receptor signaling pathway;GO:0009987//cellular process;GO:0023052//signaling;GO:0065007//biological regulation;GO:0050789//regulation of biological process;GO:0050794//regulation of cellular process;GO:0022610//biological adhesion;GO:0007165…	K06584//integrin alpha 8+ko05414//Dilated cardiomyopathy (DCM)+ko05410//Hypertrophic cardiomyopathy (HCM)+ko05412//Arrhythmogenic right ventricular cardiomyopathy (ARVC)+ko04810//Regulation of actin cytoskeleton+ko04512//ECM-receptor interaction+ko04510//Focal adhesion+ko04514//Cell adhesion molecules (CAMs)+ko04151//PI3K-Akt signaling pathway+ko05165//Human papillomavirus infection;K06487//integ…
BGI_novel_G002652	0.003	0.19	5.625474436	0.000471507	0.00037828	GO:0051716//cellular response to stimulus;GO:0007155//cell adhesion;GO:0007229//integrin-mediated signaling pathway;GO:0023052//signaling;GO:0050896//response to stimulus;GO:0022610//biological adhesion;GO:0065007//biological regulation;GO:0007166//cell surface receptor signaling pathway;GO:0007165//signal transduction;GO:0050789//regulation of biological process;GO:0009987//cellular process;GO:0…	K06584//integrin alpha 8+ko05414//Dilated cardiomyopathy (DCM)+ko05410//Hypertrophic cardiomyopathy (HCM)+ko05412//Arrhythmogenic right ventricular cardiomyopathy (ARVC)+ko04810//Regulation of actin cytoskeleton+ko04512//ECM-receptor interaction+ko04510//Focal adhesion+ko04514//Cell adhesion molecules (CAMs)+ko04151//PI3K-Akt signaling pathway+ko05165//Human papillomavirus infection;K06487//integ…
BGI_novel_G002657	3.38	1.7	-1.010297814	5.71E-17	1.59E-17	GO:0006477//protein sulfation;GO:0044237//cellular metabolic process;GO:0043170//macromolecule metabolic process;GO:0009987//cellular process;GO:0051923//sulfation;GO:0006464//cellular protein modification process;GO:0044260//cellular macromolecule metabolic process;GO:0044238//primary metabolic process;GO:1901564//organonitrogen compound metabolic process;GO:0044267//cellular protein metabolic p…	K01021//protein-tyrosine sulfotransferase [EC:2.8.2.20]	T-box
BGI_novel_G002672	2.613	1.206	-1.122964473	1.78E-12	6.34E-13		K03691//peptide-O-fucosyltransferase [EC:2.4.1.221]+ko00514//Other types of O-glycan biosynthesis;K14320//aladin+ko03013//RNA transport;K05236//coatomer subunit alpha;K07374//tubulin alpha+ko04145//Phagosome+ko05130//Pathogenic Escherichia coli infection+ko04210//Apoptosis+ko04540//Gap junction+ko04530//Tight junction;K19192//histone deacetylase complex subunit SAP130
BGI_novel_G002685	1.213	3.966	1.691367899	1.40E-30	2.36E-31	GO:0071702//organic substance transport;GO:0006811//ion transport;GO:0042940//D-amino acid transport;GO:0006814//sodium ion transport;GO:0051179//localization;GO:0006812//cation transport;GO:0030001//metal ion transport;GO:0015672//monovalent inorganic cation transport;GO:0071705//nitrogen compound transport;GO:0006865//amino acid transport;GO:0051234//establishment of localization;GO:0006820//an…	K05038//solute carrier family 6 (neurotransmitter transporter, glycine) member 5/9+ko04721//Synaptic vesicle cycle
BGI_novel_G002696	0.473	1.133	1.307674565	7.90E-14	2.60E-14	GO:0044260//cellular macromolecule metabolic process;GO:0045165//cell fate commitment;GO:0023052//signaling;GO:0007154//cell communication;GO:0044267//cellular protein metabolic process;GO:0009057//macromolecule catabolic process;GO:0009987//cellular process;GO:0044257//cellular protein catabolic process;GO:0008152//metabolic process;GO:0051603//proteolysis involved in cellular protein catabolic …	K10955//mucin-2+ko05226//Gastric cancer+ko05146//Amoebiasis	Homeobox
BGI_novel_G002699	1.196	0.3	-2.018911562	4.46E-43	5.54E-44	GO:0048518//positive regulation of biological process;GO:0048858//cell projection morphogenesis;GO:0048583//regulation of response to stimulus;GO:0051707//response to other organism;GO:0050789//regulation of biological process;GO:0048869//cellular developmental process;GO:0002683//negative regulation of immune system process;GO:0016043//cellular component organization;GO:0031175//neuron projectio…	K06255//basement membrane-specific heparan sulfate proteoglycan core protein+ko04512//ECM-receptor interaction+ko05205//Proteoglycans in cancer+ko05161//Hepatitis B
BGI_novel_G002703	0	0.626	7.729945177	1.54E-23	3.22E-24		K06091//MAGUK p55 subfamily member 5+ko04391//Hippo signaling pathway - fly+ko04390//Hippo signaling pathway+ko04530//Tight junction+ko05165//Human papillomavirus infection	T-box
BGI_novel_G002711	0.476	0.126	-1.914473855	1.61E-06	9.17E-07	GO:0004725//protein tyrosine phosphatase activity;GO:0140096//catalytic activity, acting on a protein;GO:0004721//phosphoprotein phosphatase activity;GO:0016787//hydrolase activity;GO:0016788//hydrolase activity, acting on ester bonds;GO:0042578//phosphoric ester hydrolase activity;GO:0003824//catalytic activity;GO:0016791//phosphatase activity;	K07293//tyrosine-protein phosphatase non-receptor type 11 [EC:3.1.3.48]+ko04360//Axon guidance+ko04630//Jak-STAT signaling pathway+ko04072//Phospholipase D signaling pathway+ko04650//Natural killer cell mediated cytotoxicity+ko04722//Neurotrophin signaling pathway+ko04625//C-type lectin receptor signaling pathway+ko05211//Renal cell carcinoma+ko05205//Proteoglycans in cancer+ko04931//Insulin resi…	HMG
BGI_novel_G002732	1.96	0.856	-1.242416324	7.54E-22	1.68E-22	GO:0042578//phosphoric ester hydrolase activity;GO:0016788//hydrolase activity, acting on ester bonds;GO:0016791//phosphatase activity;GO:0016787//hydrolase activity;GO:0003824//catalytic activity;GO:0003993//acid phosphatase activity;	K13024//inositol-hexakisphosphate/diphosphoinositol-pentakisphosphate 1-kinase [EC:2.7.4.24]+ko04070//Phosphatidylinositol signaling system
BGI_novel_G002741	1.22	8.516	2.834835515	4.12E-33	6.39E-34		K03006//DNA-directed RNA polymerase II subunit RPB1 [EC:2.7.7.6]+ko03020//RNA polymerase+ko05016//Huntington disease+ko05168//Herpes simplex infection
BGI_novel_G002755	2.38	1.113	-1.096395987	4.39E-18	1.15E-18	GO:0005057//signal transducer activity, downstream of receptor;GO:0004871//signal transducer activity;	K05731//T-lymphoma invasion and metastasis-inducing protein 1+ko04024//cAMP signaling pathway+ko04810//Regulation of actin cytoskeleton+ko04530//Tight junction+ko05205//Proteoglycans in cancer+ko04014//Ras signaling pathway+ko04015//Rap1 signaling pathway+ko04062//Chemokine signaling pathway
BGI_novel_G002757	1.226	0.346	-1.812594611	1.67E-41	2.13E-42		K05731//T-lymphoma invasion and metastasis-inducing protein 1+ko04024//cAMP signaling pathway+ko04810//Regulation of actin cytoskeleton+ko04530//Tight junction+ko05205//Proteoglycans in cancer+ko04014//Ras signaling pathway+ko04015//Rap1 signaling pathway+ko04062//Chemokine signaling pathway	Homeobox
BGI_novel_G002769	0.213	0	-5.843321407	4.04E-08	1.96E-08	GO:0016020//membrane;GO:0031224//intrinsic component of membrane;GO:0031012//extracellular matrix;GO:0044421//extracellular region part;GO:0044425//membrane part;GO:0005576//extracellular region;GO:0016021//integral component of membrane;GO:0016787//hydrolase activity;GO:0046914//transition metal ion binding;GO:0070011//peptidase activity, acting on L-amino acid peptides;GO:0004222//metalloendope…	K07763//matrix metalloproteinase-14 (membrane-inserted) [EC:3.4.24.80]+ko04912//GnRH signaling pathway+ko04668//TNF signaling pathway+ko04928//Parathyroid hormone synthesis, secretion and action
BGI_novel_G002771	0.486	0.183	-1.441238166	1.33E-06	7.44E-07	GO:0016021//integral component of membrane;GO:0005576//extracellular region;GO:0031224//intrinsic component of membrane;GO:0044421//extracellular region part;GO:0016020//membrane;GO:0031012//extracellular matrix;GO:0044425//membrane part;GO:0046914//transition metal ion binding;GO:0005488//binding;GO:0046872//metal ion binding;GO:0016787//hydrolase activity;GO:0003824//catalytic activity;GO:00082…	K07763//matrix metalloproteinase-14 (membrane-inserted) [EC:3.4.24.80]+ko04912//GnRH signaling pathway+ko04668//TNF signaling pathway+ko04928//Parathyroid hormone synthesis, secretion and action
BGI_novel_G002777	1.6	0	-8.208249296	8.86E-32	1.44E-32	GO:0043229//intracellular organelle;GO:0005622//intracellular;GO:0005623//cell;GO:0044425//membrane part;GO:0044464//cell part;GO:0031224//intrinsic component of membrane;GO:0043228//non-membrane-bounded organelle;GO:0043226//organelle;GO:0043232//intracellular non-membrane-bounded organelle;GO:0044424//intracellular part;GO:0016020//membrane;GO:0016021//integral component of membrane;GO:0005856/…	K06107//erythrocyte membrane protein band 4.1
BGI_novel_G002778	0.226	1.35	2.575465848	7.22E-20	1.75E-20	GO:0016020//membrane;GO:0005622//intracellular;GO:0043232//intracellular non-membrane-bounded organelle;GO:0016021//integral component of membrane;GO:0044425//membrane part;GO:0043226//organelle;GO:0005856//cytoskeleton;GO:0043228//non-membrane-bounded organelle;GO:0043229//intracellular organelle;GO:0005623//cell;GO:0044464//cell part;GO:0044424//intracellular part;GO:0031224//intrinsic componen…	K06107//erythrocyte membrane protein band 4.1
BGI_novel_G002791	0.656	0	-7.050146539	2.36E-16	6.77E-17		K20456//oxysterol-binding protein 1;K22538//mitochondrial RNA pseudouridine synthase RPUSD4 [EC:5.4.99.-]
BGI_novel_G002814	0.706	0.133	-2.411598431	2.20E-13	7.44E-14		K11726//nucleosome-remodeling factor 38 kDa subunit [EC:3.6.1.1]+ko00190//Oxidative phosphorylation
BGI_novel_G002816	1.296	0.57	-1.153632046	7.34E-10	3.12E-10	GO:0050794//regulation of cellular process;GO:0006810//transport;GO:0071702//organic substance transport;GO:0006886//intracellular protein transport;GO:0060627//regulation of vesicle-mediated transport;GO:0051649//establishment of localization in cell;GO:0070727//cellular macromolecule localization;GO:0016192//vesicle-mediated transport;GO:0051641//cellular localization;GO:0050789//regulation of …	K04560//syntaxin 1A+ko04911//Insulin secretion+ko04130//SNARE interactions in vesicular transport+ko04721//Synaptic vesicle cycle+ko05031//Amphetamine addiction
BGI_novel_G002818	0.283	1.003	1.809630723	0.00046279	0.000370559
BGI_novel_G002826	0.006	0.333	5.492174865	2.14E-19	5.31E-20	GO:0004674//protein serine/threonine kinase activity;GO:0097159//organic cyclic compound binding;GO:0036094//small molecule binding;GO:0016301//kinase activity;GO:0043168//anion binding;GO:0097367//carbohydrate derivative binding;GO:0016772//transferase activity, transferring phosphorus-containing groups;GO:0008144//drug binding;GO:0035639//purine ribonucleoside triphosphate binding;GO:0043167//i…	K08793//serine/threonine kinase 32 [EC:2.7.11.1]
BGI_novel_G002843	1.41	3.286	1.217403917	4.42E-16	1.29E-16		K04380//microtubule-associated protein tau+ko04010//MAPK signaling pathway+ko05010//Alzheimer disease	zf-C2H2
BGI_novel_G002848	1.21	0	-9.181947323	8.55E-55	8.51E-56		K22016//mucin-3/17
BGI_novel_G002858	17.556	5.99	-1.547476401	2.29E-184	6.48E-186	GO:0009987//cellular process;GO:0006807//nitrogen compound metabolic process;GO:0043170//macromolecule metabolic process;GO:0006139//nucleobase-containing compound metabolic process;GO:0044260//cellular macromolecule metabolic process;GO:0016070//RNA metabolic process;GO:0016071//mRNA metabolic process;GO:0071704//organic substance metabolic process;GO:0090304//nucleic acid metabolic process;GO:0…	K13218//polypyrimidine tract-binding protein 1
BGI_novel_G002860	2.733	1.243	-1.140537614	7.73E-09	3.56E-09	GO:0016070//RNA metabolic process;GO:0008152//metabolic process;GO:0043170//macromolecule metabolic process;GO:0044260//cellular macromolecule metabolic process;GO:0006139//nucleobase-containing compound metabolic process;GO:0006397//mRNA processing;GO:0006396//RNA processing;GO:0090304//nucleic acid metabolic process;GO:0071704//organic substance metabolic process;GO:0044238//primary metabolic p…	K13218//polypyrimidine tract-binding protein 1
BGI_novel_G002862	0.823	0.12	-2.712398384	9.68E-33	1.53E-33	GO:0050896//response to stimulus;GO:0050794//regulation of cellular process;GO:0023052//signaling;GO:0007165//signal transduction;GO:0009987//cellular process;GO:0007154//cell communication;GO:0051716//cellular response to stimulus;GO:0050789//regulation of biological process;GO:0065007//biological regulation;	K20655//Rho GTPase-activating protein SYDE
BGI_novel_G002865	1.396	0.406	-1.790397836	5.58E-25	1.10E-25	GO:0050789//regulation of biological process;GO:0050896//response to stimulus;GO:0065007//biological regulation;GO:0051716//cellular response to stimulus;GO:0007154//cell communication;GO:0009987//cellular process;GO:0023052//signaling;GO:0007165//signal transduction;GO:0050794//regulation of cellular process;	K20655//Rho GTPase-activating protein SYDE	bHLH
BGI_novel_G002866	0.68	1.683	1.328732809	3.72E-07	1.97E-07		K17916//kinesin family member 16B;K09486//hypoxia up-regulated 1+ko04141//Protein processing in endoplasmic reticulum
BGI_novel_G002867	0.356	0.056	-2.608489142	0.000238936	0.000182042		K17916//kinesin family member 16B;K09486//hypoxia up-regulated 1+ko04141//Protein processing in endoplasmic reticulum
BGI_novel_G002873	2.563	0.436	-2.537267417	1.19E-93	7.15E-95	GO:0016020//membrane;GO:0044425//membrane part;GO:0016021//integral component of membrane;GO:0031224//intrinsic component of membrane;	K20030//palmitoyltransferase ZDHHC5/8 [EC:2.3.1.225]	GCNF-like
BGI_novel_G002874	1.366	2.99	1.135092797	1.54E-37	2.16E-38	GO:0016021//integral component of membrane;GO:0044425//membrane part;GO:0016020//membrane;GO:0031224//intrinsic component of membrane;GO:0019707//protein-cysteine S-acyltransferase activity;GO:0019706//protein-cysteine S-palmitoyltransferase activity;GO:0140096//catalytic activity, acting on a protein;GO:0016740//transferase activity;GO:0016747//transferase activity, transferring acyl groups othe…	K20030//palmitoyltransferase ZDHHC5/8 [EC:2.3.1.225]
BGI_novel_G002876	82.313	19.786	-2.03918263	1.15E-226	2.67E-228		K15890//NADP+-dependent farnesol dehydrogenase [EC:1.1.1.216]+ko00981//Insect hormone biosynthesis+ko00900//Terpenoid backbone biosynthesis
BGI_novel_G002877	1.87	0.693	-1.414877418	2.44E-06	1.42E-06		K15890//NADP+-dependent farnesol dehydrogenase [EC:1.1.1.216]+ko00981//Insect hormone biosynthesis+ko00900//Terpenoid backbone biosynthesis
BGI_novel_G002906	1.426	2.99	1.091683236	5.23E-09	2.38E-09	GO:0010453//regulation of cell fate commitment;GO:0022603//regulation of anatomical structure morphogenesis;GO:0048856//anatomical structure development;GO:0032501//multicellular organismal process;GO:0045677//negative regulation of R7 cell differentiation;GO:0010648//negative regulation of cell communication;GO:0050768//negative regulation of neurogenesis;GO:0046533//negative regulation of photo…	K08287//dual-specificity kinase [EC:2.7.12.1];K08841//testis-specific kinase 1 [EC:2.7.12.1];K08842//testis-specific kinase 2 [EC:2.7.12.1]
BGI_novel_G002911	2.1	0.846	-1.280163276	0.000150074	0.000110928
BGI_novel_G002940	0.34	0.066	-2.29081052	1.30E-05	8.31E-06	GO:0044425//membrane part;GO:0016020//membrane;GO:0031224//intrinsic component of membrane;GO:0016021//integral component of membrane;	K21108//blood vessel epicardial substance+ko04530//Tight junction
OF00100	0.036	0.003	-3.948282401	9.29E-08	4.65E-08		K11841//ubiquitin carboxyl-terminal hydrolase 10 [EC:3.4.19.12]	Homeobox	XP_011290847.1|3.2e-101|PREDICTED: protein MLP1 homolog [Musca domestica]
OF00109	2.303	1.09	-1.066658988	1.30E-07	6.58E-08	GO:0005634//nucleus;GO:0005623//cell;GO:0044424//intracellular part;GO:0005622//intracellular;GO:0043227//membrane-bounded organelle;GO:0043226//organelle;GO:0043229//intracellular organelle;GO:0043231//intracellular membrane-bounded organelle;GO:0044464//cell part;	K14788//ribosome biogenesis protein ENP2		KNC25305.1|2.4e-90|hypothetical protein FF38_02560 [Lucilia cuprina]
OF00130	1.576	0.77	-1.032235763	6.80E-06	4.20E-06	GO:0003677//DNA binding;GO:0005488//binding;GO:0003676//nucleic acid binding;GO:0097159//organic cyclic compound binding;GO:1901363//heterocyclic compound binding;	K09453//snRNA-activating protein complex subunit 4;K09453//snRNA-activating protein complex subunit 4	MYB	KNC26848.1|6.1e-149|hypothetical protein FF38_12998 [Lucilia cuprina]
OF00228	101.266	390.746	1.943245068	0	0	GO:0044248//cellular catabolic process;GO:1901575//organic substance catabolic process;GO:0046174//polyol catabolic process;GO:0019751//polyol metabolic process;GO:0044262//cellular carbohydrate metabolic process;GO:1901616//organic hydroxy compound catabolic process;GO:0044281//small molecule metabolic process;GO:0071704//organic substance metabolic process;GO:0009987//cellular process;GO:004423…	K00469//inositol oxygenase [EC:1.13.99.1]+ko00053//Ascorbate and aldarate metabolism+ko00562//Inositol phosphate metabolism;K00469//inositol oxygenase [EC:1.13.99.1]+ko00053//Ascorbate and aldarate metabolism+ko00562//Inositol phosphate metabolism		KNC24828.1|1.6e-145|hypothetical protein FF38_03727 [Lucilia cuprina]
OF00338	1.596	3.646	1.200963413	0.000111498	8.10E-05	GO:0032774//RNA biosynthetic process;GO:0044238//primary metabolic process;GO:0051252//regulation of RNA metabolic process;GO:1903506//regulation of nucleic acid-templated transcription;GO:0044249//cellular biosynthetic process;GO:0034641//cellular nitrogen compound metabolic process;GO:0046483//heterocycle metabolic process;GO:0019222//regulation of metabolic process;GO:0019219//regulation of nu…	K09090//hairy and enhancer of split, invertebrate	bHLH	KNC32001.1|4.5e-104|Enhancer of split mgamma protein [Lucilia cuprina]
OF00392	4.803	25.463	2.379561259	0	0	GO:0048856//anatomical structure development;GO:0007275//multicellular organism development;GO:0042045//epithelial fluid transport;GO:0035152//regulation of tube architecture, open tracheal system;GO:0009653//anatomical structure morphogenesis;GO:0006810//transport;GO:0032502//developmental process;GO:0044238//primary metabolic process;GO:0071704//organic substance metabolic process;GO:0060541//r…	K13356//alcohol-forming fatty acyl-CoA reductase [EC:1.2.1.84]+ko04146//Peroxisome+ko04212//Longevity regulating pathway - worm+ko00073//Cutin, suberine and wax biosynthesis;K13356//alcohol-forming fatty acyl-CoA reductase [EC:1.2.1.84]+ko04146//Peroxisome+ko04212//Longevity regulating pathway - worm+ko00073//Cutin, suberine and wax biosynthesis		XP_011184138.1|6.5e-110|PREDICTED: putative fatty acyl-CoA reductase CG5065 [Zeugodacus cucurbitae]
OF00432	3.91	12.533	1.662544025	5.27E-38	7.30E-39		K08059//interferon, gamma-inducible protein 30+ko04612//Antigen processing and presentation;K03691//peptide-O-fucosyltransferase [EC:2.4.1.221]+ko00514//Other types of O-glycan biosynthesis;K08059//interferon, gamma-inducible protein 30+ko04612//Antigen processing and presentation		APL98304.1|1.1e-50|putative DD41D transposase [Bactrocera tryoni]
OF00443	0.05	0.156	1.69089398	6.09E-21	1.41E-21	GO:0044248//cellular catabolic process;GO:0051603//proteolysis involved in cellular protein catabolic process;GO:0030163//protein catabolic process;GO:0006807//nitrogen compound metabolic process;GO:1901565//organonitrogen compound catabolic process;GO:0019941//modification-dependent protein catabolic process;GO:1901564//organonitrogen compound metabolic process;GO:0071704//organic substance meta…	K14015//nuclear protein localization protein 4 homolog+ko04141//Protein processing in endoplasmic reticulum		KNC24337.1|0.0e+00|hypothetical protein FF38_04622 [Lucilia cuprina]
OF00554	0.24	0.79	1.753764343	3.10E-06	1.83E-06	GO:0034645//cellular macromolecule biosynthetic process;GO:0009058//biosynthetic process;GO:0036211//protein modification process;GO:0071704//organic substance metabolic process;GO:0044267//cellular protein metabolic process;GO:0009059//macromolecule biosynthetic process;GO:0006486//protein glycosylation;GO:0008152//metabolic process;GO:0006807//nitrogen compound metabolic process;GO:1901137//car…	K11778//ditrans,polycis-polyprenyl diphosphate synthase [EC:2.5.1.87]+ko00900//Terpenoid backbone biosynthesis		KNC21748.1|4.7e-110|hypothetical protein FF38_03971 [Lucilia cuprina]
OF00589	1.953	0.413	-2.21696945	6.53E-17	1.82E-17	GO:0016787//hydrolase activity;GO:0004222//metalloendopeptidase activity;GO:0003824//catalytic activity;GO:0004175//endopeptidase activity;GO:0140096//catalytic activity, acting on a protein;GO:0070011//peptidase activity, acting on L-amino acid peptides;GO:0008237//metallopeptidase activity;GO:0008233//peptidase activity;	K08635//neprilysin [EC:3.4.24.11]		KNC22739.1|0.0e+00|hypothetical protein FF38_04090 [Lucilia cuprina]
OF00644	0.69	2.973	2.067604824	1.95E-38	2.67E-39	GO:0009058//biosynthetic process;GO:0005975//carbohydrate metabolic process;GO:0016051//carbohydrate biosynthetic process;GO:0044283//small molecule biosynthetic process;GO:0019318//hexose metabolic process;GO:0071704//organic substance metabolic process;GO:0005996//monosaccharide metabolic process;GO:0006006//glucose metabolic process;GO:0019319//hexose biosynthetic process;GO:0046364//monosacch…	K01596//phosphoenolpyruvate carboxykinase (GTP) [EC:4.1.1.32]+ko03320//PPAR signaling pathway+ko04910//Insulin signaling pathway+ko00010//Glycolysis / Gluconeogenesis+ko00020//Citrate cycle (TCA cycle)+ko04931//Insulin resistance+ko00620//Pyruvate metabolism+ko04152//AMPK signaling pathway+ko04151//PI3K-Akt signaling pathway+ko04964//Proximal tubule bicarbonate reclamation+ko01100//Metabolic path…		KNC23062.1|0.0e+00|Phosphoenolpyruvate carboxykinase [GTP] [Lucilia cuprina]
OF00771	0.086	0.273	1.640494371	0.000339314	0.000265342		K14320//aladin+ko03013//RNA transport;K03691//peptide-O-fucosyltransferase [EC:2.4.1.221]+ko00514//Other types of O-glycan biosynthesis;K00069//15-hydroxyprostaglandin dehydrogenase (NAD) [EC:1.1.1.141]+ko05202//Transcriptional misregulation in cancer		APL98304.1|4.8e-132|putative DD41D transposase [Bactrocera tryoni]
OF00796	0	1.026	4.501196437	0.000866189	0.000728248				KNC30083.1|8.2e-46|hypothetical protein FF38_09549 [Lucilia cuprina]
OF00809	1.12	4.023	1.849119741	1.42E-14	4.49E-15		K08098//phosphatidylinositol glycan, class Z [EC:2.4.1.-]+ko00563//Glycosylphosphatidylinositol (GPI)-anchor biosynthesis;K08098//phosphatidylinositol glycan, class Z [EC:2.4.1.-]+ko00563//Glycosylphosphatidylinositol (GPI)-anchor biosynthesis		XP_013116852.1|3.0e-45|PREDICTED: cuticle protein 38-like isoform X2 [Stomoxys calcitrans]
OF00820	5.033	2.21	-1.155372327	1.68E-21	3.81E-22	GO:0031224//intrinsic component of membrane;GO:0044425//membrane part;GO:0016021//integral component of membrane;GO:0016020//membrane;	K17256//insulin-like growth factor-binding protein complex acid labile subunit;K17256//insulin-like growth factor-binding protein complex acid labile subunit		XP_013116327.1|4.8e-246|PREDICTED: carboxypeptidase N subunit 2 [Stomoxys calcitrans]
OF00848	3.15	7.606	1.274175996	4.84E-33	7.53E-34	GO:0043167//ion binding;GO:0016491//oxidoreductase activity;GO:0005488//binding;GO:0003824//catalytic activity;GO:0046872//metal ion binding;GO:0043169//cation binding;	K00505//tyrosinase [EC:1.14.18.1]+ko04916//Melanogenesis+ko00350//Tyrosine metabolism+ko01100//Metabolic pathways;K00505//tyrosinase [EC:1.14.18.1]+ko04916//Melanogenesis+ko00350//Tyrosine metabolism+ko01100//Metabolic pathways		KNC26576.1|2.4e-179|Phenoloxidase subunit A3 [Lucilia cuprina]
OF00891	0.18	0.066	-1.384499936	0.000622028	0.000509809	GO:0051321//meiotic cell cycle;GO:0007059//chromosome segregation;GO:0045132//meiotic chromosome segregation;GO:0048285//organelle fission;GO:0006996//organelle organization;GO:0140013//meiotic nuclear division;GO:0022402//cell cycle process;GO:0007049//cell cycle;GO:0071840//cellular component organization or biogenesis;GO:1903046//meiotic cell cycle process;GO:0000280//nuclear division;GO:00000…	K11515//inner centromere protein		KNC29304.1|1.6e-154|hypothetical protein FF38_02401 [Lucilia cuprina]
OF00897	19.64	46.376	1.252701537	4.36E-37	6.18E-38	GO:0051726//regulation of cell cycle;GO:0006950//response to stress;GO:0065007//biological regulation;GO:0050896//response to stimulus;GO:0050794//regulation of cellular process;GO:0050789//regulation of biological process;GO:0044424//intracellular part;GO:0044464//cell part;GO:0005623//cell;GO:0043227//membrane-bounded organelle;GO:0043231//intracellular membrane-bounded organelle;GO:0043229//in…	K04402//growth arrest and DNA-damage-inducible protein+ko05222//Small cell lung cancer+ko05223//Non-small cell lung cancer+ko05226//Gastric cancer+ko05225//Hepatocellular carcinoma+ko04210//Apoptosis+ko04218//Cellular senescence+ko05217//Basal cell carcinoma+ko05216//Thyroid cancer+ko05214//Glioma+ko05213//Endometrial cancer+ko05212//Pancreatic cancer+ko05210//Colorectal cancer+ko05218//Melanoma+…		KNC29282.1|2.1e-86|hypothetical protein FF38_02395 [Lucilia cuprina]
OF00935	2.1	4.71	1.141300492	3.10E-08	1.49E-08	GO:0016021//integral component of membrane;GO:0016020//membrane;GO:0031224//intrinsic component of membrane;GO:0044425//membrane part;	K06497//CD63 antigen+ko04142//Lysosome+ko05205//Proteoglycans in cancer;K06497//CD63 antigen+ko04142//Lysosome+ko05205//Proteoglycans in cancer		KNC29244.1|6.2e-34|hypothetical protein FF38_02362, partial [Lucilia cuprina]
OF00962	1.386	3.613	1.411459332	4.54E-18	1.19E-18				KNC33026.1|0.0e+00|putative neurochondrin [Lucilia cuprina]
OF00977	2.98	1.38	-1.106193063	4.08E-13	1.40E-13			THAP	KNC34831.1|1.3e-97|hypothetical protein FF38_06758 [Lucilia cuprina]
OF01109	0.103	0	-4.897461759	9.03E-05	6.47E-05				XP_008185213.1|4.3e-134|PREDICTED: uncharacterized protein LOC103310015 [Acyrthosiphon pisum]
OF01128	1.183	0.443	-1.43216637	4.16E-06	2.49E-06	GO:0016021//integral component of membrane;GO:0044425//membrane part;GO:0016020//membrane;GO:0031224//intrinsic component of membrane;			KNC27749.1|3.3e-216|hypothetical protein FF38_03141 [Lucilia cuprina]
OF01246	0.426	0.17	-1.342899032	0.000479991	0.000385339	GO:0016020//membrane;GO:0044425//membrane part;GO:0031224//intrinsic component of membrane;GO:0016021//integral component of membrane;GO:0004871//signal transducer activity;GO:0004872//receptor activity;GO:0004930//G-protein coupled receptor activity;GO:0038023//signaling receptor activity;GO:0099600//transmembrane receptor activity;GO:0060089//molecular transducer activity;GO:0004888//transmembr…	K04131//muscarinic acetylcholine receptor M3+ko04020//Calcium signaling pathway+ko04810//Regulation of actin cytoskeleton+ko04911//Insulin secretion+ko04725//Cholinergic synapse+ko04971//Gastric acid secretion+ko04970//Salivary secretion+ko04972//Pancreatic secretion+ko04080//Neuroactive ligand-receptor interaction+ko04742//Taste transduction	Fork	KNC31565.1|2.3e-249|hypothetical protein FF38_12790 [Lucilia cuprina]
OF01285	4.563	2.173	-1.037090602	3.71E-30	6.35E-31		K15179//negative elongation factor A;K15179//negative elongation factor A;K15179//negative elongation factor A	RHD	KNC31580.1|9.9e-238|Negative elongation factor A [Lucilia cuprina]
OF01354	0.993	0.483	-1.026357664	2.47E-06	1.44E-06	GO:0016020//membrane;GO:0044425//membrane part;GO:0031224//intrinsic component of membrane;GO:0016021//integral component of membrane;			XP_019890353.1|4.0e-108|PREDICTED: uncharacterized protein LOC101893836 isoform X1 [Musca domestica]
OF01419	3.183	0.963	-1.713122684	5.89E-17	1.64E-17	GO:0097159//organic cyclic compound binding;GO:0003676//nucleic acid binding;GO:1901363//heterocyclic compound binding;GO:0005488//binding;	K09233//zinc finger protein GLIS2;K09227//zinc finger protein ZIC, invertebrate;K09228//KRAB domain-containing zinc finger protein	zf-C2H2	KNC28380.1|6.3e-141|putative zinc finger protein GLIS2 [Lucilia cuprina]
OF01432	11.75	4.976	-1.253691065	3.83E-11	1.48E-11				KNC30529.1|1.7e-82|hypothetical protein FF38_02288 [Lucilia cuprina]
OF01497	0.833	0.333	-1.332630696	2.50E-05	1.66E-05		K21125//mucin-5AC+ko04657//IL-17 signaling pathway		XP_019211230.1|2.4e-28|PREDICTED: mucin-2-like [Oreochromis niloticus]
OF01524	25.016	8.78	-1.477375691	7.04E-125	3.12E-126	GO:0016020//membrane;GO:0016021//integral component of membrane;GO:0044425//membrane part;GO:0031224//intrinsic component of membrane;	K13885//scavenger receptor class B, member 1+ko04145//Phagosome+ko04913//Ovarian steroidogenesis+ko04979//Cholesterol metabolism+ko04975//Fat digestion and absorption+ko04977//Vitamin digestion and absorption+ko04976//Bile secretion+ko04934//Cushing syndrome+ko04927//Cortisol synthesis and secretion+ko04925//Aldosterone synthesis and secretion+ko05160//Hepatitis C;K13885//scavenger receptor class…		KNC29676.1|4.3e-108|hypothetical protein FF38_08694 [Lucilia cuprina]
OF01525	57.543	234.666	2.024202772	0	0		K15127//transcriptional adapter 2-beta;K15127//transcriptional adapter 2-beta;K15127//transcriptional adapter 2-beta		KNC29650.1|1.5e-27|Ejaculatory bulb-specific protein 3, partial [Lucilia cuprina]
OF01568	19.363	8.816	-1.132630887	4.38E-37	6.22E-38	GO:0042401//cellular biogenic amine biosynthetic process;GO:0009987//cellular process;GO:0006596//polyamine biosynthetic process;GO:1901576//organic substance biosynthetic process;GO:0006576//cellular biogenic amine metabolic process;GO:0008152//metabolic process;GO:1901564//organonitrogen compound metabolic process;GO:0009309//amine biosynthetic process;GO:1901566//organonitrogen compound biosyn…	K01581//ornithine decarboxylase [EC:4.1.1.17]+ko00330//Arginine and proline metabolism+ko00480//Glutathione metabolism+ko01100//Metabolic pathways;K01581//ornithine decarboxylase [EC:4.1.1.17]+ko00330//Arginine and proline metabolism+ko00480//Glutathione metabolism+ko01100//Metabolic pathways		KNC34853.1|2.1e-45|Ornithine decarboxylase 1 [Lucilia cuprina]
OF01594	1.156	2.956	1.354290992	7.82E-05	5.55E-05	GO:0016020//membrane;GO:0016021//integral component of membrane;GO:0044425//membrane part;GO:0031224//intrinsic component of membrane;			KNC33555.1|5.3e-87|hypothetical protein FF38_03839 [Lucilia cuprina]
OF01615	0.44	2.05	1.683188655	9.73E-11	3.87E-11	GO:0016020//membrane;GO:0031224//intrinsic component of membrane;GO:0016021//integral component of membrane;GO:0044425//membrane part;	K22017//mucin-4		KNC33535.1|4.0e-59|hypothetical protein FF38_03861 [Lucilia cuprina]
OF01617	0.01	0	-5.213735915	1.11E-05	7.04E-06	GO:0065003//macromolecular complex assembly;GO:0006461//protein complex assembly;GO:0071822//protein complex subunit organization;GO:0009987//cellular process;GO:0071840//cellular component organization or biogenesis;GO:0022607//cellular component assembly;GO:0051259//protein oligomerization;GO:0051260//protein homooligomerization;GO:0044085//cellular component biogenesis;GO:0043933//macromolecul…	K21754//BTB/POZ domain-containing protein KCTD1/15		ACI62137.1|1.1e-181|polyprotein [Drosophila melanogaster]
OF01639	0	0.013	4.948655414	8.37E-05	5.97E-05	GO:0008152//metabolic process;GO:0019752//carboxylic acid metabolic process;GO:0071704//organic substance metabolic process;GO:0044237//cellular metabolic process;GO:0044281//small molecule metabolic process;GO:0043436//oxoacid metabolic process;GO:0009987//cellular process;GO:0006082//organic acid metabolic process;GO:0016829//lyase activity;GO:0043168//anion binding;GO:1901363//heterocyclic com…	K01580//glutamate decarboxylase [EC:4.1.1.15]+ko00410//beta-Alanine metabolism+ko04727//GABAergic synapse+ko04940//Type I diabetes mellitus+ko00250//Alanine, aspartate and glutamate metabolism+ko00430//Taurine and hypotaurine metabolism+ko00650//Butanoate metabolism+ko01100//Metabolic pathways		XP_011296520.1|1.3e-102|PREDICTED: glutamate decarboxylase [Musca domestica]
OF01663	1.026	0	-5.803725232	6.16E-08	3.04E-08		K22384//tail-anchored protein insertion receptor		KNC30811.1|1.6e-66|putative SH3 domain-binding glutamic acid-rich protein [Lucilia cuprina]
OF01853	0	0.026	5.12922766	2.65E-05	1.76E-05	GO:1901135//carbohydrate derivative metabolic process;GO:0006030//chitin metabolic process;GO:0043170//macromolecule metabolic process;GO:0009987//cellular process;GO:0008152//metabolic process;GO:0006807//nitrogen compound metabolic process;GO:0017144//drug metabolic process;GO:0006022//aminoglycan metabolic process;GO:0071704//organic substance metabolic process;GO:1901564//organonitrogen compo…	K03691//peptide-O-fucosyltransferase [EC:2.4.1.221]+ko00514//Other types of O-glycan biosynthesis		KNC21090.1|0.0e+00|hypothetical protein FF38_04434, partial [Lucilia cuprina]
OF01945	0.676	3.58	2.390914382	2.11E-29	3.70E-30	GO:0008152//metabolic process;GO:0031224//intrinsic component of membrane;GO:0044425//membrane part;GO:0016020//membrane;GO:0016021//integral component of membrane;GO:0016874//ligase activity;GO:0003824//catalytic activity;	K01904//4-coumarate--CoA ligase [EC:6.2.1.12]+ko00360//Phenylalanine metabolism+ko00130//Ubiquinone and other terpenoid-quinone biosynthesis+ko01100//Metabolic pathways;K01904//4-coumarate--CoA ligase [EC:6.2.1.12]+ko00360//Phenylalanine metabolism+ko00130//Ubiquinone and other terpenoid-quinone biosynthesis+ko01100//Metabolic pathways		KNC23615.1|2.5e-165|hypothetical protein FF38_00959 [Lucilia cuprina]
OF01959	75.753	40.67	-1.002127724	0	0	GO:0008152//metabolic process;GO:0016020//membrane;GO:0031224//intrinsic component of membrane;GO:0016021//integral component of membrane;GO:0044425//membrane part;GO:0003824//catalytic activity;	K01904//4-coumarate--CoA ligase [EC:6.2.1.12]+ko00360//Phenylalanine metabolism+ko00130//Ubiquinone and other terpenoid-quinone biosynthesis+ko01100//Metabolic pathways;K01904//4-coumarate--CoA ligase [EC:6.2.1.12]+ko00360//Phenylalanine metabolism+ko00130//Ubiquinone and other terpenoid-quinone biosynthesis+ko01100//Metabolic pathways		KNC30517.1|2.6e-157|hypothetical protein FF38_02802 [Lucilia cuprina]
OF01969	0	0.88	4.644649227	0.000440555	0.000351368	GO:0010468//regulation of gene expression;GO:0071840//cellular component organization or biogenesis;GO:0045814//negative regulation of gene expression, epigenetic;GO:0048856//anatomical structure development;GO:0006996//organelle organization;GO:0051171//regulation of nitrogen compound metabolic process;GO:0009889//regulation of biosynthetic process;GO:0045892//negative regulation of transcriptio…	K11251//histone H2A+ko04217//Necroptosis+ko05322//Systemic lupus erythematosus+ko05034//Alcoholism		XP_001997922.1|3.2e-60|GH22232 [Drosophila grimshawi]
OF01979	0.02	0.003	-3.045698023	0.000395044	0.000312307		K21396//ATP-binding cassette, subfamily G (WHITE), eye pigment precursor transporter;K10848//DNA excision repair protein ERCC-4 [EC:3.1.-.-]+ko03420//Nucleotide excision repair+ko03460//Fanconi anemia pathway		KMQ83988.1|3.1e-71|retrovirus-related pol polyprotein from transposon tnt 1-94, partial [Lasius niger]
OF02009	0.056	0.023	-1.154091292	7.12E-05	5.03E-05	GO:0051252//regulation of RNA metabolic process;GO:0060211//regulation of nuclear-transcribed mRNA poly(A) tail shortening;GO:0031325//positive regulation of cellular metabolic process;GO:0080090//regulation of primary metabolic process;GO:0002066//columnar/cuboidal epithelial cell development;GO:0048469//cell maturation;GO:0045892//negative regulation of transcription, DNA-templated;GO:0007315//…	K02156//aubergine+ko04320//Dorso-ventral axis formation		XP_005192021.1|1.2e-227|PREDICTED: protein aubergine [Musca domestica]
OF02038	0.09	0.046	-1.009704046	1.78E-35	2.59E-36		K15255//ATP-dependent DNA helicase PIF1 [EC:3.6.4.12]	DM	APL98304.1|7.2e-70|putative DD41D transposase [Bactrocera tryoni]
OF02039	1.786	6.59	1.855848797	3.24E-121	1.47E-122	GO:0043229//intracellular organelle;GO:0043231//intracellular membrane-bounded organelle;GO:0005622//intracellular;GO:0044464//cell part;GO:0005623//cell;GO:0044424//intracellular part;GO:0043227//membrane-bounded organelle;GO:0043226//organelle;GO:0005634//nucleus;GO:0140110//transcription regulator activity;GO:0046872//metal ion binding;GO:0005488//binding;GO:0003700//DNA binding transcription …	K11433//histone-lysine N-methyltransferase SETMAR [EC:2.1.1.43]+ko00310//Lysine degradation;K19488//doublesex- and mab-3-related transcription factor 1;K19490//doublesex- and mab-3-related transcription factor 3;K19488//doublesex- and mab-3-related transcription factor 1;K19490//doublesex- and mab-3-related transcription factor 3	DM	ADG37648.1|2.0e-40|male doublesex [Lucilia cuprina]
OF02135	0.023	0.003	-2.765590103	0.000179455	0.000133962	GO:0010556//regulation of macromolecule biosynthetic process;GO:0080090//regulation of primary metabolic process;GO:2000112//regulation of cellular macromolecule biosynthetic process;GO:0006355//regulation of transcription, DNA-templated;GO:0031326//regulation of cellular biosynthetic process;GO:0010468//regulation of gene expression;GO:0009889//regulation of biosynthetic process;GO:1903506//regu…	K13046//tolkin [EC:3.4.24.-];K11433//histone-lysine N-methyltransferase SETMAR [EC:2.1.1.43]+ko00310//Lysine degradation	Homeobox	KNC28998.1|1.1e-181|Homeobox protein araucan [Lucilia cuprina]
OF02150	83.44	329.373	1.977877049	0	0	GO:0120039//plasma membrane bounded cell projection morphogenesis;GO:0016053//organic acid biosynthetic process;GO:0007619//courtship behavior;GO:0048699//generation of neurons;GO:0042493//response to drug;GO:0019752//carboxylic acid metabolic process;GO:0009987//cellular process;GO:0007275//multicellular organism development;GO:0022008//neurogenesis;GO:0007409//axonogenesis;GO:0032501//multicell…	K01079//phosphoserine phosphatase [EC:3.1.3.3]+ko01200//Carbon metabolism+ko01230//Biosynthesis of amino acids+ko00260//Glycine, serine and threonine metabolism+ko01100//Metabolic pathways		KNC30383.1|9.1e-142|Phosphoserine phosphatase [Lucilia cuprina]
OF02205	0.08	0.033	-1.325621627	3.85E-15	1.18E-15	GO:0005623//cell;GO:0044424//intracellular part;GO:0043227//membrane-bounded organelle;GO:0043226//organelle;GO:0005634//nucleus;GO:0005622//intracellular;GO:0044464//cell part;GO:0043231//intracellular membrane-bounded organelle;GO:0043229//intracellular organelle;GO:0003677//DNA binding;GO:0005488//binding;GO:0003700//DNA binding transcription factor activity;GO:0003676//nucleic acid binding;GO…	K09428//E74-like factor 1/2/4+ko04214//Apoptosis - fly		XP_005188436.1|8.0e-126|PREDICTED: ecdysone-induced protein 74EF [Musca domestica]
OF02207	0.06	0.136	1.200963413	0.000111498	8.10E-05	GO:0006928//movement of cell or subcellular component;GO:0009987//cellular process;GO:0007017//microtubule-based process;GO:0007018//microtubule-based movement;GO:0044424//intracellular part;GO:0044430//cytoskeletal part;GO:0043234//protein complex;GO:0015630//microtubule cytoskeleton;GO:0044422//organelle part;GO:0044464//cell part;GO:0005623//cell;GO:0044446//intracellular organelle part;GO:003…	K10408//dynein heavy chain, axonemal+ko05016//Huntington disease		KNC33880.1|0.0e+00|hypothetical protein FF38_11944 [Lucilia cuprina]
OF02234	2.44	5.73	1.265888128	2.05E-16	5.85E-17	GO:0042302//structural constituent of cuticle;GO:0005198//structural molecule activity;	K21596//calmodulin-binding transcription activator;K14443//protein Tob/BTG+ko03018//RNA degradation;K21596//calmodulin-binding transcription activator;K09216//ovo		KNC23894.1|2.0e-73|hypothetical protein FF38_05628 [Lucilia cuprina]
OF02235	3.55	9.24	1.378360963	9.66E-23	2.09E-23	GO:0005198//structural molecule activity;GO:0042302//structural constituent of cuticle;	K03006//DNA-directed RNA polymerase II subunit RPB1 [EC:2.7.7.6]+ko03020//RNA polymerase+ko05016//Huntington disease+ko05168//Herpes simplex infection;K03006//DNA-directed RNA polymerase II subunit RPB1 [EC:2.7.7.6]+ko03020//RNA polymerase+ko05016//Huntington disease+ko05168//Herpes simplex infection;K05747//Wiskott-Aldrich syndrome protein+ko04144//Endocytosis+ko05132//Salmonella infection+ko051…		KNC23853.1|1.8e-32|hypothetical protein FF38_05630 [Lucilia cuprina]
OF02287	30.383	68.003	1.153979861	7.24E-294	1.27E-295	GO:0048522//positive regulation of cellular process;GO:0043068//positive regulation of programmed cell death;GO:0065007//biological regulation;GO:0042981//regulation of apoptotic process;GO:0010941//regulation of cell death;GO:0050789//regulation of biological process;GO:0043065//positive regulation of apoptotic process;GO:0010942//positive regulation of cell death;GO:0043067//regulation of progr…	K15464//BCL2/adenovirus E1B 19 kDa protein-interacting protein 3+ko04140//Autophagy - animal+ko05134//Legionellosis+ko04137//Mitophagy - animal+ko04068//FoxO signaling pathway;K15464//BCL2/adenovirus E1B 19 kDa protein-interacting protein 3+ko04140//Autophagy - animal+ko05134//Legionellosis+ko04137//Mitophagy - animal+ko04068//FoxO signaling pathway		KNC25770.1|3.9e-56|hypothetical protein FF38_10377 [Lucilia cuprina]
OF02339	35.34	14.25	-1.304186505	5.59E-304	9.39E-306
OF02400	0.326	0.12	-1.457944422	0.000639855	0.000525539	GO:1901575//organic substance catabolic process;GO:0006664//glycolipid metabolic process;GO:0009056//catabolic process;GO:0006672//ceramide metabolic process;GO:0006643//membrane lipid metabolic process;GO:0044248//cellular catabolic process;GO:0016042//lipid catabolic process;GO:0044242//cellular lipid catabolic process;GO:1903509//liposaccharide metabolic process;GO:0044255//cellular lipid meta…			KNC29402.1|5.3e-61|hypothetical protein FF38_06595 [Lucilia cuprina]
OF02434	0.573	1.296	1.176222482	1.53E-06	8.68E-07		K20067//stonin-1/2		XP_013115071.1|4.1e-193|PREDICTED: protein stoned-A [Stomoxys calcitrans]
OF02452	0.013	0	-4.958235181	6.23E-05	4.36E-05	GO:0007618//mating;GO:0007610//behavior;GO:0000003//reproduction;GO:0051704//multi-organism process;GO:0006582//melanin metabolic process;GO:0019438//aromatic compound biosynthetic process;GO:0044703//multi-organism reproductive process;GO:1901362//organic cyclic compound biosynthetic process;GO:0009058//biosynthetic process;GO:1901615//organic hydroxy compound metabolic process;GO:0009987//cellu…	K22203//dopachrome tautomerase [EC:5.3.3.12]+ko00350//Tyrosine metabolism+ko01100//Metabolic pathways		KNC22577.1|1.7e-255|hypothetical protein FF38_00206 [Lucilia cuprina]
OF02490	0.083	0.19	1.222337064	1.45E-06	8.16E-07	GO:0016020//membrane;GO:0031224//intrinsic component of membrane;GO:0016021//integral component of membrane;GO:0044425//membrane part;GO:0005507//copper ion binding;GO:0046914//transition metal ion binding;GO:0046872//metal ion binding;GO:0003824//catalytic activity;GO:0043169//cation binding;GO:0005488//binding;GO:0016491//oxidoreductase activity;GO:0043167//ion binding;	K00423//L-ascorbate oxidase [EC:1.10.3.3]+ko00053//Ascorbate and aldarate metabolism+ko01100//Metabolic pathways		KNC22557.1|2.1e-242|hypothetical protein FF38_00170 [Lucilia cuprina]
OF02545	2.02	0.973	-1.042685503	6.95E-13	2.42E-13	GO:0044425//membrane part;GO:0016020//membrane;GO:0016021//integral component of membrane;GO:0031224//intrinsic component of membrane;	K09667//protein O-GlcNAc transferase [EC:2.4.1.255]+ko00514//Other types of O-glycan biosynthesis+ko04931//Insulin resistance;K09667//protein O-GlcNAc transferase [EC:2.4.1.255]+ko00514//Other types of O-glycan biosynthesis+ko04931//Insulin resistance		KNC35006.1|1.7e-244|Transmembrane and TPR repeat-containing protein [Lucilia cuprina]
OF02598	0	0.006	4.994098385	6.33E-05	4.45E-05		K05185//gamma-aminobutyric acid receptor subunit epsilon+ko04727//GABAergic synapse+ko04723//Retrograde endocannabinoid signaling+ko05033//Nicotine addiction+ko05032//Morphine addiction+ko04080//Neuroactive ligand-receptor interaction		XP_014298075.1|5.7e-70|PREDICTED: uncharacterized transmembrane protein DDB_G0289901-like [Microplitis demolitor]
OF02663	2.213	0	-7.497393992	3.61E-21	8.28E-22	GO:0044260//cellular macromolecule metabolic process;GO:0032774//RNA biosynthetic process;GO:0006807//nitrogen compound metabolic process;GO:0008152//metabolic process;GO:0034645//cellular macromolecule biosynthetic process;GO:0044271//cellular nitrogen compound biosynthetic process;GO:1901576//organic substance biosynthetic process;GO:0009987//cellular process;GO:0006725//cellular aromatic compo…	K09036//transcription factor MAFB+ko04928//Parathyroid hormone synthesis, secretion and action;K09035//transcription factor Maf+ko04658//Th1 and Th2 cell differentiation+ko05321//Inflammatory bowel disease (IBD)+ko05202//Transcriptional misregulation in cancer;K07595//transcription factor MAFA+ko04950//Maturity onset diabetes of the young+ko04930//Type II diabetes mellitus	TF_bZIP	KNC30775.1|3.8e-243|hypothetical protein FF38_04942 [Lucilia cuprina]
OF02665	48.49	19.816	-1.284958126	1.93E-107	1.01E-108	GO:0030431//sleep;GO:0032501//multicellular organismal process;GO:0005623//cell;GO:0044464//cell part;GO:0005622//intracellular;GO:0005215//transporter activity;	K19625//retinaldehyde-binding protein 1;K19625//retinaldehyde-binding protein 1;K19625//retinaldehyde-binding protein 1		KNC30774.1|5.8e-123|hypothetical protein FF38_04943 [Lucilia cuprina]
OF02677	3.916	15.14	1.93321101	4.88E-217	1.20E-218	GO:0006164//purine nucleotide biosynthetic process;GO:0006796//phosphate-containing compound metabolic process;GO:0009127//purine nucleoside monophosphate biosynthetic process;GO:0090407//organophosphate biosynthetic process;GO:1901362//organic cyclic compound biosynthetic process;GO:0044271//cellular nitrogen compound biosynthetic process;GO:0009117//nucleotide metabolic process;GO:0044237//cell…	K01952//phosphoribosylformylglycinamidine synthase [EC:6.3.5.3]+ko00230//Purine metabolism+ko01100//Metabolic pathways;K01952//phosphoribosylformylglycinamidine synthase [EC:6.3.5.3]+ko00230//Purine metabolism+ko01100//Metabolic pathways;K01952//phosphoribosylformylglycinamidine synthase [EC:6.3.5.3]+ko00230//Purine metabolism+ko01100//Metabolic pathways		KNC23191.1|0.0e+00|Phosphoribosylformylglycinamidine synthase, partial [Lucilia cuprina]
OF02713	83.63	183.94	1.127263884	0	0				KNC23673.1|2.6e-177|hypothetical protein FF38_07839, partial [Lucilia cuprina]
OF02764	0.746	0.14	-2.391194589	9.03E-05	6.47E-05	GO:0032559//adenyl ribonucleotide binding;GO:0000166//nucleotide binding;GO:1901265//nucleoside phosphate binding;GO:0017076//purine nucleotide binding;GO:0032555//purine ribonucleotide binding;GO:0097159//organic cyclic compound binding;GO:0008144//drug binding;GO:0036094//small molecule binding;GO:0035639//purine ribonucleoside triphosphate binding;GO:0030554//adenyl nucleotide binding;GO:19013…	K05692//actin beta/gamma 1+ko04391//Hippo signaling pathway - fly+ko04390//Hippo signaling pathway+ko05414//Dilated cardiomyopathy (DCM)+ko05416//Viral myocarditis+ko05410//Hypertrophic cardiomyopathy (HCM)+ko05412//Arrhythmogenic right ventricular cardiomyopathy (ARVC)+ko04145//Phagosome+ko05132//Salmonella infection+ko05130//Pathogenic Escherichia coli infection+ko05131//Shigellosis+ko04810//Re…		XP_017067677.1|1.2e-216|PREDICTED: actin, indirect flight muscle isoform X1 [Drosophila eugracilis]
OF02844	21.206	129.153	2.591606426	0	0	GO:0009069//serine family amino acid metabolic process;GO:0042594//response to starvation;GO:0010259//multicellular organism aging;GO:0000096//sulfur amino acid metabolic process;GO:0008340//determination of adult lifespan;GO:0044248//cellular catabolic process;GO:0009605//response to external stimulus;GO:0006555//methionine metabolic process;GO:1901564//organonitrogen compound metabolic process;…	K00552//glycine N-methyltransferase [EC:2.1.1.20]+ko00260//Glycine, serine and threonine metabolism;K00552//glycine N-methyltransferase [EC:2.1.1.20]+ko00260//Glycine, serine and threonine metabolism		KNC25912.1|4.9e-60|hypothetical protein FF38_10331, partial [Lucilia cuprina]
OF02852	0.006	0	-4.574122255	0.000519432	0.000419001	GO:0016021//integral component of membrane;GO:0016020//membrane;GO:0044425//membrane part;GO:0031224//intrinsic component of membrane;GO:0030246//carbohydrate binding;GO:0005488//binding;	K11433//histone-lysine N-methyltransferase SETMAR [EC:2.1.1.43]+ko00310//Lysine degradation		KNC34529.1|1.7e-65|hypothetical protein FF38_02861, partial [Lucilia cuprina]
OF02881	0.11	0.036	-1.66605443	3.16E-05	2.12E-05				KNC23526.1|2.0e-35|Protein takeout [Lucilia cuprina]
OF02884	1558.92	5501.693	1.826991302	0	0				KNC23528.1|1.1e-32|Protein takeout [Lucilia cuprina]
OF02887	1.113	2.776	1.43690276	5.53E-14	1.81E-14				KNC23528.1|6.6e-39|Protein takeout [Lucilia cuprina]
OF02888	0.853	0.393	-1.096681951	3.60E-14	1.17E-14				KNC23519.1|1.5e-60|hypothetical protein FF38_00792 [Lucilia cuprina]
OF02966	21.716	47.973	1.138893994	4.61E-167	1.48E-168		K16889//cation channel sperm-associated protein 1;K16889//cation channel sperm-associated protein 1;K17498//transcription factor SPN1		KNC24892.1|1.3e-212|hypothetical protein FF38_02991 [Lucilia cuprina]
OF03071	3.533	1.79	-1.013258589	3.25E-10	1.34E-10	GO:0031224//intrinsic component of membrane;GO:0044425//membrane part;GO:0016020//membrane;GO:0016021//integral component of membrane;	K14320//aladin+ko03013//RNA transport;K03691//peptide-O-fucosyltransferase [EC:2.4.1.221]+ko00514//Other types of O-glycan biosynthesis;K07374//tubulin alpha+ko04145//Phagosome+ko05130//Pathogenic Escherichia coli infection+ko04210//Apoptosis+ko04540//Gap junction+ko04530//Tight junction;K05236//coatomer subunit alpha;K11433//histone-lysine N-methyltransferase SETMAR [EC:2.1.1.43]+ko00310//Lysine…		APL98304.1|2.8e-195|putative DD41D transposase [Bactrocera tryoni]
OF03096	0.82	1.746	1.076253195	1.20E-06	6.72E-07				KNC34420.1|1.1e-85|hypothetical protein FF38_00727 [Lucilia cuprina]
OF03127	0.18	0.076	-1.293838213	4.18E-07	2.22E-07		K13171//serine/arginine repetitive matrix protein 1+ko03013//RNA transport+ko03015//mRNA surveillance pathway;K10779//transcriptional regulator ATRX [EC:3.6.4.12]		KNC32290.1|6.2e-160|hypothetical protein FF38_09720 [Lucilia cuprina]
OF03204	0	0.463	5.501196437	1.60E-06	9.08E-07	GO:0044425//membrane part;GO:0016020//membrane;GO:0016021//integral component of membrane;GO:0031224//intrinsic component of membrane;			KNC33453.1|3.0e-175|hypothetical protein FF38_09825, partial [Lucilia cuprina]
OF03229	2.043	0.57	-1.851028913	9.04E-80	6.46E-81		K13194//double stranded RNA-specific editase B [EC:3.5.-.-]		KOC65942.1|0.0e+00|Phosphatidylinositol 3,4,5-trisphosphate 3-phosphatase and dual-specificity protein phosphatase PTEN [Habropoda laboriosa]
OF03251	0.016	0.313	2.748532157	7.90E-05	5.61E-05	GO:0016020//membrane;GO:0031224//intrinsic component of membrane;GO:0016021//integral component of membrane;GO:0044425//membrane part;	K22016//mucin-3/17		KNC20751.1|1.0e-16|hypothetical protein FF38_07919, partial [Lucilia cuprina]
OF03261	3.833	1.36	-1.480566694	6.06E-21	1.40E-21	GO:0044425//membrane part;GO:0031224//intrinsic component of membrane;GO:0071944//cell periphery;GO:0016020//membrane;GO:0044464//cell part;GO:0005886//plasma membrane;GO:0016021//integral component of membrane;GO:0005623//cell;GO:0060089//molecular transducer activity;GO:0008528//G-protein coupled peptide receptor activity;GO:0038023//signaling receptor activity;GO:0004930//G-protein coupled rec…	K04280//gonadotropin-releasing hormone receptor+ko04912//GnRH signaling pathway+ko04080//Neuroactive ligand-receptor interaction;K04280//gonadotropin-releasing hormone receptor+ko04912//GnRH signaling pathway+ko04080//Neuroactive ligand-receptor interaction;K04280//gonadotropin-releasing hormone receptor+ko04912//GnRH signaling pathway+ko04080//Neuroactive ligand-receptor interaction		KNC20759.1|1.3e-43|hypothetical protein FF38_07910 [Lucilia cuprina]
OF03270	0.53	0.073	-2.868122294	6.45E-19	1.62E-19	GO:0044464//cell part;GO:0031224//intrinsic component of membrane;GO:0071944//cell periphery;GO:0005886//plasma membrane;GO:0005623//cell;GO:0016021//integral component of membrane;GO:0016020//membrane;GO:0044425//membrane part;GO:0004871//signal transducer activity;GO:0005549//odorant binding;GO:0004888//transmembrane signaling receptor activity;GO:0005488//binding;GO:0099600//transmembrane rece…	K22984//odorant receptor;K22984//odorant receptor		APL98304.1|9.5e-191|putative DD41D transposase [Bactrocera tryoni]
OF03271	0.57	0.023	-4.6586749	4.71E-07	2.52E-07	GO:0044464//cell part;GO:0031224//intrinsic component of membrane;GO:0071944//cell periphery;GO:0016020//membrane;GO:0044425//membrane part;GO:0016021//integral component of membrane;GO:0005623//cell;GO:0005886//plasma membrane;GO:0004984//olfactory receptor activity;GO:0038023//signaling receptor activity;GO:0004888//transmembrane signaling receptor activity;GO:0005549//odorant binding;GO:000487…	K22984//odorant receptor		KNC22013.1|9.6e-184|putative odorant receptor 85b [Lucilia cuprina]
OF03304	1.66	0.813	-1.036845016	1.94E-11	7.40E-12		K01373//cathepsin F [EC:3.4.22.41]+ko04142//Lysosome+ko04210//Apoptosis;K19607//X-linked retinitis pigmentosa GTPase regulator;K01373//cathepsin F [EC:3.4.22.41]+ko04142//Lysosome+ko04210//Apoptosis;K04611//metabotropic X receptor		KNC29883.1|4.0e-231|hypothetical protein FF38_13492 [Lucilia cuprina]
OF03306	18.333	62.393	1.740965427	0	0	GO:0071704//organic substance metabolic process;GO:0006793//phosphorus metabolic process;GO:1901135//carbohydrate derivative metabolic process;GO:0044237//cellular metabolic process;GO:0009987//cellular process;GO:0006796//phosphate-containing compound metabolic process;GO:0044238//primary metabolic process;GO:0008152//metabolic process;GO:0005975//carbohydrate metabolic process;GO:0006072//glyce…	K00864//glycerol kinase [EC:2.7.1.30]+ko03320//PPAR signaling pathway+ko00561//Glycerolipid metabolism+ko01100//Metabolic pathways;K00864//glycerol kinase [EC:2.7.1.30]+ko03320//PPAR signaling pathway+ko00561//Glycerolipid metabolism+ko01100//Metabolic pathways		KNC29881.1|8.1e-116|hypothetical protein FF38_13497 [Lucilia cuprina]
OF03421	0.003	0.01	1.886331768	7.64E-05	5.41E-05		K10151//G1/S-specific cyclin-D2+ko04390//Hippo signaling pathway+ko04630//Jak-STAT signaling pathway+ko04510//Focal adhesion+ko04218//Cellular senescence+ko04917//Prolactin signaling pathway+ko04310//Wnt signaling pathway+ko04340//Hedgehog signaling pathway+ko05200//Pathways in cancer+ko05202//Transcriptional misregulation in cancer+ko05203//Viral carcinogenesis+ko05206//MicroRNAs in cancer+ko041…	HSF	KNC20835.1|1.6e-97|hypothetical protein FF38_11234 [Lucilia cuprina]
OF03435	0.016	0.003	-2.28963914	5.00E-05	3.45E-05	GO:0051179//localization;GO:0055085//transmembrane transport;GO:0006810//transport;GO:0051234//establishment of localization;GO:0016021//integral component of membrane;GO:0016020//membrane;GO:0044425//membrane part;GO:0031224//intrinsic component of membrane;	K11433//histone-lysine N-methyltransferase SETMAR [EC:2.1.1.43]+ko00310//Lysine degradation		XP_013118773.1|6.3e-226|PREDICTED: uncharacterized protein LOC106095885 isoform X1 [Stomoxys calcitrans]
OF03525	0.513	0.19	-1.436282478	8.14E-09	3.76E-09		K04650//nuclear receptor co-repressor 1+ko01522//Endocrine resistance+ko04919//Thyroid hormone signaling pathway+ko05202//Transcriptional misregulation in cancer	zf-C2H2	KNC23542.1|1.4e-280|hypothetical protein FF38_14442, partial [Lucilia cuprina]
OF03557	0.786	0.366	-1.097959945	8.63E-07	4.74E-07		K16725//centrosomal protein CEP192		KNC21207.1|0.0e+00|hypothetical protein FF38_10987 [Lucilia cuprina]
OF03630	0.136	0.45	1.745882694	1.77E-06	1.01E-06	GO:0044281//small molecule metabolic process;GO:0006139//nucleobase-containing compound metabolic process;GO:1901360//organic cyclic compound metabolic process;GO:1901657//glycosyl compound metabolic process;GO:0044238//primary metabolic process;GO:0006725//cellular aromatic compound metabolic process;GO:0006807//nitrogen compound metabolic process;GO:1901564//organonitrogen compound metabolic pr…	K03783//purine-nucleoside phosphorylase [EC:2.4.2.1]+ko00230//Purine metabolism+ko00240//Pyrimidine metabolism+ko00760//Nicotinate and nicotinamide metabolism+ko01100//Metabolic pathways		KNC31720.1|5.5e-160|hypothetical protein FF38_07061 [Lucilia cuprina]
OF03640	5.623	12.596	1.162860456	6.10E-27	1.14E-27
OF03659	0.11	0.34	1.583682845	0.000541894	0.000438825		K03909//tissue factor pathway inhibitor+ko04610//Complement and coagulation cascades;K23087//;K03909//tissue factor pathway inhibitor+ko04610//Complement and coagulation cascades		KNC24603.1|1.5e-32|hypothetical protein FF38_09646 [Lucilia cuprina]
OF03683	19.03	44.963	1.246584611	3.58E-30	6.12E-31				KNC25387.1|8.8e-17|hypothetical protein FF38_07559 [Lucilia cuprina]
OF03684	17.913	39.266	1.136797267	1.59E-49	1.75E-50	GO:0044425//membrane part;GO:0016020//membrane;GO:0016021//integral component of membrane;GO:0031224//intrinsic component of membrane;			KNC25353.1|2.6e-23|hypothetical protein FF38_07561 [Lucilia cuprina]
OF03728	5.416	11.12	1.074679441	6.96E-07	3.79E-07	GO:0005488//binding;GO:0005549//odorant binding;			AID61320.1|1.8e-53|odorant binding protein [Calliphora stygia]
OF03729	2.386	12.073	2.383456168	1.58E-20	3.73E-21				KNC30703.1|1.3e-26|hypothetical protein FF38_11674 [Lucilia cuprina]
OF03731	25.28	84.743	1.760194461	1.24E-83	8.35E-85				KNC30703.1|1.4e-22|hypothetical protein FF38_11674 [Lucilia cuprina]
OF03834	2.666	0.943	-1.472808354	0.0005492	0.000445126		K08035//forkhead box protein A2, hepatocyte nuclear factor 3-beta+ko04950//Maturity onset diabetes of the young+ko04212//Longevity regulating pathway - worm+ko04213//Longevity regulating pathway - multiple species	Fork	KNC25206.1|5.1e-85|Protein fork head [Lucilia cuprina]
OF03956	8.303	34.923	2.058204231	1.62E-262	3.34E-264	GO:0044237//cellular metabolic process;GO:0044255//cellular lipid metabolic process;GO:0008202//steroid metabolic process;GO:0042632//cholesterol homeostasis;GO:0065007//biological regulation;GO:0055092//sterol homeostasis;GO:0048878//chemical homeostasis;GO:0042592//homeostatic process;GO:0044238//primary metabolic process;GO:0008152//metabolic process;GO:1901360//organic cyclic compound metabol…	K00637//sterol O-acyltransferase [EC:2.3.1.26]+ko04979//Cholesterol metabolism+ko00100//Steroid biosynthesis;K00637//sterol O-acyltransferase [EC:2.3.1.26]+ko04979//Cholesterol metabolism+ko00100//Steroid biosynthesis		KNC32204.1|2.1e-181|hypothetical protein FF38_11305 [Lucilia cuprina]
OF03965	1.003	2.526	1.291486833	1.44E-56	1.39E-57	GO:0050896//response to stimulus;GO:0023052//signaling;GO:0051716//cellular response to stimulus;GO:0009987//cellular process;GO:0050794//regulation of cellular process;GO:0007165//signal transduction;GO:0007166//cell surface receptor signaling pathway;GO:0050789//regulation of biological process;GO:0007154//cell communication;GO:0065007//biological regulation;GO:0016021//integral component of me…	K08451//adhesion G-protein coupled receptor G2;K08463//adhesion G-protein coupled receptor G6;K08451//adhesion G-protein coupled receptor G2		KNC25061.1|1.6e-142|hypothetical protein FF38_11816 [Lucilia cuprina]
OF04010	0.093	0.766	3.061638269	8.64E-12	3.22E-12		K10955//mucin-2+ko05226//Gastric cancer+ko05146//Amoebiasis		P28514.1|0.0e+00|RecName: Full=Arylphorin subunit C223; Flags: Precursor
OF04011	0	0.483	6.310049485	2.25E-10	9.16E-11		K10955//mucin-2+ko05226//Gastric cancer+ko05146//Amoebiasis		P28514.1|0.0e+00|RecName: Full=Arylphorin subunit C223; Flags: Precursor
OF04012	0.036	0.853	4.562596982	9.15E-17	2.57E-17		K10955//mucin-2+ko05226//Gastric cancer+ko05146//Amoebiasis		P28514.1|0.0e+00|RecName: Full=Arylphorin subunit C223; Flags: Precursor
OF04013	0.043	0.633	3.83810896	1.78E-11	6.76E-12		K10955//mucin-2+ko05226//Gastric cancer+ko05146//Amoebiasis		P28514.1|0.0e+00|RecName: Full=Arylphorin subunit C223; Flags: Precursor
OF04014	0.01	0.2	4.184426865	7.76E-05	5.51E-05		K10955//mucin-2+ko05226//Gastric cancer+ko05146//Amoebiasis		P28514.1|0.0e+00|RecName: Full=Arylphorin subunit C223; Flags: Precursor
OF04016	0.056	0.353	2.677940271	1.62E-05	1.05E-05		K10955//mucin-2+ko05226//Gastric cancer+ko05146//Amoebiasis		AAB58984.1|0.0e+00|arylphorin [Calliphora vicina]
OF04017	0.026	0.463	4.261176598	2.10E-09	9.29E-10		K10955//mucin-2+ko05226//Gastric cancer+ko05146//Amoebiasis		P28514.1|0.0e+00|RecName: Full=Arylphorin subunit C223; Flags: Precursor
OF04083	37.776	84.436	1.156053361	2.24E-192	6.03E-194	GO:0008152//metabolic process;GO:0005975//carbohydrate metabolic process;GO:0071704//organic substance metabolic process;GO:0044238//primary metabolic process;GO:0008061//chitin binding;GO:0097367//carbohydrate derivative binding;GO:0008144//drug binding;GO:0005488//binding;	K01183//chitinase [EC:3.2.1.14]+ko00520//Amino sugar and nucleotide sugar metabolism+ko01100//Metabolic pathways;K01183//chitinase [EC:3.2.1.14]+ko00520//Amino sugar and nucleotide sugar metabolism+ko01100//Metabolic pathways;K17523//chitinase-3-like protein 1/2		KNC25664.1|1.5e-95|hypothetical protein FF38_06031, partial [Lucilia cuprina]
OF04090	81.666	278.84	1.782008025	0	0	GO:0044238//primary metabolic process;GO:0071704//organic substance metabolic process;GO:0008152//metabolic process;GO:0005975//carbohydrate metabolic process;GO:0097367//carbohydrate derivative binding;GO:0008144//drug binding;GO:0005488//binding;GO:0008061//chitin binding;	K01183//chitinase [EC:3.2.1.14]+ko00520//Amino sugar and nucleotide sugar metabolism+ko01100//Metabolic pathways;K01183//chitinase [EC:3.2.1.14]+ko00520//Amino sugar and nucleotide sugar metabolism+ko01100//Metabolic pathways		KNC25665.1|4.5e-89|hypothetical protein FF38_06030, partial [Lucilia cuprina]
OF04092	29.95	13.706	-1.120291939	4.39E-43	5.45E-44				KNC25660.1|7.3e-125|hypothetical protein FF38_06027, partial [Lucilia cuprina]
OF04093	101.123	17.936	-2.471234741	0	0				KNC22552.1|4.4e-55|hypothetical protein FF38_09494 [Lucilia cuprina]
OF04102	1.576	0.403	-1.965617259	3.87E-68	3.09E-69				KNC31736.1|8.2e-51|hypothetical protein FF38_11104 [Lucilia cuprina]
OF04103	1.23	3.873	1.616885931	1.53E-08	7.16E-09				KNC31733.1|4.8e-10|hypothetical protein FF38_11106 [Lucilia cuprina]
OF04140	0.456	0.223	-1.028624509	1.81E-08	8.51E-09		K18462//WASH complex subunit FAM21+ko04144//Endocytosis		KNC34080.1|4.5e-258|putative WASH complex subunit FAM21, partial [Lucilia cuprina]
OF04198	0	0.926	5.289692332	8.51E-06	5.32E-06	GO:0046872//metal ion binding;GO:0005509//calcium ion binding;GO:0043167//ion binding;GO:0043169//cation binding;GO:0005488//binding;	K02183//calmodulin+ko04024//cAMP signaling pathway+ko04022//cGMP-PKG signaling pathway+ko04020//Calcium signaling pathway+ko05133//Pertussis+ko04218//Cellular senescence+ko04070//Phosphatidylinositol signaling system+ko04916//Melanogenesis+ko04915//Estrogen signaling pathway+ko04912//GnRH signaling pathway+ko04910//Insulin signaling pathway+ko05418//Fluid shear stress and atherosclerosis+ko05170/…		XP_004520581.1|1.8e-72|troponin C isoform X2 [Ceratitis capitata]
OF04209	0.503	1.763	1.671815209	1.14E-06	6.33E-07	GO:0042302//structural constituent of cuticle;GO:0005198//structural molecule activity;	K06236//collagen, type I, alpha+ko04512//ECM-receptor interaction+ko04510//Focal adhesion+ko04933//AGE-RAGE signaling pathway in diabetic complications+ko04611//Platelet activation+ko05146//Amoebiasis+ko04974//Protein digestion and absorption+ko04151//PI3K-Akt signaling pathway+ko04926//Relaxin signaling pathway+ko05165//Human papillomavirus infection;K06236//collagen, type I, alpha+ko04512//ECM-…		KNC29328.1|1.5e-102|hypothetical protein FF38_02440 [Lucilia cuprina]
OF04233	11.45	40.096	1.822562621	1.96E-229	4.50E-231	GO:1901575//organic substance catabolic process;GO:0090407//organophosphate biosynthetic process;GO:0017144//drug metabolic process;GO:0009987//cellular process;GO:0006576//cellular biogenic amine metabolic process;GO:0055086//nucleobase-containing small molecule metabolic process;GO:0042430//indole-containing compound metabolic process;GO:0019363//pyridine nucleotide biosynthetic process;GO:1901…	K00486//kynurenine 3-monooxygenase [EC:1.14.13.9]+ko00380//Tryptophan metabolism+ko01100//Metabolic pathways;K00486//kynurenine 3-monooxygenase [EC:1.14.13.9]+ko00380//Tryptophan metabolism+ko01100//Metabolic pathways		KNC26617.1|1.2e-157|hypothetical protein FF38_10036 [Lucilia cuprina]
OF04277	1.133	2.28	1.001518636	3.16E-34	4.73E-35	GO:0046872//metal ion binding;GO:0005488//binding;GO:0005506//iron ion binding;GO:0043167//ion binding;GO:0016701//oxidoreductase activity, acting on single donors with incorporation of molecular oxygen;GO:0046914//transition metal ion binding;GO:0043169//cation binding;GO:0016702//oxidoreductase activity, acting on single donors with incorporation of molecular oxygen, incorporation of two atoms …	K00456//cysteine dioxygenase [EC:1.13.11.20]+ko00430//Taurine and hypotaurine metabolism+ko01100//Metabolic pathways+ko00270//Cysteine and methionine metabolism;K00456//cysteine dioxygenase [EC:1.13.11.20]+ko00430//Taurine and hypotaurine metabolism+ko01100//Metabolic pathways+ko00270//Cysteine and methionine metabolism		KNC26700.1|1.6e-92|hypothetical protein FF38_11397, partial [Lucilia cuprina]
OF04320	0.163	0.04	-2.073712399	0.000413635	0.000327872	GO:0016042//lipid catabolic process;GO:0010817//regulation of hormone levels;GO:0000003//reproduction;GO:0008152//metabolic process;GO:0048149//behavioral response to ethanol;GO:0065008//regulation of biological quality;GO:0016107//sesquiterpenoid catabolic process;GO:0022414//reproductive process;GO:0006719//juvenile hormone catabolic process;GO:0050896//response to stimulus;GO:0032501//multicel…	K01063//juvenile-hormone esterase [EC:3.1.1.59]+ko00981//Insect hormone biosynthesis		KNC21240.1|1.3e-171|hypothetical protein FF38_14086 [Lucilia cuprina]
OF04438	0.72	1.556	1.126990473	2.94E-05	1.96E-05		K01053//gluconolactonase [EC:3.1.1.17]+ko01200//Carbon metabolism+ko00053//Ascorbate and aldarate metabolism+ko00030//Pentose phosphate pathway+ko01100//Metabolic pathways;K01109//inositol polyphosphate-4-phosphatase [EC:3.1.3.66]+ko04070//Phosphatidylinositol signaling system+ko00562//Inositol phosphate metabolism+ko01100//Metabolic pathways		KNC20808.1|1.3e-63|hypothetical protein FF38_11268 [Lucilia cuprina]
OF04479	61.226	149.783	1.300374133	6.55E-142	2.46E-143				XP_013100501.1|9.3e-88|PREDICTED: uncharacterized protein LOC106082500 [Stomoxys calcitrans]
OF04515	3.076	0.996	-1.615347468	0.000189434	0.000142174		K10955//mucin-2+ko05226//Gastric cancer+ko05146//Amoebiasis	ZBTB	PAA75507.1|1.0e-15|hypothetical protein BOX15_Mlig032551g1 [Macrostomum lignano]
OF04523	0.486	1.17	1.245298213	2.37E-05	1.56E-05	GO:0016020//membrane;GO:0044425//membrane part;GO:0031224//intrinsic component of membrane;GO:0016021//integral component of membrane;GO:0005216//ion channel activity;GO:0022838//substrate-specific channel activity;GO:0022803//passive transmembrane transporter activity;GO:0022857//transmembrane transporter activity;GO:0005215//transporter activity;GO:0005272//sodium channel activity;GO:0008324//c…	K03440//acid-sensing ion channel, other;K03440//acid-sensing ion channel, other		KNC27198.1|4.1e-41|Pickpocket protein 28 [Lucilia cuprina]
OF04568	0.063	0.3	2.198026956	5.11E-16	1.49E-16	GO:0051234//establishment of localization;GO:0051179//localization;GO:0006810//transport;GO:0055085//transmembrane transport;GO:0031224//intrinsic component of membrane;GO:0016020//membrane;GO:0016021//integral component of membrane;GO:0044425//membrane part;	K12301//MFS transporter, ACS family, solute carrier family 17 (sodium-dependent inorganic phosphate cotransporter), member 5+ko04142//Lysosome		KNC32863.1|3.7e-202|putative inorganic phosphate cotransporter [Lucilia cuprina]
OF04581	0.33	1.473	2.196033225	5.10E-05	3.52E-05	GO:0005198//structural molecule activity;GO:0042302//structural constituent of cuticle;	K03910//alpha-2-macroglobulin+ko04610//Complement and coagulation cascades;K14713//solute carrier family 39 (zinc transporter), member 7;K03910//alpha-2-macroglobulin+ko04610//Complement and coagulation cascades;K14713//solute carrier family 39 (zinc transporter), member 7		KNC32856.1|5.9e-55|hypothetical protein FF38_01695 [Lucilia cuprina]
OF04590	0	0.033	4.626727319	0.000480891	0.00038623		K11433//histone-lysine N-methyltransferase SETMAR [EC:2.1.1.43]+ko00310//Lysine degradation;K03006//DNA-directed RNA polymerase II subunit RPB1 [EC:2.7.7.6]+ko03020//RNA polymerase+ko05016//Huntington disease+ko05168//Herpes simplex infection		XP_013099171.1|7.1e-36|PREDICTED: cuticle protein 16.5, isoform B [Stomoxys calcitrans]
OF04653	0.296	3.416	3.363692914	2.05E-38	2.82E-39	GO:0009056//catabolic process;GO:0008152//metabolic process;GO:0016787//hydrolase activity;GO:0046872//metal ion binding;GO:0008270//zinc ion binding;GO:0046914//transition metal ion binding;GO:0016788//hydrolase activity, acting on ester bonds;GO:0043169//cation binding;GO:0005488//binding;GO:0003824//catalytic activity;GO:0043167//ion binding;	K07048//phosphotriesterase-related protein;K07048//phosphotriesterase-related protein;K07048//phosphotriesterase-related protein		KNC33842.1|1.8e-89|hypothetical protein FF38_09002 [Lucilia cuprina]
OF04655	60.316	142.023	1.237955475	0	0	GO:0031224//intrinsic component of membrane;GO:0005886//plasma membrane;GO:0005623//cell;GO:0016021//integral component of membrane;GO:0071944//cell periphery;GO:0044464//cell part;GO:0016020//membrane;GO:0044425//membrane part;GO:0004872//receptor activity;GO:0005549//odorant binding;GO:0060089//molecular transducer activity;GO:0004871//signal transducer activity;GO:0004888//transmembrane signal…	K22984//odorant receptor;K22984//odorant receptor		AID61214.1|5.7e-136|odorant receptor, partial [Calliphora stygia]
OF04689	9.666	4.183	-1.209641585	2.18E-52	2.28E-53	GO:0005737//cytoplasm;GO:0043226//organelle;GO:0044424//intracellular part;GO:0005623//cell;GO:0005622//intracellular;GO:0043231//intracellular membrane-bounded organelle;GO:0012505//endomembrane system;GO:0044464//cell part;GO:0043229//intracellular organelle;GO:0043227//membrane-bounded organelle;GO:0044444//cytoplasmic part;GO:0005783//endoplasmic reticulum;GO:0016706//oxidoreductase activity,…	K00472//prolyl 4-hydroxylase [EC:1.14.11.2]+ko00330//Arginine and proline metabolism+ko01100//Metabolic pathways;K00472//prolyl 4-hydroxylase [EC:1.14.11.2]+ko00330//Arginine and proline metabolism+ko01100//Metabolic pathways		XP_019892377.1|2.4e-40|PREDICTED: uncharacterized protein LOC101899183 [Musca domestica]
OF04709	0.38	0.05	-2.958235181	0.000682085	0.000563325		K09228//KRAB domain-containing zinc finger protein	zf-C2H2	KNC22275.1|5.7e-130|hypothetical protein FF38_10411 [Lucilia cuprina]
OF04724	0.586	13.686	4.618959051	4.14E-36	5.95E-37		K05336//solute carrier family 6 (neurotransmitter transporter), invertebrate;K05336//solute carrier family 6 (neurotransmitter transporter), invertebrate		KNC24115.1|1.5e-43|hypothetical protein FF38_08879 [Lucilia cuprina]
OF04757	0.02	0.103	2.499678153	6.43E-06	3.95E-06		K14799//pre-rRNA-processing protein TSR1;K09228//KRAB domain-containing zinc finger protein;K08114//receptor-type tyrosine-protein phosphatase zeta [EC:3.1.3.48]+ko05120//Epithelial cell signaling in Helicobacter pylori infection;K04613//vomeronasal 2 receptor		AAB02109.1|1.8e-39|transposase [Anopheles albimanus]
OF04758	1.413	2.893	1.03058108	2.18E-21	4.96E-22		K22564//COMM domain containing 8;K22909//zinc finger CCCH domain-containing protein 13;K22564//COMM domain containing 8;K22909//zinc finger CCCH domain-containing protein 13		KNC34271.1|2.0e-305|hypothetical protein FF38_10649 [Lucilia cuprina]
OF04763	0.733	1.516	1.056657585	5.70E-09	2.60E-09		K22203//dopachrome tautomerase [EC:5.3.3.12]+ko00350//Tyrosine metabolism+ko01100//Metabolic pathways;K22203//dopachrome tautomerase [EC:5.3.3.12]+ko00350//Tyrosine metabolism+ko01100//Metabolic pathways		KNC26088.1|8.2e-123|hypothetical protein FF38_05398 [Lucilia cuprina]
OF04768	0.003	0	-4.981490534	5.39E-05	3.74E-05		K17580//cancer susceptibility candidate protein 1		KNC24967.1|9.1e-96|hypothetical protein FF38_11844 [Lucilia cuprina]
OF04783	705.523	292.63	-1.254495916	0	0		K00072//sepiapterin reductase [EC:1.1.1.153]+ko01100//Metabolic pathways+ko00790//Folate biosynthesis		KNC26460.1|3.7e-143|hypothetical protein FF38_08590 [Lucilia cuprina]
OF04816	2.936	5.903	1.004290113	5.21E-07	2.80E-07		K18080//tensin;K01183//chitinase [EC:3.2.1.14]+ko00520//Amino sugar and nucleotide sugar metabolism+ko01100//Metabolic pathways;K18080//tensin;K01183//chitinase [EC:3.2.1.14]+ko00520//Amino sugar and nucleotide sugar metabolism+ko01100//Metabolic pathways		KNC28154.1|2.0e-117|hypothetical protein FF38_04400 [Lucilia cuprina]
OF04825	0.026	0.263	3.21168982	0.000155533	0.000115235			zf-GATA	KNC28155.1|4.8e-163|hypothetical protein FF38_04401 [Lucilia cuprina]
OF04907	30.856	63.41	1.035123001	4.60E-121	2.10E-122	GO:0044425//membrane part;GO:0031224//intrinsic component of membrane;GO:0016021//integral component of membrane;GO:0044464//cell part;GO:0016020//membrane;GO:0005886//plasma membrane;GO:0071944//cell periphery;GO:0005623//cell;GO:0004871//signal transducer activity;GO:0005488//binding;GO:0038023//signaling receptor activity;GO:0004984//olfactory receptor activity;GO:0004888//transmembrane signal…	K22984//odorant receptor;K22984//odorant receptor		KNC32434.1|1.4e-58|putative odorant receptor 82a [Lucilia cuprina]
OF04910	24.67	78.966	1.686044231	3.26E-215	8.10E-217	GO:0006807//nitrogen compound metabolic process;GO:0008152//metabolic process;GO:0016787//hydrolase activity;GO:0016810//hydrolase activity, acting on carbon-nitrogen (but not peptide) bonds;GO:0003824//catalytic activity;	K13566//omega-amidase [EC:3.5.1.3]+ko00250//Alanine, aspartate and glutamate metabolism;K13566//omega-amidase [EC:3.5.1.3]+ko00250//Alanine, aspartate and glutamate metabolism		KNC32399.1|5.3e-51|hypothetical protein FF38_04958 [Lucilia cuprina]
OF05006	0.053	0.236	2.157242036	0.000243842	0.000186291	GO:0008152//metabolic process;GO:0016020//membrane;GO:0003824//catalytic activity;GO:0016798//hydrolase activity, acting on glycosyl bonds;GO:0016787//hydrolase activity;	K02154//V-type H+-transporting ATPase subunit a+ko04145//Phagosome+ko04142//Lysosome+ko04721//Synaptic vesicle cycle+ko05323//Rheumatoid arthritis+ko00190//Oxidative phosphorylation+ko05110//Vibrio cholerae infection+ko05120//Epithelial cell signaling in Helicobacter pylori infection+ko05152//Tuberculosis+ko04966//Collecting duct acid secretion+ko01100//Metabolic pathways+ko05165//Human papilloma…		KNC27920.1|0.0e+00|hypothetical protein FF38_06183 [Lucilia cuprina]
OF05109	32.513	81.353	1.323383122	1.17E-304	1.94E-306	GO:0019637//organophosphate metabolic process;GO:0090407//organophosphate biosynthetic process;GO:0006793//phosphorus metabolic process;GO:0044281//small molecule metabolic process;GO:0044271//cellular nitrogen compound biosynthetic process;GO:0034641//cellular nitrogen compound metabolic process;GO:0006139//nucleobase-containing compound metabolic process;GO:0046483//heterocycle metabolic proces…	K00602//phosphoribosylaminoimidazolecarboxamide formyltransferase / IMP cyclohydrolase [EC:2.1.2.3 3.5.4.10]+ko00230//Purine metabolism+ko00670//One carbon pool by folate+ko01523//Antifolate resistance+ko01100//Metabolic pathways;K00602//phosphoribosylaminoimidazolecarboxamide formyltransferase / IMP cyclohydrolase [EC:2.1.2.3 3.5.4.10]+ko00230//Purine metabolism+ko00670//One carbon pool by folat…		KNC34482.1|1.4e-196|hypothetical protein FF38_02767 [Lucilia cuprina]
OF05218	1.293	0.286	-2.176140212	1.73E-13	5.79E-14		K02580//nuclear factor NF-kappa-B p105 subunit+ko04024//cAMP signaling pathway+ko05134//Legionellosis+ko05132//Salmonella infection+ko05133//Pertussis+ko05131//Shigellosis+ko05222//Small cell lung cancer+ko04933//AGE-RAGE signaling pathway in diabetic complications+ko04210//Apoptosis+ko04211//Longevity regulating pathway+ko04218//Cellular senescence+ko04071//Sphingolipid signaling pathway+ko01523…	RHD	KNC31041.1|4.7e-64|hypothetical protein FF38_03774 [Lucilia cuprina]
OF05347	16.803	87.066	2.374238642	0	0		K22984//odorant receptor;K22984//odorant receptor		AID61245.1|2.7e-82|odorant receptor [Calliphora stygia]
OF05349	9.286	25.03	1.433745255	9.70E-65	8.05E-66		K22984//odorant receptor;K22984//odorant receptor		KNC22427.1|5.2e-92|putative odorant receptor 67d [Lucilia cuprina]
OF05387	0.983	0.283	-1.777662936	1.50E-06	8.47E-07	GO:0044425//membrane part;GO:0031224//intrinsic component of membrane;GO:0016020//membrane;GO:0016021//integral component of membrane;GO:0022838//substrate-specific channel activity;GO:0008324//cation transmembrane transporter activity;GO:0015077//monovalent inorganic cation transmembrane transporter activity;GO:0005216//ion channel activity;GO:0005272//sodium channel activity;GO:0015318//inorgan…	K03440//acid-sensing ion channel, other;K03440//acid-sensing ion channel, other		KNC27782.1|3.1e-87|hypothetical protein FF38_07993 [Lucilia cuprina]
OF05407	0.046	0.11	1.287237264	3.67E-12	1.33E-12	GO:0016020//membrane;GO:0031224//intrinsic component of membrane;GO:0044425//membrane part;GO:0016021//integral component of membrane;	K05769//Rho guanine nucleotide exchange factor 4/29+ko04810//Regulation of actin cytoskeleton	zf-C2H2	OWK49733.1|7.3e-87|SH3 and multiple ankyrin repeat domains protein 3, partial [Lonchura striata domestica]
OF05455	2.136	0.89	-1.240634912	6.28E-06	3.85E-06	GO:1901363//heterocyclic compound binding;GO:0005488//binding;GO:0003723//RNA binding;GO:0003676//nucleic acid binding;GO:0097159//organic cyclic compound binding;	K21436//ankyrin repeat domain-containing protein 11/12	zf-C2HC	KNC33036.1|6.6e-118|hypothetical protein FF38_07140 [Lucilia cuprina]
OF05534	0.49	1.523	1.638132083	1.29E-21	2.89E-22	GO:0016020//membrane;GO:0044425//membrane part;GO:0031224//intrinsic component of membrane;GO:0016021//integral component of membrane;GO:0070011//peptidase activity, acting on L-amino acid peptides;GO:0003824//catalytic activity;GO:0004252//serine-type endopeptidase activity;GO:0004175//endopeptidase activity;GO:0140096//catalytic activity, acting on a protein;GO:0008233//peptidase activity;GO:00…	K01362//ovochymase [EC:3.4.21.-];K01312//trypsin [EC:3.4.21.4]+ko04974//Protein digestion and absorption+ko04972//Pancreatic secretion+ko04080//Neuroactive ligand-receptor interaction+ko05164//Influenza A		KNC34038.1|1.9e-146|hypothetical protein FF38_04545 [Lucilia cuprina]
OF05562	1.776	6.95	2.004687743	3.76E-10	1.56E-10				XP_013099529.1|1.4e-22|PREDICTED: uncharacterized serine-rich protein C215.13-like [Stomoxys calcitrans]
OF05585	0.133	0.046	-1.543197682	0.000155807	0.000115493	GO:0044424//intracellular part;GO:0071797//LUBAC complex;GO:0005623//cell;GO:0005622//intracellular;GO:0044464//cell part;GO:0032991//macromolecular complex;GO:0000151//ubiquitin ligase complex;GO:1990234//transferase complex;GO:1902494//catalytic complex;GO:0046872//metal ion binding;GO:0140096//catalytic activity, acting on a protein;GO:0003824//catalytic activity;GO:0005488//binding;GO:0004842…	K11974//E3 ubiquitin-protein ligase RNF31 [EC:2.3.2.31]+ko04217//Necroptosis+ko04621//NOD-like receptor signaling pathway		KNC20744.1|3.4e-232|hypothetical protein FF38_07900 [Lucilia cuprina]
OF05625	0.696	2.39	1.745413342	1.28E-25	2.49E-26	GO:0006810//transport;GO:0051234//establishment of localization;GO:0055085//transmembrane transport;GO:0051179//localization;GO:0044425//membrane part;GO:0016021//integral component of membrane;GO:0016020//membrane;GO:0031224//intrinsic component of membrane;	K13356//alcohol-forming fatty acyl-CoA reductase [EC:1.2.1.84]+ko04146//Peroxisome+ko04212//Longevity regulating pathway - worm+ko00073//Cutin, suberine and wax biosynthesis;K08181//MFS transporter, MCP family, solute carrier family 16 (monocarboxylic acid transporters), member 4;K11810//MFS transporter, MCP family, solute carrier family 16 (monocarboxylic acid transporters), member 12		KNC26482.1|5.8e-116|hypothetical protein FF38_08621 [Lucilia cuprina]
OF05629	15	5.3	-1.475460474	1.19E-58	1.10E-59		K09228//KRAB domain-containing zinc finger protein;K14799//pre-rRNA-processing protein TSR1;K22422//protein downstream neighbor of Son;K00737//beta-1,4-mannosyl-glycoprotein beta-1,4-N-acetylglucosaminyltransferase [EC:2.4.1.144]+ko00510//N-Glycan biosynthesis+ko01100//Metabolic pathways;K21776//protein lin-54+ko04218//Cellular senescence;K11426//SET and MYND domain-containing protein		XP_005190563.1|1.6e-145|PREDICTED: protein msta-like [Musca domestica]
OF05634	0.14	0.026	-2.373272681	2.26E-05	1.49E-05	GO:0006928//movement of cell or subcellular component;GO:0007017//microtubule-based process;GO:0009987//cellular process;GO:0007018//microtubule-based movement;GO:0043229//intracellular organelle;GO:0044430//cytoskeletal part;GO:0044422//organelle part;GO:0043226//organelle;GO:0044446//intracellular organelle part;GO:0043232//intracellular non-membrane-bounded organelle;GO:0005622//intracellular;…	K10395//kinesin family member 4/21/27	Homeobox	KNC25821.1|0.0e+00|hypothetical protein FF38_08158, partial [Lucilia cuprina]
OF05681	8.166	26.423	1.676516634	6.30E-175	1.92E-176	GO:0008152//metabolic process;GO:0044238//primary metabolic process;GO:0071704//organic substance metabolic process;GO:0006629//lipid metabolic process;GO:0005576//extracellular region;GO:0016788//hydrolase activity, acting on ester bonds;GO:0003824//catalytic activity;GO:0052689//carboxylic ester hydrolase activity;GO:0016787//hydrolase activity;	K14073//pancreatic triacylglycerol lipase [EC:3.1.1.3]+ko04975//Fat digestion and absorption+ko04977//Vitamin digestion and absorption+ko04972//Pancreatic secretion+ko00561//Glycerolipid metabolism+ko01100//Metabolic pathways;K14073//pancreatic triacylglycerol lipase [EC:3.1.1.3]+ko04975//Fat digestion and absorption+ko04977//Vitamin digestion and absorption+ko04972//Pancreatic secretion+ko00561/…		KNC28398.1|1.0e-144|hypothetical protein FF38_02107 [Lucilia cuprina]
OF05683	0	0.026	5.289692332	8.51E-06	5.32E-06		K10955//mucin-2+ko05226//Gastric cancer+ko05146//Amoebiasis		KJE95951.1|1.1e-14|hypothetical protein CAOG_009980 [Capsaspora owczarzaki ATCC 30864]
OF05733	1.83	0.773	-1.086318121	2.18E-06	1.26E-06	GO:0051179//localization;GO:0051234//establishment of localization;GO:0055085//transmembrane transport;GO:0006810//transport;GO:0044425//membrane part;GO:0031224//intrinsic component of membrane;GO:0016020//membrane;GO:0016021//integral component of membrane;	K20840//MFS transporter, PCFT/HCP family, solute carrier family 46, member 3;K20840//MFS transporter, PCFT/HCP family, solute carrier family 46, member 3		KNC29361.1|1.7e-65|hypothetical protein FF38_04485 [Lucilia cuprina]
OF05751	25.21	53.673	1.092578608	6.70E-25	1.33E-25
OF05761	17.673	37.69	1.093331961	1.14E-62	9.77E-64	GO:0008152//metabolic process;GO:0055114//oxidation-reduction process;GO:0016021//integral component of membrane;GO:0016020//membrane;GO:0044425//membrane part;GO:0031224//intrinsic component of membrane;	K08371//cytochrome b-561 domain containing protein 2;K08371//cytochrome b-561 domain containing protein 2		KNC22787.1|9.6e-57|hypothetical protein FF38_04116 [Lucilia cuprina]
OF05765	8.953	41.533	2.214192327	7.87E-140	3.00E-141				KNC22753.1|3.9e-111|hypothetical protein FF38_04128 [Lucilia cuprina]
OF05792	1.14	2.663	1.239302051	2.10E-12	7.49E-13	GO:0008152//metabolic process;GO:0003824//catalytic activity;	K00666//fatty-acyl-CoA synthase [EC:6.2.1.-];K00666//fatty-acyl-CoA synthase [EC:6.2.1.-]		KNC31188.1|2.2e-116|hypothetical protein FF38_14394 [Lucilia cuprina]
OF05874	0.273	0.136	-1.036237693	3.87E-07	2.05E-07		K18626//trichohyalin	MYB	KNC29087.1|0.0e+00|hypothetical protein FF38_07260 [Lucilia cuprina]
OF05959	0.02	0.006	-1.827198929	0.000251422	0.000192346	GO:0031224//intrinsic component of membrane;GO:0016020//membrane;GO:0044425//membrane part;GO:0016021//integral component of membrane;	K01201//glucosylceramidase [EC:3.2.1.45]+ko04142//Lysosome+ko00511//Other glycan degradation+ko00600//Sphingolipid metabolism+ko01100//Metabolic pathways;K11433//histone-lysine N-methyltransferase SETMAR [EC:2.1.1.43]+ko00310//Lysine degradation		KNC27653.1|2.1e-87|hypothetical protein FF38_07092, partial [Lucilia cuprina]
OF05966	16.253	136.016	3.096737501	0	0	GO:0000166//nucleotide binding;GO:0036094//small molecule binding;GO:0097159//organic cyclic compound binding;GO:0005524//ATP binding;GO:0043167//ion binding;GO:0043168//anion binding;GO:0035639//purine ribonucleoside triphosphate binding;GO:1901265//nucleoside phosphate binding;GO:0032553//ribonucleotide binding;GO:0005488//binding;GO:0032555//purine ribonucleotide binding;GO:0008144//drug bindi…	K03283//heat shock 70kDa protein 1/2/6/8+ko03040//Spliceosome+ko04144//Endocytosis+ko04141//Protein processing in endoplasmic reticulum+ko05134//Legionellosis+ko04213//Longevity regulating pathway - multiple species+ko04915//Estrogen signaling pathway+ko04612//Antigen processing and presentation+ko05145//Toxoplasmosis+ko04010//MAPK signaling pathway+ko05162//Measles+ko05164//Influenza A		AAD17995.2|6.9e-165|70 kDa heat shock protein ScHSP70, partial [Sarcophaga crassipalpis]
OF05980	6.993	1.716	-2.004038871	1.15E-40	1.49E-41	GO:0016021//integral component of membrane;GO:0031224//intrinsic component of membrane;GO:0016020//membrane;GO:0044425//membrane part;			KNC32305.1|2.6e-297|hypothetical protein FF38_14028 [Lucilia cuprina]
OF06023	0.916	0.14	-2.6586749	4.59E-05	3.16E-05	GO:0044425//membrane part;GO:0031224//intrinsic component of membrane;GO:0016020//membrane;GO:0016021//integral component of membrane;	K11153//retinol dehydrogenase 12 [EC:1.1.1.300]+ko00830//Retinol metabolism+ko01100//Metabolic pathways		KNC33953.1|5.0e-125|hypothetical protein FF38_04302 [Lucilia cuprina]
OF06025	1.49	0.493	-1.635036549	6.80E-19	1.72E-19		K11306//histone acetyltransferase MYST4 [EC:2.3.1.48];K06709//jumonji domain-containing protein 2 [EC:1.14.11.-];K04429//thousand and one amino acid protein kinase [EC:2.7.11.1]+ko04010//MAPK signaling pathway	zf-C2H2	KNC33956.1|4.0e-84|hypothetical protein FF38_04299 [Lucilia cuprina]
OF06084	7.143	20.82	1.555776522	7.29E-56	7.15E-57	GO:0071704//organic substance metabolic process;GO:0008152//metabolic process;GO:0005975//carbohydrate metabolic process;GO:0044238//primary metabolic process;GO:0050308//sugar-phosphatase activity;GO:0003824//catalytic activity;GO:0016788//hydrolase activity, acting on ester bonds;GO:0016791//phosphatase activity;GO:0042578//phosphoric ester hydrolase activity;GO:0019203//carbohydrate phosphatas…	K03841//fructose-1,6-bisphosphatase I [EC:3.1.3.11]+ko01200//Carbon metabolism+ko04910//Insulin signaling pathway+ko00010//Glycolysis / Gluconeogenesis+ko00051//Fructose and mannose metabolism+ko04152//AMPK signaling pathway+ko00030//Pentose phosphate pathway+ko01100//Metabolic pathways;K03841//fructose-1,6-bisphosphatase I [EC:3.1.3.11]+ko01200//Carbon metabolism+ko04910//Insulin signaling pathw…		KNC33811.1|3.7e-121|hypothetical protein FF38_10828 [Lucilia cuprina]
OF06102	36.646	13.026	-1.295214849	1.38E-171	4.30E-173		K11433//histone-lysine N-methyltransferase SETMAR [EC:2.1.1.43]+ko00310//Lysine degradation;K11433//histone-lysine N-methyltransferase SETMAR [EC:2.1.1.43]+ko00310//Lysine degradation;K11433//histone-lysine N-methyltransferase SETMAR [EC:2.1.1.43]+ko00310//Lysine degradation		KNC27129.1|2.8e-27|hypothetical protein FF38_12679 [Lucilia cuprina]
OF06103	41.836	9.126	-2.167490606	9.91E-105	5.36E-106				KNC27121.1|1.4e-39|hypothetical protein FF38_12671 [Lucilia cuprina]
OF06104	69.1	27.023	-1.331880964	1.91E-85	1.25E-86				KNC27099.1|3.9e-78|hypothetical protein FF38_12683 [Lucilia cuprina]
OF06109	11.78	4.946	-1.260622673	7.88E-34	1.20E-34				KNC27120.1|2.2e-59|hypothetical protein FF38_12670 [Lucilia cuprina]
OF06111	7.463	14.953	1.041764819	1.31E-12	4.62E-13				KNC27120.1|6.0e-29|hypothetical protein FF38_12670 [Lucilia cuprina]
OF06112	342.106	111.55	-1.597305087	0	0				KNC27121.1|6.4e-59|hypothetical protein FF38_12671 [Lucilia cuprina]
OF06113	4.22	1.473	-1.511705986	8.67E-49	9.72E-50				KNC27124.1|6.4e-27|hypothetical protein FF38_12674, partial [Lucilia cuprina]
OF06116	11.416	4.213	-1.414464368	2.14E-15	6.46E-16				KNC27122.1|4.8e-25|hypothetical protein FF38_12672 [Lucilia cuprina]
OF06122	53.57	132.44	1.315823693	2.86E-269	5.69E-271				KNC27150.1|5.3e-74|hypothetical protein FF38_12667 [Lucilia cuprina]
OF06142	4.25	1.883	-1.084646561	6.73E-26	1.29E-26		K04574//neurofilament heavy polypeptide+ko05014//Amyotrophic lateral sclerosis (ALS);K18626//trichohyalin;K18626//trichohyalin;K18626//trichohyalin;K18626//trichohyalin	ARID	KNC25179.1|1.4e-168|Serine/threonine-protein phosphatase 4 regulatory subunit 2, partial [Lucilia cuprina]
OF06198	0.023	0.056	1.090502222	3.44E-14	1.12E-14		K13098//RNA-binding protein FUS+ko05202//Transcriptional misregulation in cancer;K14563//rRNA 2'-O-methyltransferase fibrillarin [EC:2.1.1.-]+ko03008//Ribosome biogenesis in eukaryotes		APL98304.1|1.7e-155|putative DD41D transposase [Bactrocera tryoni]
OF06209	0.486	0.2	-1.327468991	3.99E-10	1.66E-10	GO:0016787//hydrolase activity;GO:0003824//catalytic activity;GO:0008233//peptidase activity;GO:0070011//peptidase activity, acting on L-amino acid peptides;GO:0008234//cysteine-type peptidase activity;GO:0004175//endopeptidase activity;GO:0004197//cysteine-type endopeptidase activity;GO:0140096//catalytic activity, acting on a protein;	K11433//histone-lysine N-methyltransferase SETMAR [EC:2.1.1.43]+ko00310//Lysine degradation;K11433//histone-lysine N-methyltransferase SETMAR [EC:2.1.1.43]+ko00310//Lysine degradation		KNC26330.1|6.2e-51|hypothetical protein FF38_00851 [Lucilia cuprina]
OF06254	0.31	0.143	-1.108046489	1.02E-06	5.63E-07		K08796//BR serine/threonine kinase [EC:2.7.11.1];K18595//echinoderm microtubule-associated protein-like 1/2;K15176//RNA polymerase-associated protein CTR9;K05467//angiopoietin 4+ko04151//PI3K-Akt signaling pathway+ko04010//MAPK signaling pathway+ko04014//Ras signaling pathway+ko04015//Rap1 signaling pathway+ko04066//HIF-1 signaling pathway		XP_017469588.1|9.8e-80|PREDICTED: uncharacterized protein LOC108361480 [Rhagoletis zephyria]
OF06275	0.006	0.313	5.549559459	7.76E-23	1.67E-23	GO:0032991//macromolecular complex;GO:0043234//protein complex;GO:0005581//collagen trimer;GO:0005198//structural molecule activity;GO:0005201//extracellular matrix structural constituent;	K19719//collagen, type II, alpha+ko04512//ECM-receptor interaction+ko04510//Focal adhesion+ko04974//Protein digestion and absorption+ko04151//PI3K-Akt signaling pathway+ko05165//Human papillomavirus infection		XP_005179626.1|7.8e-164|PREDICTED: collagen alpha-1(I) chain [Musca domestica]
OF06321	1.646	0.376	-1.994638903	0.000101778	7.34E-05				AID61299.1|9.4e-46|odorant binding protein [Calliphora stygia]
OF06344	0.08	0.03	-1.366424372	4.09E-05	2.79E-05	GO:0051234//establishment of localization;GO:0015031//protein transport;GO:0045184//establishment of protein localization;GO:0051170//nuclear import;GO:0017038//protein import;GO:0072594//establishment of protein localization to organelle;GO:0070727//cellular macromolecule localization;GO:0006606//protein import into nucleus;GO:0071705//nitrogen compound transport;GO:0008104//protein localization…	K15043//importin subunit alpha-2+ko05164//Influenza A		KNC33852.1|2.2e-152|Importin subunit alpha [Lucilia cuprina]
OF06377	0.416	1.923	2.21168982	1.25E-05	7.97E-06		K06560//mannose receptor, C type+ko04145//Phagosome+ko05152//Tuberculosis;K06560//mannose receptor, C type+ko04145//Phagosome+ko05152//Tuberculosis		KNC28725.1|1.9e-41|hypothetical protein FF38_09446 [Lucilia cuprina]
OF06382	3.493	10.54	1.674033034	1.95E-06	1.12E-06		K20668//defensin+ko04624//Toll and Imd signaling pathway		KNC28727.1|6.0e-21|hypothetical protein FF38_09444 [Lucilia cuprina]
OF06450	4.156	44.876	3.448390078	8.45E-88	5.36E-89	GO:0046872//metal ion binding;GO:0043169//cation binding;GO:0020037//heme binding;GO:0046906//tetrapyrrole binding;GO:0048037//cofactor binding;GO:0097159//organic cyclic compound binding;GO:0005488//binding;GO:0043167//ion binding;GO:1901363//heterocyclic compound binding;	K14327//regulator of nonsense transcripts 2+ko03013//RNA transport+ko03015//mRNA surveillance pathway;K17418//large subunit ribosomal protein L37;K19703//4-hydroxysphinganine ceramide fatty acyl 2-hydroxylase [EC:1.14.18.6];K10226//acyl-CoA 6-desaturase (Delta-6 desaturase) [EC:1.14.19.3]+ko03320//PPAR signaling pathway+ko01040//Biosynthesis of unsaturated fatty acids+ko00592//alpha-Linolenic aci…		KNC21516.1|3.0e-69|hypothetical protein FF38_09044 [Lucilia cuprina]
OF06459	0.006	0	-5.129762287	2.02E-05	1.32E-05	GO:0098742//cell-cell adhesion via plasma-membrane adhesion molecules;GO:0007155//cell adhesion;GO:0022610//biological adhesion;GO:0098609//cell-cell adhesion;GO:0007156//homophilic cell adhesion via plasma membrane adhesion molecules;GO:0031224//intrinsic component of membrane;GO:0005623//cell;GO:0044464//cell part;GO:0016020//membrane;GO:0044425//membrane part;GO:0016021//integral component of …	K16669//protocadherin Fat 4+ko04391//Hippo signaling pathway - fly+ko04392//Hippo signaling pathway - multiple species		KNC26434.1|0.0e+00|Cadherin-related tumor suppressor [Lucilia cuprina]
OF06477	0.593	1.28	1.196092965	9.32E-05	6.69E-05	GO:0048513//animal organ development;GO:0032501//multicellular organismal process;GO:0007423//sensory organ development;GO:0022416//chaeta development;GO:0032502//developmental process;GO:0048731//system development;GO:0009888//tissue development;GO:0007275//multicellular organism development;GO:0060429//epithelium development;GO:0035220//wing disc development;GO:0007444//imaginal disc developmen…	K10955//mucin-2+ko05226//Gastric cancer+ko05146//Amoebiasis		KNC23511.1|9.9e-125|Protein lethal(3)malignant blood neoplasm 1 [Lucilia cuprina]
OF06523	3.3	1.433	-1.175465898	1.08E-05	6.81E-06				KNC33407.1|4.6e-43|hypothetical protein FF38_09881 [Lucilia cuprina]
OF06572	0.013	0.11	3.12922766	0.000275117	0.000212447	GO:0044425//membrane part;GO:0016020//membrane;GO:0031224//intrinsic component of membrane;GO:0016021//integral component of membrane;			KNC34189.1|2.0e-108|hypothetical protein FF38_10123 [Lucilia cuprina]
OF06626	0	0.006	5.136000888	2.53E-05	1.68E-05	GO:0042067//establishment of ommatidial planar polarity;GO:0009987//cellular process;GO:0007163//establishment or maintenance of cell polarity;GO:0007164//establishment of tissue polarity;GO:0032502//developmental process;GO:0048856//anatomical structure development;GO:0048731//system development;GO:0048729//tissue morphogenesis;GO:0003002//regionalization;GO:0001745//compound eye morphogenesis;G…	K16680//echinoid+ko04391//Hippo signaling pathway - fly		XP_019894883.1|1.2e-42|PREDICTED: uncharacterized protein LOC101896034, partial [Musca domestica]
OF06727	2.256	8.656	1.899239812	1.42E-106	7.56E-108	GO:0120036//plasma membrane bounded cell projection organization;GO:0007275//multicellular organism development;GO:0009617//response to bacterium;GO:0016358//dendrite development;GO:0009987//cellular process;GO:0006952//defense response;GO:0048858//cell projection morphogenesis;GO:0032502//developmental process;GO:0031175//neuron projection development;GO:0006950//response to stress;GO:0048813//d…	K09443//ETS-type family, other;K09443//ETS-type family, other	HSF	KNC31252.1|1.3e-119|DNA-binding protein D-ETS-6 [Lucilia cuprina]
OF06742	0.013	0.033	1.531485621	0.00058088	0.000472935	GO:0044425//membrane part;GO:0016020//membrane;GO:0016021//integral component of membrane;GO:0031224//intrinsic component of membrane;	K14779//ATP-dependent RNA helicase DDX52/ROK1 [EC:3.6.4.13]		KNC31267.1|0.0e+00|hypothetical protein FF38_14380 [Lucilia cuprina]
OF06780	3.073	10.786	1.839271955	6.76E-22	1.50E-22				KNC27447.1|1.5e-10|hypothetical protein FF38_06516 [Lucilia cuprina]
OF06783	47.953	257.98	2.434339545	0	0		K03283//heat shock 70kDa protein 1/2/6/8+ko03040//Spliceosome+ko04144//Endocytosis+ko04141//Protein processing in endoplasmic reticulum+ko05134//Legionellosis+ko04213//Longevity regulating pathway - multiple species+ko04915//Estrogen signaling pathway+ko04612//Antigen processing and presentation+ko05145//Toxoplasmosis+ko04010//MAPK signaling pathway+ko05162//Measles+ko05164//Influenza A		AEF38376.1|0.0e+00|HSP70 [Lucilia cuprina]
OF06784	11.67	64.4	2.480951847	0	0	GO:0033554//cellular response to stress;GO:0006950//response to stress;GO:0009987//cellular process;GO:0051716//cellular response to stimulus;GO:0050896//response to stimulus;GO:0009408//response to heat;GO:0034605//cellular response to heat;GO:0035079//polytene chromosome puffing;GO:0042221//response to chemical;GO:0009266//response to temperature stimulus;GO:0071840//cellular component organiza…	K03283//heat shock 70kDa protein 1/2/6/8+ko03040//Spliceosome+ko04144//Endocytosis+ko04141//Protein processing in endoplasmic reticulum+ko05134//Legionellosis+ko04213//Longevity regulating pathway - multiple species+ko04915//Estrogen signaling pathway+ko04612//Antigen processing and presentation+ko05145//Toxoplasmosis+ko04010//MAPK signaling pathway+ko05162//Measles+ko05164//Influenza A		AJZ68832.1|7.6e-200|heat shock protein [Zeugodacus cucurbitae]
OF06911	1.83	0.9	-1.009895892	3.06E-05	2.05E-05	GO:0005634//nucleus;GO:0005622//intracellular;GO:0044464//cell part;GO:0005623//cell;GO:0043229//intracellular organelle;GO:0043227//membrane-bounded organelle;GO:0044424//intracellular part;GO:0043231//intracellular membrane-bounded organelle;GO:0043226//organelle;GO:0008270//zinc ion binding;GO:0046914//transition metal ion binding;GO:0005488//binding;GO:0003676//nucleic acid binding;GO:1901363…	K09228//KRAB domain-containing zinc finger protein	zf-C2H2	KNC23074.1|3.0e-198|Transcription factor grauzone [Lucilia cuprina]
OF06922	23.313	72.7	1.64352134	2.26E-224	5.37E-226	GO:0019693//ribose phosphate metabolic process;GO:0009259//ribonucleotide metabolic process;GO:0009260//ribonucleotide biosynthetic process;GO:0009058//biosynthetic process;GO:1901564//organonitrogen compound metabolic process;GO:1901360//organic cyclic compound metabolic process;GO:0006725//cellular aromatic compound metabolic process;GO:0018130//heterocycle biosynthetic process;GO:1901293//nucl…	K01587//phosphoribosylaminoimidazole carboxylase / phosphoribosylaminoimidazole-succinocarboxamide synthase [EC:4.1.1.21 6.3.2.6]+ko00230//Purine metabolism+ko01100//Metabolic pathways;K01587//phosphoribosylaminoimidazole carboxylase / phosphoribosylaminoimidazole-succinocarboxamide synthase [EC:4.1.1.21 6.3.2.6]+ko00230//Purine metabolism+ko01100//Metabolic pathways		KNC23080.1|1.9e-121|Multifunctional protein ADE2 [Lucilia cuprina]
OF06946	0.206	0.083	-1.306158485	0.000197858	0.000148843	GO:0022402//cell cycle process;GO:0033047//regulation of mitotic sister chromatid segregation;GO:0007346//regulation of mitotic cell cycle;GO:1905818//regulation of chromosome separation;GO:0007088//regulation of mitotic nuclear division;GO:0051983//regulation of chromosome segregation;GO:1902099//regulation of metaphase/anaphase transition of cell cycle;GO:2000816//negative regulation of mitotic…	K02178//checkpoint serine/threonine-protein kinase [EC:2.7.11.1]+ko04914//Progesterone-mediated oocyte maturation+ko04114//Oocyte meiosis+ko04110//Cell cycle		KNC26243.1|0.0e+00|hypothetical protein FF38_08920 [Lucilia cuprina]
OF07087	8.006	42.87	2.464976249	1.05E-81	7.25E-83		K09542//crystallin, alpha B+ko04141//Protein processing in endoplasmic reticulum+ko04213//Longevity regulating pathway - multiple species		ABL06942.1|1.7e-34|18 kDa small heat shock protein [Sarcophaga crassipalpis]
OF07090	2.526	34.083	3.795340159	2.61E-113	1.28E-114		K09542//crystallin, alpha B+ko04141//Protein processing in endoplasmic reticulum+ko04213//Longevity regulating pathway - multiple species		KNC34287.1|2.1e-81|Heat shock protein 23 [Lucilia cuprina]
OF07091	0.83	7.896	3.284414453	4.14E-24	8.45E-25		K09542//crystallin, alpha B+ko04141//Protein processing in endoplasmic reticulum+ko04213//Longevity regulating pathway - multiple species		KNC34287.1|1.4e-80|Heat shock protein 23 [Lucilia cuprina]
OF07092	4.056	35.46	3.176414345	1.60E-108	8.27E-110		K09542//crystallin, alpha B+ko04141//Protein processing in endoplasmic reticulum+ko04213//Longevity regulating pathway - multiple species		KNC34374.1|1.9e-96|Heat shock protein 27 [Lucilia cuprina]
OF07093	1.87	5.78	1.639327356	1.60E-10	6.44E-11		K09542//crystallin, alpha B+ko04141//Protein processing in endoplasmic reticulum+ko04213//Longevity regulating pathway - multiple species		KNC34289.1|1.1e-111|Heat shock protein 27 [Lucilia cuprina]
OF07095	4.61	97.743	4.455997018	0	0		K09542//crystallin, alpha B+ko04141//Protein processing in endoplasmic reticulum+ko04213//Longevity regulating pathway - multiple species		AAC63387.1|1.6e-93|23kDa heat shock protein ScHSP23 [Sarcophaga crassipalpis]
OF07096	2.973	69.063	4.58951624	1.24E-287	2.28E-289		K09542//crystallin, alpha B+ko04141//Protein processing in endoplasmic reticulum+ko04213//Longevity regulating pathway - multiple species		AEF38375.1|2.7e-93|HSP24 [Lucilia cuprina]
OF07124	2.79	6.706	1.158635462	1.14E-26	2.13E-27	GO:0007154//cell communication;GO:0006950//response to stress;GO:0050794//regulation of cellular process;GO:0051716//cellular response to stimulus;GO:0065007//biological regulation;GO:0050789//regulation of biological process;GO:0023052//signaling;GO:0009987//cellular process;GO:0007166//cell surface receptor signaling pathway;GO:0050896//response to stimulus;GO:0007165//signal transduction;GO:00…	K04599//G protein-coupled receptor Mth (Methuselah protein);K04599//G protein-coupled receptor Mth (Methuselah protein);K04599//G protein-coupled receptor Mth (Methuselah protein)		KNC23893.1|2.4e-142|hypothetical protein FF38_05604, partial [Lucilia cuprina]
OF07158	0.016	0.03	1.079807762	0.000640899	0.000526732	GO:0005576//extracellular region;GO:0043169//cation binding;GO:0005488//binding;GO:0005509//calcium ion binding;GO:0046872//metal ion binding;GO:0043167//ion binding;	K17307//fibulin 1/2		XP_011193666.1|6.0e-127|PREDICTED: fibulin-1 isoform X1 [Zeugodacus cucurbitae]
OF07159	1.453	0.436	-1.475406835	4.17E-22	9.18E-23	GO:0001894//tissue homeostasis;GO:0032268//regulation of cellular protein metabolic process;GO:0044237//cellular metabolic process;GO:0006357//regulation of transcription from RNA polymerase II promoter;GO:0051345//positive regulation of hydrolase activity;GO:0045786//negative regulation of cell cycle;GO:0006468//protein phosphorylation;GO:1903508//positive regulation of nucleic acid-templated tr…	K18626//trichohyalin;K04574//neurofilament heavy polypeptide+ko05014//Amyotrophic lateral sclerosis (ALS);K12567//titin [EC:2.7.11.1]+ko05414//Dilated cardiomyopathy (DCM)+ko05410//Hypertrophic cardiomyopathy (HCM)	ARID	KNC25694.1|2.3e-178|hypothetical protein FF38_08472 [Lucilia cuprina]
OF07299	0.223	0.016	-3.6586749	0.000791817	0.000661151	GO:0044425//membrane part;GO:0031224//intrinsic component of membrane;GO:0016021//integral component of membrane;GO:0016020//membrane;			KNC32948.1|3.0e-142|hypothetical protein FF38_07789 [Lucilia cuprina]
OF07300	0.363	2.776	2.895913952	1.68E-16	4.76E-17	GO:0044425//membrane part;GO:0031224//intrinsic component of membrane;GO:0016020//membrane;GO:0016021//integral component of membrane;	K11433//histone-lysine N-methyltransferase SETMAR [EC:2.1.1.43]+ko00310//Lysine degradation		KNC32940.1|1.8e-56|hypothetical protein FF38_07786 [Lucilia cuprina]
OF07453	0.126	1.496	3.650574061	2.23E-13	7.56E-14		K12561//myristoylated alanine-rich C-kinase substrate+ko04666//Fc gamma R-mediated phagocytosis+ko05206//MicroRNAs in cancer;K11294//nucleolin+ko05130//Pathogenic Escherichia coli infection		KNC32173.1|2.4e-50|hypothetical protein FF38_12368 [Lucilia cuprina]
OF07490	2.476	5.19	1.083073742	3.98E-09	1.79E-09		K15255//ATP-dependent DNA helicase PIF1 [EC:3.6.4.12]		CTR11696.1|3.1e-59|tnp [Calliphora vicina]
OF07493	1.61	5.236	1.709527624	1.24E-22	2.69E-23				KNC26555.1|8.0e-98|hypothetical protein FF38_09967 [Lucilia cuprina]
OF07518	666.99	3.943	-7.37865314	0	0				KNC21150.1|6.6e-34|hypothetical protein FF38_08373 [Lucilia cuprina]
OF07555	4.056	8.85	1.105218099	9.51E-27	1.78E-27	GO:0031224//intrinsic component of membrane;GO:0016021//integral component of membrane;GO:0044425//membrane part;GO:0016020//membrane;			KNC29931.1|4.4e-68|hypothetical protein FF38_08505 [Lucilia cuprina]
OF07823	0.523	3.886	2.907348145	2.87E-33	4.43E-34				KNC32333.1|1.9e-44|hypothetical protein FF38_12468 [Lucilia cuprina]
OF07922	5.83	2.276	-1.348694658	1.31E-12	4.62E-13	GO:0032787//monocarboxylic acid metabolic process;GO:0071704//organic substance metabolic process;GO:0044281//small molecule metabolic process;GO:0008152//metabolic process;GO:0043436//oxoacid metabolic process;GO:0006082//organic acid metabolic process;GO:0006631//fatty acid metabolic process;GO:0006629//lipid metabolic process;GO:0044255//cellular lipid metabolic process;GO:0044238//primary met…	K13247//L-gulonate 3-dehydrogenase [EC:1.1.1.45]+ko00040//Pentose and glucuronate interconversions+ko01100//Metabolic pathways;K13247//L-gulonate 3-dehydrogenase [EC:1.1.1.45]+ko00040//Pentose and glucuronate interconversions+ko01100//Metabolic pathways		KNC27497.1|1.4e-87|hypothetical protein FF38_12333 [Lucilia cuprina]
OF08000	61.876	182.61	1.552400115	0	0	GO:0016020//membrane;GO:0016021//integral component of membrane;GO:0044425//membrane part;GO:0031224//intrinsic component of membrane;GO:0016705//oxidoreductase activity, acting on paired donors, with incorporation or reduction of molecular oxygen;GO:1901363//heterocyclic compound binding;GO:0046914//transition metal ion binding;GO:0048037//cofactor binding;GO:0005506//iron ion binding;GO:0097159…	K14999//cytochrome P450 family 6 [EC:1.14.-.-];K14999//cytochrome P450 family 6 [EC:1.14.-.-]		AID61399.1|4.3e-188|cytochrome P450 [Calliphora stygia]
OF08001	0.463	6.77	3.866931017	1.60E-68	1.27E-69		K14999//cytochrome P450 family 6 [EC:1.14.-.-];K14999//cytochrome P450 family 6 [EC:1.14.-.-]		KNC33652.1|1.4e-239|hypothetical protein FF38_08729 [Lucilia cuprina]
OF08002	28.376	132.476	2.222809133	0	0		K14999//cytochrome P450 family 6 [EC:1.14.-.-];K14999//cytochrome P450 family 6 [EC:1.14.-.-]		AID61394.1|4.8e-192|cytochrome P450 [Calliphora stygia]
OF08039	1.386	0.666	-1.090146857	1.30E-05	8.31E-06	GO:1901363//heterocyclic compound binding;GO:0048037//cofactor binding;GO:0097159//organic cyclic compound binding;GO:0043167//ion binding;GO:0016491//oxidoreductase activity;GO:0050660//flavin adenine dinucleotide binding;GO:0005488//binding;GO:0036094//small molecule binding;GO:0043168//anion binding;GO:1901265//nucleoside phosphate binding;GO:0050662//coenzyme binding;GO:0016614//oxidoreductas…	K10724//ecdysone oxidase [EC:1.1.3.16]+ko00981//Insect hormone biosynthesis;K10724//ecdysone oxidase [EC:1.1.3.16]+ko00981//Insect hormone biosynthesis		XP_013105627.1|7.7e-118|PREDICTED: glucose dehydrogenase [FAD, quinone]-like [Stomoxys calcitrans]
OF08049	2.76	0.706	-1.958235181	8.58E-19	2.17E-19	GO:0097159//organic cyclic compound binding;GO:0043167//ion binding;GO:0048037//cofactor binding;GO:0016491//oxidoreductase activity;GO:0016614//oxidoreductase activity, acting on CH-OH group of donors;GO:0050660//flavin adenine dinucleotide binding;GO:0005488//binding;GO:0000166//nucleotide binding;GO:0003824//catalytic activity;GO:0043168//anion binding;GO:0050662//coenzyme binding;GO:1901363//…	K00115//glucose 1-dehydrogenase (FAD, quinone) [EC:1.1.5.9]+ko00030//Pentose phosphate pathway+ko01100//Metabolic pathways;K00108//choline dehydrogenase [EC:1.1.99.1]+ko00260//Glycine, serine and threonine metabolism+ko01100//Metabolic pathways;K00108//choline dehydrogenase [EC:1.1.99.1]+ko00260//Glycine, serine and threonine metabolism+ko01100//Metabolic pathways;K00115//glucose 1-dehydrogenase …		KNC26961.1|2.5e-211|Glucose dehydrogenase [FAD, quinone] [Lucilia cuprina]
OF08228	7.326	35.543	2.324379989	1.66E-116	7.84E-118	GO:0005549//odorant binding;GO:0005488//binding;			KNC21910.1|9.8e-66|General odorant-binding protein 99a [Lucilia cuprina]
OF08250	2.71	5.863	1.12000913	5.58E-31	9.32E-32	GO:0006950//response to stress;GO:0006979//response to oxidative stress;GO:0050896//response to stimulus;GO:0044425//membrane part;GO:0031224//intrinsic component of membrane;GO:0016020//membrane;GO:0016021//integral component of membrane;GO:0004601//peroxidase activity;GO:0005488//binding;GO:0046906//tetrapyrrole binding;GO:0097159//organic cyclic compound binding;GO:0048037//cofactor binding;GO…	K19511//peroxidase [EC:1.11.1.7];K19511//peroxidase [EC:1.11.1.7]		KNC28244.1|2.4e-264|Chorion peroxidase [Lucilia cuprina]
OF08286	1.54	0.77	-1.031697343	1.11E-06	6.18E-07	GO:0016020//membrane;GO:0031224//intrinsic component of membrane;GO:0044425//membrane part;GO:0016021//integral component of membrane;GO:0016740//transferase activity;GO:0016831//carboxy-lyase activity;GO:0016301//kinase activity;GO:0016772//transferase activity, transferring phosphorus-containing groups;GO:0003824//catalytic activity;GO:0016830//carbon-carbon lyase activity;GO:0016829//lyase act…	K15194//AF4/FMR2 family member 2		XP_013437672.1|6.7e-09|hypothetical protein, conserved [Eimeria necatrix]
OF08296	3.233	25.793	3.019280804	2.73E-130	1.11E-131	GO:0050794//regulation of cellular process;GO:0051716//cellular response to stimulus;GO:0007165//signal transduction;GO:0050789//regulation of biological process;GO:0007154//cell communication;GO:0065007//biological regulation;GO:0009987//cellular process;GO:0050896//response to stimulus;GO:0023052//signaling;	K12824//transcription elongation regulator 1+ko03040//Spliceosome+ko04212//Longevity regulating pathway - worm;K12824//transcription elongation regulator 1+ko03040//Spliceosome+ko04212//Longevity regulating pathway - worm	zf-C2H2	KNC33011.1|1.7e-73|hypothetical protein FF38_05294 [Lucilia cuprina]
OF08297	0.156	0.676	2.123294704	5.68E-22	1.26E-22	GO:0042302//structural constituent of cuticle;GO:0005198//structural molecule activity;	K03910//alpha-2-macroglobulin+ko04610//Complement and coagulation cascades;K06237//collagen, type IV, alpha+ko05222//Small cell lung cancer+ko04512//ECM-receptor interaction+ko04510//Focal adhesion+ko04933//AGE-RAGE signaling pathway in diabetic complications+ko05146//Amoebiasis+ko04974//Protein digestion and absorption+ko05200//Pathways in cancer+ko04151//PI3K-Akt signaling pathway+ko04926//Rela…		KNC33014.1|2.8e-210|hypothetical protein FF38_05292 [Lucilia cuprina]
OF08308	0.45	0.166	-1.401315718	1.31E-21	2.95E-22				KNC33178.1|0.0e+00|Protein Skeletor, isoforms D/E [Lucilia cuprina]
OF08309	26.603	12.853	-1.017556272	1.09E-32	1.72E-33	GO:0003824//catalytic activity;GO:0016491//oxidoreductase activity;GO:0051213//dioxygenase activity;	K00477//phytanoyl-CoA hydroxylase [EC:1.14.11.18]+ko04146//Peroxisome;K00477//phytanoyl-CoA hydroxylase [EC:1.14.11.18]+ko04146//Peroxisome		KNC33190.1|4.3e-155|hypothetical protein FF38_06779 [Lucilia cuprina]
OF08433	1.286	0.566	-1.190050857	1.42E-13	4.73E-14	GO:0044425//membrane part;GO:0016021//integral component of membrane;GO:0016020//membrane;GO:0031224//intrinsic component of membrane;			KNC21371.1|4.2e-135|hypothetical protein FF38_12517 [Lucilia cuprina]
OF08579	0.093	0.506	2.399316823	1.01E-06	5.59E-07		K21776//protein lin-54+ko04218//Cellular senescence;K11426//SET and MYND domain-containing protein		KNC28546.1|4.6e-157|Protein msta, isoform B [Lucilia cuprina]
OF08601	0.573	2.81	2.320065981	3.41E-30	5.83E-31	GO:0006030//chitin metabolic process;GO:1901135//carbohydrate derivative metabolic process;GO:0006022//aminoglycan metabolic process;GO:0006807//nitrogen compound metabolic process;GO:0006040//amino sugar metabolic process;GO:0009987//cellular process;GO:0044237//cellular metabolic process;GO:0008152//metabolic process;GO:1901564//organonitrogen compound metabolic process;GO:0005975//carbohydrate…	K06233//low density lipoprotein-related protein 2+ko04918//Thyroid hormone synthesis+ko04340//Hedgehog signaling pathway+ko04979//Cholesterol metabolism;K06255//basement membrane-specific heparan sulfate proteoglycan core protein+ko04512//ECM-receptor interaction+ko05205//Proteoglycans in cancer+ko05161//Hepatitis B		KNC28525.1|8.9e-233|hypothetical protein FF38_05722, partial [Lucilia cuprina]
OF08625	1.316	0.433	-1.608048826	3.34E-08	1.61E-08	GO:0044425//membrane part;GO:0016021//integral component of membrane;GO:0016020//membrane;GO:0031224//intrinsic component of membrane;GO:0004930//G-protein coupled receptor activity;GO:0008188//neuropeptide receptor activity;GO:0004888//transmembrane signaling receptor activity;GO:0004994//somatostatin receptor activity;GO:0001653//peptide receptor activity;GO:0004872//receptor activity;GO:000487…	K22872//allatostatin C receptor		KNC28565.1|3.5e-299|hypothetical protein FF38_05703 [Lucilia cuprina]
OF08631	0.676	2.353	1.826036128	0.000325856	0.000254191		K20018//cell death protein Grim+ko04214//Apoptosis - fly+ko04215//Apoptosis - multiple species		XP_019891253.1|1.1e-38|PREDICTED: cell death protein Grim [Musca domestica]
OF08651	0.186	0.083	-1.180627603	2.89E-09	1.29E-09	GO:0005488//binding;GO:0005515//protein binding;GO:0046983//protein dimerization activity;GO:0046982//protein heterodimerization activity;	K10521//ankyrin repeat and BTB/POZ domain-containing protein 2		KNC28555.1|0.0e+00|hypothetical protein FF38_05676, partial [Lucilia cuprina]
OF08683	0.193	0.55	1.474724226	4.95E-05	3.42E-05		K03927//carboxylesterase 2 [EC:3.1.1.1 3.1.1.84 3.1.1.56]+ko00983//Drug metabolism - other enzymes;K01049//acetylcholinesterase [EC:3.1.1.7]+ko04725//Cholinergic synapse+ko00564//Glycerophospholipid metabolism;K15743//carboxylesterase 3/5 [EC:3.1.1.1];K01044//carboxylesterase 1 [EC:3.1.1.1]+ko00983//Drug metabolism - other enzymes+ko01100//Metabolic pathways		KNC30221.1|4.3e-181|Glutactin [Lucilia cuprina]
OF08701	0.476	0.23	-1.030643677	9.55E-07	5.26E-07	GO:0005654//nucleoplasm;GO:1902493//acetyltransferase complex;GO:0044464//cell part;GO:0031974//membrane-enclosed lumen;GO:0043231//intracellular membrane-bounded organelle;GO:0000124//SAGA complex;GO:0043227//membrane-bounded organelle;GO:0070461//SAGA-type complex;GO:0070013//intracellular organelle lumen;GO:0044424//intracellular part;GO:0043233//organelle lumen;GO:0043234//protein complex;GO:…	K21245//transcription factor SPT20 homolog+ko04140//Autophagy - animal	zf-C2H2	KNC31976.1|0.0e+00|hypothetical protein FF38_13873 [Lucilia cuprina]
OF08705	1.456	2.973	1.035532865	2.05E-10	8.36E-11		K11433//histone-lysine N-methyltransferase SETMAR [EC:2.1.1.43]+ko00310//Lysine degradation;K11433//histone-lysine N-methyltransferase SETMAR [EC:2.1.1.43]+ko00310//Lysine degradation		KNC22515.1|6.2e-34|hypothetical protein FF38_12206 [Lucilia cuprina]
OF08744	230.616	8.373	-4.761123793	0	0	GO:0005576//extracellular region;GO:0003824//catalytic activity;GO:0052689//carboxylic ester hydrolase activity;GO:0016788//hydrolase activity, acting on ester bonds;GO:0016787//hydrolase activity;	K19404//phosphatidic acid-selective phospholipase A1 [EC:3.1.1.-];K14073//pancreatic triacylglycerol lipase [EC:3.1.1.3]+ko04975//Fat digestion and absorption+ko04977//Vitamin digestion and absorption+ko04972//Pancreatic secretion+ko00561//Glycerolipid metabolism+ko01100//Metabolic pathways;K19404//phosphatidic acid-selective phospholipase A1 [EC:3.1.1.-];K14073//pancreatic triacylglycerol lipase…		KNC26112.1|1.8e-204|hypothetical protein FF38_11007 [Lucilia cuprina]
OF08745	2166.846	89.243	-4.581635353	0	0		K19404//phosphatidic acid-selective phospholipase A1 [EC:3.1.1.-];K14073//pancreatic triacylglycerol lipase [EC:3.1.1.3]+ko04975//Fat digestion and absorption+ko04977//Vitamin digestion and absorption+ko04972//Pancreatic secretion+ko00561//Glycerolipid metabolism+ko01100//Metabolic pathways;K14075//pancreatic lipase-related protein 2 [EC:3.1.1.3]+ko04975//Fat digestion and absorption+ko04972//Pan…		AAS75326.1|1.2e-159|yolk protein B [Neobellieria bullata]
OF08746	2636.826	100.813	-4.686012256	0	0		K19404//phosphatidic acid-selective phospholipase A1 [EC:3.1.1.-];K14073//pancreatic triacylglycerol lipase [EC:3.1.1.3]+ko04975//Fat digestion and absorption+ko04977//Vitamin digestion and absorption+ko04972//Pancreatic secretion+ko00561//Glycerolipid metabolism+ko01100//Metabolic pathways;K19404//phosphatidic acid-selective phospholipase A1 [EC:3.1.1.-];K14073//pancreatic triacylglycerol lipase…		KNC26117.1|2.0e-181|hypothetical protein FF38_11008 [Lucilia cuprina]
OF08747	1488.976	50.056	-4.870969494	0	0		K19404//phosphatidic acid-selective phospholipase A1 [EC:3.1.1.-];K14073//pancreatic triacylglycerol lipase [EC:3.1.1.3]+ko04975//Fat digestion and absorption+ko04977//Vitamin digestion and absorption+ko04972//Pancreatic secretion+ko00561//Glycerolipid metabolism+ko01100//Metabolic pathways;K19404//phosphatidic acid-selective phospholipase A1 [EC:3.1.1.-];K14073//pancreatic triacylglycerol lipase…		CAA50066.1|1.8e-118|Yolk protein 3 [Calliphora vicina]
OF08748	895.776	9.386	-6.556380011	0	0		K19404//phosphatidic acid-selective phospholipase A1 [EC:3.1.1.-];K14073//pancreatic triacylglycerol lipase [EC:3.1.1.3]+ko04975//Fat digestion and absorption+ko04977//Vitamin digestion and absorption+ko04972//Pancreatic secretion+ko00561//Glycerolipid metabolism+ko01100//Metabolic pathways;K19404//phosphatidic acid-selective phospholipase A1 [EC:3.1.1.-];K14073//pancreatic triacylglycerol lipase…		KNC26117.1|3.3e-99|hypothetical protein FF38_11008 [Lucilia cuprina]
OF08749	251.066	0.543	-8.828999936	0	0		K19404//phosphatidic acid-selective phospholipase A1 [EC:3.1.1.-];K14073//pancreatic triacylglycerol lipase [EC:3.1.1.3]+ko04975//Fat digestion and absorption+ko04977//Vitamin digestion and absorption+ko04972//Pancreatic secretion+ko00561//Glycerolipid metabolism+ko01100//Metabolic pathways		ACY56509.1|5.8e-205|yolk protein B [Lucilia cuprina]
OF08750	869.91	5.956	-7.168331649	0	0		K19404//phosphatidic acid-selective phospholipase A1 [EC:3.1.1.-];K14073//pancreatic triacylglycerol lipase [EC:3.1.1.3]+ko04975//Fat digestion and absorption+ko04977//Vitamin digestion and absorption+ko04972//Pancreatic secretion+ko00561//Glycerolipid metabolism+ko01100//Metabolic pathways		KNC26117.1|8.5e-180|hypothetical protein FF38_11008 [Lucilia cuprina]
OF08751	1091.543	109.886	-3.288376583	0	0		K19404//phosphatidic acid-selective phospholipase A1 [EC:3.1.1.-];K14073//pancreatic triacylglycerol lipase [EC:3.1.1.3]+ko04975//Fat digestion and absorption+ko04977//Vitamin digestion and absorption+ko04972//Pancreatic secretion+ko00561//Glycerolipid metabolism+ko01100//Metabolic pathways;K19404//phosphatidic acid-selective phospholipase A1 [EC:3.1.1.-];K14073//pancreatic triacylglycerol lipase…		KNC26117.1|1.3e-169|hypothetical protein FF38_11008 [Lucilia cuprina]
OF08763	4.366	42.153	3.234332563	0	0	GO:0016053//organic acid biosynthetic process;GO:0019752//carboxylic acid metabolic process;GO:0044237//cellular metabolic process;GO:0009987//cellular process;GO:0044283//small molecule biosynthetic process;GO:0008652//cellular amino acid biosynthetic process;GO:1901566//organonitrogen compound biosynthetic process;GO:0044238//primary metabolic process;GO:0044249//cellular biosynthetic process;G…	K00826//branched-chain amino acid aminotransferase [EC:2.6.1.42]+ko00770//Pantothenate and CoA biosynthesis+ko01230//Biosynthesis of amino acids+ko00280//Valine, leucine and isoleucine degradation+ko00290//Valine, leucine and isoleucine biosynthesis+ko01100//Metabolic pathways+ko01210//2-Oxocarboxylic acid metabolism+ko00270//Cysteine and methionine metabolism;K00826//branched-chain amino acid am…		KNC23357.1|1.0e-63|hypothetical protein FF38_13547 [Lucilia cuprina]
OF08805	0.013	0.003	-2.03150127	5.43E-05	3.77E-05		K00503//dopamine beta-monooxygenase [EC:1.14.17.1]+ko00350//Tyrosine metabolism+ko01100//Metabolic pathways		APL98304.1|1.5e-146|putative DD41D transposase [Bactrocera tryoni]
OF08824	1.323	0.45	-1.543197682	8.37E-09	3.88E-09		K05748//WAS protein family, member 2+ko05132//Salmonella infection+ko05131//Shigellosis+ko04810//Regulation of actin cytoskeleton+ko05100//Bacterial invasion of epithelial cells+ko04666//Fc gamma R-mediated phagocytosis+ko05231//Choline metabolism in cancer+ko04520//Adherens junction;K02184//formin 2+ko04320//Dorso-ventral axis formation	bHLH	XP_017851356.1|7.2e-99|PREDICTED: glycine-rich protein DOT1 isoform X2 [Drosophila busckii]
OF08840	0.023	0.01	-1.36524199	0.000339278	0.000265255	GO:0000166//nucleotide binding;GO:0016740//transferase activity;GO:1901265//nucleoside phosphate binding;GO:0097159//organic cyclic compound binding;GO:0030554//adenyl nucleotide binding;GO:0005524//ATP binding;GO:0043167//ion binding;GO:0017076//purine nucleotide binding;GO:0043168//anion binding;GO:0035639//purine ribonucleoside triphosphate binding;GO:0032559//adenyl ribonucleotide binding;GO:…	K06068//novel protein kinase C delta type [EC:2.7.11.13]+ko04140//Autophagy - animal+ko04933//AGE-RAGE signaling pathway in diabetic complications+ko04915//Estrogen signaling pathway+ko04912//GnRH signaling pathway+ko04722//Neurotrophin signaling pathway+ko04625//C-type lectin receptor signaling pathway+ko04666//Fc gamma R-mediated phagocytosis+ko04621//NOD-like receptor signaling pathway+ko04750…		KNC27555.1|0.0e+00|putative protein kinase C delta type [Lucilia cuprina]
OF08872	42.633	91.513	1.112517592	4.32E-54	4.40E-55	GO:0016021//integral component of membrane;GO:0016020//membrane;GO:0031224//intrinsic component of membrane;GO:0044425//membrane part;			XP_005189849.1|1.9e-38|PREDICTED: uncharacterized protein LOC101898907 [Musca domestica]
OF08913	0.46	0.22	-1.036237693	0.000308306	0.000239315		K17582//antigen KI-67		KNC25834.1|0.0e+00|hypothetical protein FF38_08135 [Lucilia cuprina]
OF08960	0.063	0.013	-2.251016931	3.95E-07	2.09E-07	GO:0007160//cell-matrix adhesion;GO:0007155//cell adhesion;GO:0022610//biological adhesion;GO:0031589//cell-substrate adhesion;GO:0016020//membrane;GO:0044425//membrane part;GO:0016021//integral component of membrane;GO:0031224//intrinsic component of membrane;GO:0046872//metal ion binding;GO:0005509//calcium ion binding;GO:0005488//binding;GO:0043169//cation binding;GO:0043167//ion binding;	K22016//mucin-3/17		XP_021428523.1|0.0e+00|mucin-19-like [Oncorhynchus mykiss]
OF09000	1.396	3.41	1.274425575	4.61E-09	2.09E-09	GO:1901265//nucleoside phosphate binding;GO:0019001//guanyl nucleotide binding;GO:0097367//carbohydrate derivative binding;GO:0000166//nucleotide binding;GO:0016462//pyrophosphatase activity;GO:0001882//nucleoside binding;GO:0016787//hydrolase activity;GO:0016818//hydrolase activity, acting on acid anhydrides, in phosphorus-containing anhydrides;GO:0032553//ribonucleotide binding;GO:0035639//puri…			KNC23103.1|8.3e-44|hypothetical protein FF38_07172 [Lucilia cuprina]
OF09065	1.68	3.71	1.025181934	1.02E-14	3.21E-15	GO:0005488//binding;GO:0046872//metal ion binding;GO:0043169//cation binding;GO:0043167//ion binding;	K23047//E3 ubiquitin-protein ligase UNKL [EC:2.3.2.27];K23047//E3 ubiquitin-protein ligase UNKL [EC:2.3.2.27]		XP_019891561.1|2.3e-123|PREDICTED: RING finger protein unkempt isoform X5 [Musca domestica]
OF09097	23.233	73.556	1.660776937	3.19E-166	1.04E-167	GO:0015909//long-chain fatty acid transport;GO:0006811//ion transport;GO:0006644//phospholipid metabolic process;GO:0051179//localization;GO:0010876//lipid localization;GO:0019637//organophosphate metabolic process;GO:0046903//secretion;GO:0046942//carboxylic acid transport;GO:0044237//cellular metabolic process;GO:0033036//macromolecule localization;GO:0032309//icosanoid secretion;GO:0006629//li…	K01047//secretory phospholipase A2 [EC:3.1.1.4]+ko00590//Arachidonic acid metabolism+ko04975//Fat digestion and absorption+ko04972//Pancreatic secretion+ko00564//Glycerophospholipid metabolism+ko00565//Ether lipid metabolism+ko04270//Vascular smooth muscle contraction+ko04014//Ras signaling pathway+ko00592//alpha-Linolenic acid metabolism+ko00591//Linoleic acid metabolism+ko01100//Metabolic pathw…		KNC26769.1|6.8e-114|hypothetical protein FF38_06346 [Lucilia cuprina]
OF09106	0.233	0.673	1.565222748	0.000635863	0.000521926	GO:0097159//organic cyclic compound binding;GO:0003676//nucleic acid binding;GO:1901363//heterocyclic compound binding;GO:0005488//binding;	K09228//KRAB domain-containing zinc finger protein	zf-C2H2	KNC26773.1|9.2e-66|hypothetical protein FF38_06342 [Lucilia cuprina]
OF09137	2.476	5.34	1.136092201	6.04E-05	4.23E-05		K21437//ankyrin repeat domain-containing protein 13;K13044//heterogeneous nuclear ribonucleoprotein A/B/D;K21437//ankyrin repeat domain-containing protein 13;K13044//heterogeneous nuclear ribonucleoprotein A/B/D		XP_001355227.1|2.1e-18|uncharacterized protein Dpse_GA14660 [Drosophila pseudoobscura pseudoobscura]
OF09170	0.973	3.026	1.608111641	2.59E-07	1.35E-07				KNC30123.1|6.4e-12|hypothetical protein FF38_09510 [Lucilia cuprina]
OF09219	0.503	0.243	-1.03031696	5.89E-127	2.54E-128		K11433//histone-lysine N-methyltransferase SETMAR [EC:2.1.1.43]+ko00310//Lysine degradation		ETN62011.1|1.1e-143|laccase-like multicopper oxidase 1 [Anopheles darlingi]
OF09307	6.85	14.04	1.026477841	1.08E-59	9.80E-61	GO:0071704//organic substance metabolic process;GO:0044255//cellular lipid metabolic process;GO:0044237//cellular metabolic process;GO:0006082//organic acid metabolic process;GO:0072330//monocarboxylic acid biosynthetic process;GO:0008610//lipid biosynthetic process;GO:0044283//small molecule biosynthetic process;GO:0006629//lipid metabolic process;GO:0046394//carboxylic acid biosynthetic process…	K10250//elongation of very long chain fatty acids protein 7 [EC:2.3.1.199]+ko01040//Biosynthesis of unsaturated fatty acids+ko00062//Fatty acid elongation+ko01100//Metabolic pathways+ko01212//Fatty acid metabolism;K10250//elongation of very long chain fatty acids protein 7 [EC:2.3.1.199]+ko01040//Biosynthesis of unsaturated fatty acids+ko00062//Fatty acid elongation+ko01100//Metabolic pathways+ko…		EFZ17396.1|2.9e-48|hypothetical protein SINV_13738, partial [Solenopsis invicta]
OF09347	27.543	9.993	-1.439040451	3.81E-182	1.10E-183	GO:0016054//organic acid catabolic process;GO:0051186//cofactor metabolic process;GO:0046395//carboxylic acid catabolic process;GO:0006807//nitrogen compound metabolic process;GO:1901565//organonitrogen compound catabolic process;GO:0006760//folic acid-containing compound metabolic process;GO:0044248//cellular catabolic process;GO:1901575//organic substance catabolic process;GO:0006725//cellular …	K00289//formyltetrahydrofolate dehydrogenase [EC:1.5.1.6]+ko00670//One carbon pool by folate;K00289//formyltetrahydrofolate dehydrogenase [EC:1.5.1.6]+ko00670//One carbon pool by folate		KNC33358.1|0.0e+00|hypothetical protein FF38_10898 [Lucilia cuprina]
OF09381	0	0.01	4.74884781	0.000258523	0.000198502		K13201//nucleolysin TIA-1/TIAR		APL98304.1|1.7e-107|putative DD41D transposase [Bactrocera tryoni]
OF09435	0.013	0.04	1.355371105	6.42E-06	3.94E-06	GO:0004674//protein serine/threonine kinase activity;GO:1901363//heterocyclic compound binding;GO:0016772//transferase activity, transferring phosphorus-containing groups;GO:0016301//kinase activity;GO:0008144//drug binding;GO:0036094//small molecule binding;GO:0140096//catalytic activity, acting on a protein;GO:0032559//adenyl ribonucleotide binding;GO:0016773//phosphotransferase activity, alcoh…	K08793//serine/threonine kinase 32 [EC:2.7.11.1]	PAX	KNC20597.1|1.1e-105|hypothetical protein FF38_00449 [Lucilia cuprina]
OF09462	6.736	14.02	1.045556398	4.36E-47	5.03E-48	GO:0031224//intrinsic component of membrane;GO:0044425//membrane part;GO:0016020//membrane;GO:0016021//integral component of membrane;	K15377//solute carrier family 44 (choline transporter-like protein), member 2/4/5+ko05231//Choline metabolism in cancer		KNC24859.1|0.0e+00|CTL-like protein 2 [Lucilia cuprina]
OF09481	5.73	2.46	-1.198469718	3.77E-34	5.66E-35	GO:0044459//plasma membrane part;GO:0098590//plasma membrane region;GO:0097060//synaptic membrane;GO:0045211//postsynaptic membrane;GO:0005886//plasma membrane;GO:0005623//cell;GO:0044425//membrane part;GO:0016020//membrane;GO:0016021//integral component of membrane;GO:0045202//synapse;GO:0044464//cell part;GO:0030054//cell junction;GO:0044456//synapse part;GO:0071944//cell periphery;GO:0098794//…	K05313//glutamate receptor, ionotropic, invertebrate;K05313//glutamate receptor, ionotropic, invertebrate	zf-LITAF-like	KNC24884.1|1.5e-90|hypothetical protein FF38_07882 [Lucilia cuprina]
OF09572	0.01	0	-4.707769449	0.00026316	0.00020243	GO:0016020//membrane;GO:0044425//membrane part;GO:0031224//intrinsic component of membrane;GO:0016021//integral component of membrane;	K04593//adhesion G protein-coupled receptor L2	zf-C2H2	OCT75134.1|8.4e-61|hypothetical protein XELAEV_18034124mg [Xenopus laevis]
OF09576	0.08	16.333	7.724759402	3.55E-90	2.19E-91		K05336//solute carrier family 6 (neurotransmitter transporter), invertebrate		KNC24109.1|1.1e-40|hypothetical protein FF38_08878 [Lucilia cuprina]
OF09580	1.536	11.453	2.936878246	2.36E-51	2.50E-52		K05336//solute carrier family 6 (neurotransmitter transporter), invertebrate;K05336//solute carrier family 6 (neurotransmitter transporter), invertebrate		KNC24118.1|1.0e-49|hypothetical protein FF38_08876 [Lucilia cuprina]
OF09581	0.233	2.53	3.468029573	1.71E-09	7.46E-10		K05336//solute carrier family 6 (neurotransmitter transporter), invertebrate;K05336//solute carrier family 6 (neurotransmitter transporter), invertebrate		KNC24111.1|6.3e-30|hypothetical protein FF38_08881 [Lucilia cuprina]
OF09583	0.636	18.393	4.806932316	1.14E-82	7.81E-84		K05336//solute carrier family 6 (neurotransmitter transporter), invertebrate;K05336//solute carrier family 6 (neurotransmitter transporter), invertebrate		KNC24115.1|1.1e-23|hypothetical protein FF38_08879 [Lucilia cuprina]
OF09584	0.953	66	6.152682057	4.62E-283	8.80E-285		K05336//solute carrier family 6 (neurotransmitter transporter), invertebrate;K05336//solute carrier family 6 (neurotransmitter transporter), invertebrate;K05336//solute carrier family 6 (neurotransmitter transporter), invertebrate;K05336//solute carrier family 6 (neurotransmitter transporter), invertebrate		KNC24115.1|5.7e-44|hypothetical protein FF38_08879 [Lucilia cuprina]
OF09585	0.196	27.386	7.272741861	8.94E-81	6.31E-82		K05336//solute carrier family 6 (neurotransmitter transporter), invertebrate;K05336//solute carrier family 6 (neurotransmitter transporter), invertebrate		KNC24115.1|2.3e-45|hypothetical protein FF38_08879 [Lucilia cuprina]
OF09587	0.263	10.42	5.344936706	3.17E-29	5.59E-30		K05336//solute carrier family 6 (neurotransmitter transporter), invertebrate;K05336//solute carrier family 6 (neurotransmitter transporter), invertebrate		KNC24115.1|1.6e-37|hypothetical protein FF38_08879 [Lucilia cuprina]
OF09623	0.343	0.156	-1.134732837	1.21E-08	5.65E-09	GO:0016020//membrane;GO:0031224//intrinsic component of membrane;GO:0044425//membrane part;GO:0016021//integral component of membrane;GO:0022803//passive transmembrane transporter activity;GO:0015077//monovalent inorganic cation transmembrane transporter activity;GO:0015079//potassium ion transmembrane transporter activity;GO:0005261//cation channel activity;GO:0005267//potassium channel activity…	K04915//potassium channel subfamily K member 4;K04924//potassium channel subfamily K member 16;K04925//potassium channel subfamily K member 17		KNC33960.1|0.0e+00|Open rectifier potassium channel protein 1, partial [Lucilia cuprina]
OF09636	0.97	67.03	6.148196896	1.77E-164	5.90E-166				KNC33951.1|9.3e-13|hypothetical protein FF38_04274 [Lucilia cuprina]
OF09637	3.713	0.96	-1.930220805	2.70E-06	1.58E-06				KNC33971.1|1.4e-14|hypothetical protein FF38_04282 [Lucilia cuprina]
OF09655	2.533	5.86	1.228177943	9.52E-05	6.84E-05	GO:0045165//cell fate commitment;GO:0045168//cell-cell signaling involved in cell fate commitment;GO:0046331//lateral inhibition;GO:0030154//cell differentiation;GO:0009987//cellular process;GO:0007267//cell-cell signaling;GO:0023052//signaling;GO:0048869//cellular developmental process;GO:0032502//developmental process;GO:0007154//cell communication;GO:0005623//cell;GO:0044425//membrane part;GO:…			KNC23323.1|3.1e-32|hypothetical protein FF38_02072 [Lucilia cuprina]
OF09681	3	13.576	2.17312091	0	0		K04613//vomeronasal 2 receptor		APL98304.1|1.4e-49|putative DD41D transposase [Bactrocera tryoni]
OF09682	6.403	14.253	1.145518758	3.67E-99	2.08E-100	GO:0045087//innate immune response;GO:0006950//response to stress;GO:0023052//signaling;GO:0051716//cellular response to stimulus;GO:0002376//immune system process;GO:0065007//biological regulation;GO:0009987//cellular process;GO:0007165//signal transduction;GO:0007154//cell communication;GO:0006955//immune response;GO:0050789//regulation of biological process;GO:0050896//response to stimulus;GO:…	K18809//protein toll+ko04624//Toll and Imd signaling pathway	Pou	KNC21654.1|0.0e+00|Protein toll [Lucilia cuprina]
OF09686	0.15	0.076	-1.007578382	2.17E-11	8.30E-12		K15255//ATP-dependent DNA helicase PIF1 [EC:3.6.4.12]		XP_011883223.1|3.2e-58|PREDICTED: uncharacterized protein K02A2.6-like, partial [Vollenhovia emeryi]
OF09717	0.006	0	-4.754209876	0.000205547	0.000154986	GO:0007018//microtubule-based movement;GO:0009987//cellular process;GO:0007017//microtubule-based process;GO:0006928//movement of cell or subcellular component;GO:0032991//macromolecular complex;GO:0043228//non-membrane-bounded organelle;GO:0005856//cytoskeleton;GO:0044430//cytoskeletal part;GO:0044464//cell part;GO:0005875//microtubule associated complex;GO:0043229//intracellular organelle;GO:00…	K10408//dynein heavy chain, axonemal+ko05016//Huntington disease		KNC21130.1|9.6e-164|hypothetical protein FF38_10316, partial [Lucilia cuprina]
OF09744	0.066	0.336	2.363692914	0.000644868	0.000530333	GO:0016491//oxidoreductase activity;GO:0003824//catalytic activity;	K00011//aldehyde reductase [EC:1.1.1.21]+ko00040//Pentose and glucuronate interconversions+ko00052//Galactose metabolism+ko00051//Fructose and mannose metabolism+ko00561//Glycerolipid metabolism+ko01100//Metabolic pathways+ko00790//Folate biosynthesis		KNC27877.1|2.1e-106|hypothetical protein FF38_03440, partial [Lucilia cuprina]
OF09757	3.39	1.693	-1.005472811	2.19E-84	1.46E-85	GO:0016020//membrane;GO:0044425//membrane part;GO:0016021//integral component of membrane;GO:0031224//intrinsic component of membrane;	K17552//protein phosphatase 1 regulatory subunit 10;K10955//mucin-2+ko05226//Gastric cancer+ko05146//Amoebiasis;K22016//mucin-3/17;K22016//mucin-3/17		KNC26939.1|0.0e+00|Protein disulfide-isomerase [Lucilia cuprina]
OF09793	0.033	0.093	1.591767481	2.15E-05	1.41E-05		K18598//echinoderm microtubule-associated protein-like 6		KNC28019.1|1.9e-225|hypothetical protein FF38_06804, partial [Lucilia cuprina]
OF09826	3.52	8.08	1.216664476	3.49E-25	6.87E-26	GO:0016491//oxidoreductase activity;GO:0003824//catalytic activity;	K14085//aldehyde dehydrogenase family 7 member A1 [EC:1.2.1.31 1.2.1.8 1.2.1.3]+ko00410//beta-Alanine metabolism+ko00340//Histidine metabolism+ko00010//Glycolysis / Gluconeogenesis+ko00330//Arginine and proline metabolism+ko00053//Ascorbate and aldarate metabolism+ko00280//Valine, leucine and isoleucine degradation+ko00260//Glycine, serine and threonine metabolism+ko00620//Pyruvate metabolism+ko0…		KNC30909.1|1.8e-78|hypothetical protein FF38_09284 [Lucilia cuprina]
OF09833	13.076	67.286	2.379345141	0	0	GO:0097159//organic cyclic compound binding;GO:0017076//purine nucleotide binding;GO:0008144//drug binding;GO:0097367//carbohydrate derivative binding;GO:0032555//purine ribonucleotide binding;GO:0036094//small molecule binding;GO:0035639//purine ribonucleoside triphosphate binding;GO:0043168//anion binding;GO:0030554//adenyl nucleotide binding;GO:0043167//ion binding;GO:1901363//heterocyclic com…	K03283//heat shock 70kDa protein 1/2/6/8+ko03040//Spliceosome+ko04144//Endocytosis+ko04141//Protein processing in endoplasmic reticulum+ko05134//Legionellosis+ko04213//Longevity regulating pathway - multiple species+ko04915//Estrogen signaling pathway+ko04612//Antigen processing and presentation+ko05145//Toxoplasmosis+ko04010//MAPK signaling pathway+ko05162//Measles+ko05164//Influenza A		AJZ68832.1|6.6e-257|heat shock protein [Zeugodacus cucurbitae]
OF09834	9.883	57.726	2.559967248	0	0	GO:0005524//ATP binding;GO:1901363//heterocyclic compound binding;GO:0097367//carbohydrate derivative binding;GO:1901265//nucleoside phosphate binding;GO:0032553//ribonucleotide binding;GO:0030554//adenyl nucleotide binding;GO:0017076//purine nucleotide binding;GO:0036094//small molecule binding;GO:0043167//ion binding;GO:0005488//binding;GO:0035639//purine ribonucleoside triphosphate binding;GO:…	K03283//heat shock 70kDa protein 1/2/6/8+ko03040//Spliceosome+ko04144//Endocytosis+ko04141//Protein processing in endoplasmic reticulum+ko05134//Legionellosis+ko04213//Longevity regulating pathway - multiple species+ko04915//Estrogen signaling pathway+ko04612//Antigen processing and presentation+ko05145//Toxoplasmosis+ko04010//MAPK signaling pathway+ko05162//Measles+ko05164//Influenza A		XP_013110576.1|0.0e+00|PREDICTED: heat shock protein 68 [Stomoxys calcitrans]
OF09848	0.286	1.53	2.38118034	5.08E-110	2.59E-111		K11433//histone-lysine N-methyltransferase SETMAR [EC:2.1.1.43]+ko00310//Lysine degradation;K11433//histone-lysine N-methyltransferase SETMAR [EC:2.1.1.43]+ko00310//Lysine degradation		KNC32303.1|5.4e-81|hypothetical protein FF38_14003 [Lucilia cuprina]
OF09887	7.09	3.343	-1.068057313	4.87E-07	2.61E-07	GO:0009987//cellular process;GO:0006334//nucleosome assembly;GO:0031497//chromatin assembly;GO:0006333//chromatin assembly or disassembly;GO:0051276//chromosome organization;GO:0071840//cellular component organization or biogenesis;GO:0034622//cellular macromolecular complex assembly;GO:0034728//nucleosome organization;GO:0006325//chromatin organization;GO:0065004//protein-DNA complex assembly;GO…	K11275//histone H1/5		XP_017481131.1|1.1e-71|PREDICTED: histone H1-like isoform X1 [Rhagoletis zephyria]
OF09976	0.243	1.946	2.995961129	1.68E-06	9.57E-07				KNC26569.1|3.3e-45|hypothetical protein FF38_10005 [Lucilia cuprina]
OF10082	64.026	143.086	1.149746164	0	0	GO:0006810//transport;GO:0051179//localization;GO:0051234//establishment of localization;GO:0055085//transmembrane transport;GO:0044425//membrane part;GO:0031224//intrinsic component of membrane;GO:0016020//membrane;GO:0016021//integral component of membrane;	K08193//MFS transporter, ACS family, solute carrier family 17 (sodium-dependent inorganic phosphate cotransporter), other;K08193//MFS transporter, ACS family, solute carrier family 17 (sodium-dependent inorganic phosphate cotransporter), other		KNC31235.1|6.5e-96|hypothetical protein FF38_14333 [Lucilia cuprina]
OF10106	0.59	1.32	1.154239548	4.38E-05	3.01E-05	GO:0009987//cellular process;GO:0065007//biological regulation;GO:0007165//signal transduction;GO:0051716//cellular response to stimulus;GO:0050789//regulation of biological process;GO:0050896//response to stimulus;GO:0023052//signaling;GO:0007154//cell communication;GO:0050794//regulation of cellular process;GO:0042578//phosphoric ester hydrolase activity;GO:0003824//catalytic activity;GO:004316…			KNC31223.1|4.5e-51|hypothetical protein FF38_14415 [Lucilia cuprina]
OF10124	3.236	12.066	1.899745814	5.27E-107	2.78E-108	GO:0016020//membrane;GO:0016021//integral component of membrane;GO:0044425//membrane part;GO:0031224//intrinsic component of membrane;GO:0005216//ion channel activity;GO:0022803//passive transmembrane transporter activity;GO:0022857//transmembrane transporter activity;GO:0022838//substrate-specific channel activity;GO:0005215//transporter activity;GO:0015267//channel activity;GO:0015075//ion tran…	K08675//ATP-dependent Lon protease [EC:3.4.21.53];K16772//protein FAM161A;K08675//ATP-dependent Lon protease [EC:3.4.21.53];K16772//protein FAM161A		KNC21853.1|0.0e+00|Transient receptor potential cation channel protein painless [Lucilia cuprina]
OF10147	1.976	0.586	-1.673174469	2.46E-27	4.57E-28	GO:0022610//biological adhesion;GO:0007160//cell-matrix adhesion;GO:0007155//cell adhesion;GO:0031589//cell-substrate adhesion;GO:0016020//membrane;GO:0016021//integral component of membrane;GO:0044425//membrane part;GO:0031224//intrinsic component of membrane;GO:0005509//calcium ion binding;GO:0046872//metal ion binding;GO:0043167//ion binding;GO:0043169//cation binding;GO:0005488//binding;	K06826//nidogen (entactin);K06826//nidogen (entactin)		KNC21833.1|0.0e+00|hypothetical protein FF38_03222, partial [Lucilia cuprina]
OF10166	0.033	0.086	1.348426157	0.000383811	0.000302622	GO:0031224//intrinsic component of membrane;GO:0005576//extracellular region;GO:0016021//integral component of membrane;GO:0016020//membrane;GO:0044425//membrane part;GO:0098772//molecular function regulator;GO:0030414//peptidase inhibitor activity;GO:0004867//serine-type endopeptidase inhibitor activity;GO:0061135//endopeptidase regulator activity;GO:0061134//peptidase regulator activity;GO:0030…	K06254//agrin+ko04512//ECM-receptor interaction		KNC30614.1|1.1e-291|hypothetical protein FF38_11623, partial [Lucilia cuprina]
OF10245	0	0.01	4.745529997	0.000262996	0.000202259	GO:0016021//integral component of membrane;GO:0044425//membrane part;GO:0031224//intrinsic component of membrane;GO:0016020//membrane;GO:0016747//transferase activity, transferring acyl groups other than amino-acyl groups;GO:0016740//transferase activity;GO:0003824//catalytic activity;GO:0016746//transferase activity, transferring acyl groups;	K10769//alkylated DNA repair protein alkB homolog 7 [EC:1.14.11.-];K01191//alpha-mannosidase [EC:3.2.1.24]+ko00511//Other glycan degradation		KNC25328.1|2.7e-74|hypothetical protein FF38_02522, partial [Lucilia cuprina]
OF10253	0.66	1.873	1.392262066	0.00015522	0.000114976		K15890//NADP+-dependent farnesol dehydrogenase [EC:1.1.1.216]+ko00981//Insect hormone biosynthesis+ko00900//Terpenoid backbone biosynthesis;K15890//NADP+-dependent farnesol dehydrogenase [EC:1.1.1.216]+ko00981//Insect hormone biosynthesis+ko00900//Terpenoid backbone biosynthesis		KNC25239.1|2.9e-99|hypothetical protein FF38_10257, partial [Lucilia cuprina]
OF10291	1.503	3.583	1.24339868	1.31E-08	6.11E-09		K00799//glutathione S-transferase [EC:2.5.1.18]+ko00980//Metabolism of xenobiotics by cytochrome P450+ko00982//Drug metabolism - cytochrome P450+ko00983//Drug metabolism - other enzymes+ko05225//Hepatocellular carcinoma+ko01524//Platinum drug resistance+ko05418//Fluid shear stress and atherosclerosis+ko00480//Glutathione metabolism+ko05200//Pathways in cancer+ko05204//Chemical carcinogenesis		XP_015046643.1|8.6e-27|uncharacterized protein Dyak_GE17903, isoform B [Drosophila yakuba]
OF10293	1.016	2.216	1.148680023	3.06E-05	2.05E-05	GO:0044425//membrane part;GO:0016021//integral component of membrane;GO:0031224//intrinsic component of membrane;GO:0016020//membrane;			KNC21259.1|1.7e-50|hypothetical protein FF38_13895 [Lucilia cuprina]
OF10375	5.946	2.16	-1.42270239	1.42E-37	1.99E-38	GO:0048731//system development;GO:0007447//imaginal disc pattern formation;GO:0007389//pattern specification process;GO:0048190//wing disc dorsal/ventral pattern formation;GO:0120036//plasma membrane bounded cell projection organization;GO:0031175//neuron projection development;GO:0009953//dorsal/ventral pattern formation;GO:0009888//tissue development;GO:0035295//tube development;GO:0071840//cel…	K15909//phosphatidylinositol-3,4,5-trisphosphate 5-phosphatase 2 [EC:3.1.3.86]+ko04070//Phosphatidylinositol signaling system+ko04910//Insulin signaling pathway+ko04666//Fc gamma R-mediated phagocytosis+ko04662//B cell receptor signaling pathway+ko00562//Inositol phosphate metabolism+ko01100//Metabolic pathways;K20007//potassium channel subfamily K member 18;K19695//neurocalcin delta+ko04740//Olf…		EFN90133.1|4.4e-73|hypothetical protein EAI_09648 [Harpegnathos saltator]
OF10428	0.016	0.05	1.715471531	1.57E-08	7.35E-09		K11320//E1A-binding protein p400 [EC:3.6.4.-];K14799//pre-rRNA-processing protein TSR1;K09228//KRAB domain-containing zinc finger protein	TF_bZIP	KNC30199.1|0.0e+00|hypothetical protein FF38_06929 [Lucilia cuprina]
OF10436	2.23	4.69	1.064132632	0.000529487	0.000427574				KNC28716.1|1.3e-77|hypothetical protein FF38_09406 [Lucilia cuprina]
OF10458	4.776	2.256	-1.082910821	1.60E-83	1.09E-84		K10779//transcriptional regulator ATRX [EC:3.6.4.12]	ARID	KNC29357.1|0.0e+00|hypothetical protein FF38_10628 [Lucilia cuprina]
OF10476	10.446	4.096	-1.340723382	2.51E-09	1.11E-09				XP_019895045.1|1.5e-25|PREDICTED: uncharacterized protein LOC109614175 [Musca domestica]
OF10477	21.633	8.323	-1.358706976	9.46E-18	2.54E-18				XP_019895045.1|1.8e-26|PREDICTED: uncharacterized protein LOC109614175 [Musca domestica]
OF10495	19.476	43.333	1.138590395	0	0	GO:0003700//DNA binding transcription factor activity;GO:0140110//transcription regulator activity;	K12114//vrille+ko04711//Circadian rhythm - fly;K12114//vrille+ko04711//Circadian rhythm - fly	TF_bZIP	KNC29028.1|1.3e-305|hypothetical protein FF38_10159 [Lucilia cuprina]
OF10505	3.203	1.196	-1.429313277	1.95E-73	1.48E-74	GO:0051641//cellular localization;GO:0065007//biological regulation;GO:0006996//organelle organization;GO:0034613//cellular protein localization;GO:0045185//maintenance of protein location;GO:0090286//cytoskeletal anchoring at nuclear membrane;GO:0051235//maintenance of location;GO:0007010//cytoskeleton organization;GO:0051651//maintenance of location in cell;GO:0016043//cellular component organi…	K19326//nesprin-1		XP_019892086.1|0.0e+00|PREDICTED: uncharacterized protein LOC101890034 [Musca domestica]
OF10513	0.04	0.153	1.744848612	6.55E-05	4.61E-05		K14799//pre-rRNA-processing protein TSR1;K04613//vomeronasal 2 receptor;K08114//receptor-type tyrosine-protein phosphatase zeta [EC:3.1.3.48]+ko05120//Epithelial cell signaling in Helicobacter pylori infection;K13912//deleted in malignant brain tumors 1 protein+ko04970//Salivary secretion;K16611//protein HOOK2;K06704//disintegrin and metalloproteinase domain-containing protein 10 [EC:3.4.24.81]+k…		KNC21199.1|2.6e-113|hypothetical protein FF38_06480, partial [Lucilia cuprina]
OF10532	7.983	18.953	1.249555282	1.76E-76	1.29E-77	GO:0031224//intrinsic component of membrane;GO:0044425//membrane part;GO:0016021//integral component of membrane;GO:0016020//membrane;GO:0015267//channel activity;GO:0030594//neurotransmitter receptor activity;GO:0004871//signal transducer activity;GO:0022839//ion gated channel activity;GO:0015276//ligand-gated ion channel activity;GO:0099600//transmembrane receptor activity;GO:0022857//transmemb…	K05313//glutamate receptor, ionotropic, invertebrate;K05313//glutamate receptor, ionotropic, invertebrate		KNC32633.1|8.7e-92|hypothetical protein FF38_13206 [Lucilia cuprina]
OF10589	0	0.01	5.699404824	2.69E-07	1.40E-07	GO:0022610//biological adhesion;GO:0007155//cell adhesion;GO:0007160//cell-matrix adhesion;GO:0031589//cell-substrate adhesion;GO:0016020//membrane;GO:0031224//intrinsic component of membrane;GO:0044425//membrane part;GO:0016021//integral component of membrane;	K23091//kremen protein;K14320//aladin+ko03013//RNA transport		AKA64734.1|6.1e-180|BNK [Lucilia sericata]
OF10626	1.94	4.473	1.185866045	3.29E-14	1.07E-14	GO:0070011//peptidase activity, acting on L-amino acid peptides;GO:0008233//peptidase activity;GO:0140096//catalytic activity, acting on a protein;GO:0003824//catalytic activity;GO:0017171//serine hydrolase activity;GO:0004252//serine-type endopeptidase activity;GO:0008236//serine-type peptidase activity;GO:0016787//hydrolase activity;GO:0004175//endopeptidase activity;	K09640//transmembrane protease serine 9 [EC:3.4.21.-];K09640//transmembrane protease serine 9 [EC:3.4.21.-]		KNC25652.1|1.2e-191|Serine protease easter [Lucilia cuprina]
OF10760	0.626	1.603	1.354537366	7.07E-110	3.62E-111	GO:0043169//cation binding;GO:0005509//calcium ion binding;GO:0043167//ion binding;GO:0005488//binding;GO:0046872//metal ion binding;	K03691//peptide-O-fucosyltransferase [EC:2.4.1.221]+ko00514//Other types of O-glycan biosynthesis;K14320//aladin+ko03013//RNA transport		APL98304.1|3.9e-102|putative DD41D transposase [Bactrocera tryoni]
OF10859	0.013	0	-4.974374884	5.63E-05	3.92E-05	GO:0016020//membrane;GO:0016021//integral component of membrane;GO:0044425//membrane part;GO:0031224//intrinsic component of membrane;	K13885//scavenger receptor class B, member 1+ko04145//Phagosome+ko04913//Ovarian steroidogenesis+ko04979//Cholesterol metabolism+ko04975//Fat digestion and absorption+ko04977//Vitamin digestion and absorption+ko04976//Bile secretion+ko04934//Cushing syndrome+ko04927//Cortisol synthesis and secretion+ko04925//Aldosterone synthesis and secretion+ko05160//Hepatitis C		XP_005181047.1|4.3e-84|PREDICTED: scavenger receptor class B member 1 [Musca domestica]
OF10876	1.24	2.59	1.051388762	7.09E-08	3.51E-08		K00029//malate dehydrogenase (oxaloacetate-decarboxylating)(NADP+) [EC:1.1.1.40]+ko01200//Carbon metabolism+ko00620//Pyruvate metabolism+ko01100//Metabolic pathways;K13046//tolkin [EC:3.4.24.-]		KNC25049.1|7.2e-29|hypothetical protein FF38_11873 [Lucilia cuprina]
OF10877	8.973	19.293	1.101580063	3.14E-58	2.94E-59	GO:0071704//organic substance metabolic process;GO:0044238//primary metabolic process;GO:0006629//lipid metabolic process;GO:0008152//metabolic process;GO:0016020//membrane;GO:0031224//intrinsic component of membrane;GO:0044425//membrane part;GO:0016021//integral component of membrane;GO:0016491//oxidoreductase activity;GO:0016903//oxidoreductase activity, acting on the aldehyde or oxo group of d…	K13356//alcohol-forming fatty acyl-CoA reductase [EC:1.2.1.84]+ko04146//Peroxisome+ko04212//Longevity regulating pathway - worm+ko00073//Cutin, suberine and wax biosynthesis;K13356//alcohol-forming fatty acyl-CoA reductase [EC:1.2.1.84]+ko04146//Peroxisome+ko04212//Longevity regulating pathway - worm+ko00073//Cutin, suberine and wax biosynthesis		KNC24974.1|1.2e-85|putative fatty acyl-CoA reductase [Lucilia cuprina]
OF10911	0.13	0	-4.474250328	0.000828937	0.0006949				KNC21397.1|3.2e-47|hypothetical protein FF38_12619 [Lucilia cuprina]
OF10924	0.643	1.426	1.134874223	1.03E-05	6.49E-06	GO:0016020//membrane;GO:0046872//metal ion binding;GO:0070011//peptidase activity, acting on L-amino acid peptides;GO:0004180//carboxypeptidase activity;GO:0008241//peptidyl-dipeptidase activity;GO:0140096//catalytic activity, acting on a protein;GO:0008237//metallopeptidase activity;GO:0043167//ion binding;GO:0005488//binding;GO:0003824//catalytic activity;GO:0043169//cation binding;GO:0008238//…	K01283//peptidyl-dipeptidase A [EC:3.4.15.1]+ko05410//Hypertrophic cardiomyopathy (HCM)+ko04614//Renin-angiotensin system+ko05142//Chagas disease (American trypanosomiasis)+ko04924//Renin secretion;K01283//peptidyl-dipeptidase A [EC:3.4.15.1]+ko05410//Hypertrophic cardiomyopathy (HCM)+ko04614//Renin-angiotensin system+ko05142//Chagas disease (American trypanosomiasis)+ko04924//Renin secretion		KNC21161.1|2.0e-93|Angiotensin-converting enzyme [Lucilia cuprina]
OF10950	0.886	1.973	1.171047836	0.00010839	7.85E-05	GO:0003824//catalytic activity;GO:0016782//transferase activity, transferring sulfur-containing groups;GO:0016740//transferase activity;GO:0008146//sulfotransferase activity;	K01016//estrone sulfotransferase [EC:2.8.2.4]+ko00140//Steroid hormone biosynthesis;K01016//estrone sulfotransferase [EC:2.8.2.4]+ko00140//Steroid hormone biosynthesis;K01025//sulfotransferase [EC:2.8.2.-]		KNC34646.1|8.6e-102|Polypeptide N-acetylgalactosaminyltransferase 8 [Lucilia cuprina]
OF10997	0.103	0.05	-1.150459996	2.49E-09	1.10E-09		K02128//F-type H+-transporting ATPase subunit c+ko04714//Thermogenesis+ko00190//Oxidative phosphorylation+ko05010//Alzheimer disease+ko05012//Parkinson disease+ko05016//Huntington disease+ko01100//Metabolic pathways		OCA39794.1|1.6e-51|hypothetical protein XENTR_v90007184mg, partial [Xenopus tropicalis]
OF11102	9.33	25.766	1.491871984	1.61E-25	3.14E-26				KNC25801.1|1.0e-82|hypothetical protein FF38_05469 [Lucilia cuprina]
OF11110	47.283	20.876	-1.152946862	5.04E-24	1.03E-24				KNC25804.1|3.5e-17|hypothetical protein FF38_05460 [Lucilia cuprina]
OF11141	0.596	1.6	1.437693495	6.38E-08	3.15E-08	GO:0048871//multicellular organismal homeostasis;GO:0090132//epithelium migration;GO:0055123//digestive system development;GO:0051174//regulation of phosphorus metabolic process;GO:0010646//regulation of cell communication;GO:0023051//regulation of signaling;GO:0080134//regulation of response to stress;GO:0050776//regulation of immune response;GO:0048707//instar larval or pupal morphogenesis;GO:0…	K16689//unpaired+ko04391//Hippo signaling pathway - fly+ko04630//Jak-STAT signaling pathway;K16689//unpaired+ko04391//Hippo signaling pathway - fly+ko04630//Jak-STAT signaling pathway		KNC32532.1|2.9e-73|hypothetical protein FF38_03111, partial [Lucilia cuprina]
OF11142	0.176	0.68	1.934849615	1.48E-06	8.38E-07	GO:0007154//cell communication;GO:0050789//regulation of biological process;GO:0050794//regulation of cellular process;GO:0032501//multicellular organismal process;GO:0009987//cellular process;GO:0001700//embryonic development via the syncytial blastoderm;GO:0007259//JAK-STAT cascade;GO:0051716//cellular response to stimulus;GO:0050896//response to stimulus;GO:0048856//anatomical structure develo…	K16689//unpaired+ko04391//Hippo signaling pathway - fly+ko04630//Jak-STAT signaling pathway		KNC32531.1|1.5e-80|hypothetical protein FF38_03112 [Lucilia cuprina]
OF11173	0.996	0.426	-1.215623024	1.82E-16	5.19E-17	GO:0032555//purine ribonucleotide binding;GO:0030554//adenyl nucleotide binding;GO:0016740//transferase activity;GO:0004674//protein serine/threonine kinase activity;GO:0032553//ribonucleotide binding;GO:0035639//purine ribonucleoside triphosphate binding;GO:0032559//adenyl ribonucleotide binding;GO:0016772//transferase activity, transferring phosphorus-containing groups;GO:0000166//nucleotide bi…	K06640//serine/threonine-protein kinase ATR [EC:2.7.11.1]+ko04214//Apoptosis - fly+ko04218//Cellular senescence+ko05170//Human immunodeficiency virus 1 infection+ko04115//p53 signaling pathway+ko04110//Cell cycle+ko03460//Fanconi anemia pathway+ko05165//Human papillomavirus infection+ko05166//Human T-cell leukemia virus 1 infection		KNC28437.1|0.0e+00|Serine/threonine-protein kinase ATR [Lucilia cuprina]
OF11182	1.186	0.503	-1.247741799	9.84E-05	7.08E-05		K16767//centrosomal protein CEP112		KNC27581.1|4.9e-150|hypothetical protein FF38_05106 [Lucilia cuprina]
OF11183	1.303	4.57	1.841432403	1.05E-17	2.83E-18		K03910//alpha-2-macroglobulin+ko04610//Complement and coagulation cascades;K14716//solute carrier family 39 (zinc transporter), member 10;K03910//alpha-2-macroglobulin+ko04610//Complement and coagulation cascades;K14716//solute carrier family 39 (zinc transporter), member 10		KNC24118.1|2.1e-57|hypothetical protein FF38_08876 [Lucilia cuprina]
OF11184	0.646	4.833	2.927122253	4.96E-23	1.06E-23		K05336//solute carrier family 6 (neurotransmitter transporter), invertebrate;K05336//solute carrier family 6 (neurotransmitter transporter), invertebrate		KNC24118.1|9.1e-56|hypothetical protein FF38_08876 [Lucilia cuprina]
OF11204	0.036	0.01	-1.543197682	0.000155807	0.000115493	GO:0065007//biological regulation;GO:0009966//regulation of signal transduction;GO:0035023//regulation of Rho protein signal transduction;GO:1902531//regulation of intracellular signal transduction;GO:0023051//regulation of signaling;GO:0050789//regulation of biological process;GO:0048583//regulation of response to stimulus;GO:0046578//regulation of Ras protein signal transduction;GO:0010646//reg…	K10955//mucin-2+ko05226//Gastric cancer+ko05146//Amoebiasis		KNC20654.1|0.0e+00|hypothetical protein FF38_04816 [Lucilia cuprina]
OF11280	0.006	0	-5.629528554	3.53E-07	1.86E-07	GO:0016020//membrane;GO:0031224//intrinsic component of membrane;GO:0016021//integral component of membrane;GO:0044425//membrane part;GO:0003824//catalytic activity;GO:0016787//hydrolase activity;	K15255//ATP-dependent DNA helicase PIF1 [EC:3.6.4.12]		XP_011295269.1|2.6e-292|PREDICTED: uncharacterized protein LOC101895461 [Musca domestica]
OF11300	4.586	2.096	-1.010205172	4.99E-21	1.15E-21	GO:0050896//response to stimulus;GO:0051716//cellular response to stimulus;GO:0007166//cell surface receptor signaling pathway;GO:0007154//cell communication;GO:1905114//cell surface receptor signaling pathway involved in cell-cell signaling;GO:0198738//cell-cell signaling by wnt;GO:0065007//biological regulation;GO:0007165//signal transduction;GO:0007267//cell-cell signaling;GO:0023052//signalin…	K04491//transcription factor 7-like 2+ko04390//Hippo signaling pathway+ko05412//Arrhythmogenic right ventricular cardiomyopathy (ARVC)+ko05226//Gastric cancer+ko05225//Hepatocellular carcinoma+ko04916//Melanogenesis+ko04310//Wnt signaling pathway+ko05217//Basal cell carcinoma+ko05216//Thyroid cancer+ko05215//Prostate cancer+ko05213//Endometrial cancer+ko05210//Colorectal cancer+ko05200//Pathways …	HMG	KNC26037.1|2.2e-21|Protein pangolin, isoforms A/H/I/S [Lucilia cuprina]
OF11317	0.776	0.33	-1.233869624	5.61E-13	1.94E-13		K17582//antigen KI-67;K10955//mucin-2+ko05226//Gastric cancer+ko05146//Amoebiasis	zf-C2H2	KNC22334.1|0.0e+00|hypothetical protein FF38_08473 [Lucilia cuprina]
OF11328	39.026	83.223	1.120350901	1.24E-27	2.30E-28	GO:0005576//extracellular region;	K20669//diptericin+ko04624//Toll and Imd signaling pathway;K20669//diptericin+ko04624//Toll and Imd signaling pathway		KNC31394.1|3.1e-30|hypothetical protein FF38_07224, partial [Lucilia cuprina]
OF11330	1.626	5.093	1.658828163	2.56E-06	1.49E-06	GO:0005576//extracellular region;	K20669//diptericin+ko04624//Toll and Imd signaling pathway		KNC31394.1|3.4e-21|hypothetical protein FF38_07224, partial [Lucilia cuprina]
OF11353	0.063	0.013	-2.073615388	1.26E-06	7.05E-07		K05769//Rho guanine nucleotide exchange factor 4/29+ko04810//Regulation of actin cytoskeleton	MYB	KNC26857.1|0.0e+00|hypothetical protein FF38_03353 [Lucilia cuprina]
OF11391	0.326	0.163	-1.017570696	3.83E-22	8.43E-23		K09428//E74-like factor 1/2/4+ko04214//Apoptosis - fly		KNC24745.1|7.7e-264|hypothetical protein FF38_05416 [Lucilia cuprina]
OF11519	23.833	67.61	1.514135493	1.64E-133	6.52E-135
OF11636	5.94	1.366	-2.140555546	1.83E-161	6.31E-163	GO:0071944//cell periphery;GO:0031224//intrinsic component of membrane;GO:0016021//integral component of membrane;GO:0016020//membrane;GO:0005886//plasma membrane;GO:0005623//cell;GO:0044425//membrane part;GO:0044464//cell part;GO:0099600//transmembrane receptor activity;GO:0038023//signaling receptor activity;GO:0004871//signal transducer activity;GO:0004872//receptor activity;GO:0005488//bindin…	K22984//odorant receptor;K22984//odorant receptor		AID61244.1|2.4e-64|odorant receptor [Calliphora stygia]
OF11648	0.93	0.416	-1.140175559	9.38E-11	3.73E-11		K20283//golgin subfamily A member 4	zf-C2H2	KNC21917.1|0.0e+00|hypothetical protein FF38_12115 [Lucilia cuprina]
OF11654	0.313	0.126	-1.306158485	5.58E-06	3.39E-06		K20283//golgin subfamily A member 4;K22403//zinc finger MIZ domain-containing protein;K20685//guanine nucleotide exchange factor MCF2		KNC21915.1|0.0e+00|hypothetical protein FF38_12111 [Lucilia cuprina]
OF11701	0.203	30.063	7.342498691	7.64E-107	4.05E-108	GO:0042302//structural constituent of cuticle;GO:0005198//structural molecule activity;	K14007//protein transport protein SEC24+ko04141//Protein processing in endoplasmic reticulum;K14007//protein transport protein SEC24+ko04141//Protein processing in endoplasmic reticulum		KNC30848.1|2.1e-83|hypothetical protein FF38_01572 [Lucilia cuprina]
OF11881	0.076	0.19	1.255563013	0.000360489	0.000282909	GO:0031224//intrinsic component of membrane;GO:0016020//membrane;GO:0016021//integral component of membrane;GO:0044425//membrane part;GO:0005216//ion channel activity;GO:0022857//transmembrane transporter activity;GO:0015267//channel activity;GO:0005215//transporter activity;GO:0022803//passive transmembrane transporter activity;GO:0015075//ion transmembrane transporter activity;GO:0022838//subst…	K16772//protein FAM161A	RHD	KNC24063.1|7.1e-149|Transient receptor potential channel pyrexia [Lucilia cuprina]
OF11904	44.43	12.093	-2.060804915	0	0		K09566//peptidyl-prolyl isomerase G (cyclophilin G) [EC:5.2.1.8];K13171//serine/arginine repetitive matrix protein 1+ko03013//RNA transport+ko03015//mRNA surveillance pathway;K13172//serine/arginine repetitive matrix protein 2;K13172//serine/arginine repetitive matrix protein 2	CSD	KNC21100.1|3.5e-117|hypothetical protein FF38_00929 [Lucilia cuprina]
OF11908	0.046	3.283	6.191511938	8.53E-35	1.26E-35	GO:0007561//imaginal disc eversion;GO:0009887//animal organ morphogenesis;GO:0007552//metamorphosis;GO:0048513//animal organ development;GO:0009791//post-embryonic development;GO:0009653//anatomical structure morphogenesis;GO:0048707//instar larval or pupal morphogenesis;GO:0060562//epithelial tube morphogenesis;GO:0048569//post-embryonic animal organ development;GO:0009888//tissue development;GO…	K10955//mucin-2+ko05226//Gastric cancer+ko05146//Amoebiasis		XP_005190785.1|2.4e-107|PREDICTED: 20-hydroxyecdysone protein [Musca domestica]
OF11927	29.54	87.246	1.603927835	0	0	GO:1901607//alpha-amino acid biosynthetic process;GO:0008652//cellular amino acid biosynthetic process;GO:0006732//coenzyme metabolic process;GO:1901566//organonitrogen compound biosynthetic process;GO:0044249//cellular biosynthetic process;GO:0043436//oxoacid metabolic process;GO:0006725//cellular aromatic compound metabolic process;GO:0042558//pteridine-containing compound metabolic process;GO:…	K00600//glycine hydroxymethyltransferase [EC:2.1.2.1]+ko00670//One carbon pool by folate+ko01200//Carbon metabolism+ko01523//Antifolate resistance+ko01230//Biosynthesis of amino acids+ko00260//Glycine, serine and threonine metabolism+ko01100//Metabolic pathways+ko00630//Glyoxylate and dicarboxylate metabolism;K00600//glycine hydroxymethyltransferase [EC:2.1.2.1]+ko00670//One carbon pool by folate…		KNC28616.1|3.4e-122|hypothetical protein FF38_04911, partial [Lucilia cuprina]
OF11933	0.02	0.09	2.175012516	6.95E-13	2.42E-13	GO:0051716//cellular response to stimulus;GO:0007186//G-protein coupled receptor signaling pathway;GO:0050789//regulation of biological process;GO:0007154//cell communication;GO:0050896//response to stimulus;GO:0023052//signaling;GO:0065007//biological regulation;GO:0050794//regulation of cellular process;GO:0007165//signal transduction;GO:0009987//cellular process;GO:0007218//neuropeptide signal…	K10404//kinesin family member 26;K07604//type I keratin, acidic+ko04915//Estrogen signaling pathway	ARID	KNC28654.1|2.1e-116|hypothetical protein FF38_04908 [Lucilia cuprina]
OF12008	5.54	16.53	1.606827762	1.25E-68	9.92E-70	GO:0046872//metal ion binding;GO:0005488//binding;GO:0005509//calcium ion binding;GO:0043169//cation binding;GO:0043167//ion binding;	K15255//ATP-dependent DNA helicase PIF1 [EC:3.6.4.12]		XP_011262015.1|1.2e-34|PREDICTED: uncharacterized protein LOC105254802, partial [Camponotus floridanus]
OF12023	0.99	2.506	1.352966507	2.31E-05	1.53E-05	GO:0031224//intrinsic component of membrane;GO:0016021//integral component of membrane;GO:0016020//membrane;GO:0044425//membrane part;	K06571//tetraspanin-7+ko05202//Transcriptional misregulation in cancer;K06571//tetraspanin-7+ko05202//Transcriptional misregulation in cancer	TEA	KNC31071.1|2.5e-36|hypothetical protein FF38_09930 [Lucilia cuprina]
OF12043	0.106	0.04	-1.449371411	4.08E-11	1.59E-11		K04498//E1A/CREB-binding protein [EC:2.3.1.48]+ko04024//cAMP signaling pathway+ko04630//Jak-STAT signaling pathway+ko04350//TGF-beta signaling pathway+ko04919//Thyroid hormone signaling pathway+ko04916//Melanogenesis+ko04310//Wnt signaling pathway+ko04720//Long-term potentiation+ko05215//Prostate cancer+ko05211//Renal cell carcinoma+ko05200//Pathways in cancer+ko05203//Viral carcinogenesis+ko0520…	zf-C2H2	KNC31755.1|0.0e+00|hypothetical protein FF38_10240 [Lucilia cuprina]
OF12128	0.286	0.053	-2.413277087	0.000446804	0.000356899		K13165//splicing factor, arginine/serine-rich 12	zf-C2HC	KNC34562.1|1.3e-94|hypothetical protein FF38_09374 [Lucilia cuprina]
OF12146	0.976	0.443	-1.107349996	1.34E-22	2.92E-23	GO:0048523//negative regulation of cellular process;GO:0048856//anatomical structure development;GO:0009987//cellular process;GO:0010557//positive regulation of macromolecule biosynthetic process;GO:0048522//positive regulation of cellular process;GO:0031327//negative regulation of cellular biosynthetic process;GO:0030707//ovarian follicle cell development;GO:0030182//neuron differentiation;GO:00…	K17452//zinc finger protein AEBP2;K17452//zinc finger protein AEBP2	zf-C2H2	KNC23407.1|0.0e+00|Zinc finger protein jing [Lucilia cuprina]
OF12159	40.136	102.37	1.385420796	2.35E-81	1.64E-82				AID61309.1|3.5e-66|odorant binding protein [Calliphora stygia]
OF12181	12.953	31.956	1.283920495	2.34E-20	5.56E-21	GO:0008152//metabolic process;GO:0016787//hydrolase activity;GO:0016798//hydrolase activity, acting on glycosyl bonds;GO:0003796//lysozyme activity;GO:0003824//catalytic activity;GO:0061783//peptidoglycan muralytic activity;GO:0004553//hydrolase activity, hydrolyzing O-glycosyl compounds;	K13915//lysozyme C [EC:3.2.1.17]+ko04970//Salivary secretion		NP_001295982.1|4.1e-61|uncharacterized protein LOC101893594 precursor [Musca domestica]
OF12184	0.056	0.876	3.899745814	2.55E-07	1.33E-07	GO:0005623//cell;GO:0044464//cell part;GO:0005622//intracellular;GO:0005215//transporter activity;	K19625//retinaldehyde-binding protein 1		KNC21670.1|1.9e-107|hypothetical protein FF38_09800, partial [Lucilia cuprina]
OF12190	2.496	1.086	-1.208213434	1.21E-05	7.69E-06	GO:0005623//cell;GO:0005622//intracellular;GO:0044464//cell part;GO:0005215//transporter activity;	K19625//retinaldehyde-binding protein 1;K19625//retinaldehyde-binding protein 1		KNC21670.1|1.3e-88|hypothetical protein FF38_09800, partial [Lucilia cuprina]
OF12279	0.886	2.56	1.53480483	2.25E-12	8.04E-13	GO:0044238//primary metabolic process;GO:0005975//carbohydrate metabolic process;GO:0008152//metabolic process;GO:0071704//organic substance metabolic process;GO:0003824//catalytic activity;	K01187//alpha-glucosidase [EC:3.2.1.20]+ko00052//Galactose metabolism+ko00500//Starch and sucrose metabolism+ko01100//Metabolic pathways;K01187//alpha-glucosidase [EC:3.2.1.20]+ko00052//Galactose metabolism+ko00500//Starch and sucrose metabolism+ko01100//Metabolic pathways		KNC33640.1|1.3e-165|Maltase A3 [Lucilia cuprina]
OF12315	11.18	23.576	1.070735572	3.47E-43	4.30E-44				KNC31852.1|1.2e-27|hypothetical protein FF38_06085 [Lucilia cuprina]
OF12350	1.033	2.886	1.436043758	1.92E-13	6.45E-14	GO:0009058//biosynthetic process;GO:0044238//primary metabolic process;GO:0044237//cellular metabolic process;GO:0009987//cellular process;GO:1901360//organic cyclic compound metabolic process;GO:0006807//nitrogen compound metabolic process;GO:0019752//carboxylic acid metabolic process;GO:0009072//aromatic amino acid family metabolic process;GO:0044281//small molecule metabolic process;GO:0071704…	K00815//tyrosine aminotransferase [EC:2.6.1.5]+ko01230//Biosynthesis of amino acids+ko00400//Phenylalanine, tyrosine and tryptophan biosynthesis+ko00360//Phenylalanine metabolism+ko00130//Ubiquinone and other terpenoid-quinone biosynthesis+ko00350//Tyrosine metabolism+ko01100//Metabolic pathways+ko00270//Cysteine and methionine metabolism;K00815//tyrosine aminotransferase [EC:2.6.1.5]+ko01230//Bi…		KNC26883.1|2.3e-209|hypothetical protein FF38_10920 [Lucilia cuprina]
OF12366	0.53	3.463	2.749584067	2.48E-16	7.12E-17	GO:0055085//transmembrane transport;GO:0051179//localization;GO:0006810//transport;GO:0051234//establishment of localization;GO:0043231//intracellular membrane-bounded organelle;GO:0016020//membrane;GO:0031966//mitochondrial membrane;GO:0044425//membrane part;GO:0043226//organelle;GO:0043227//membrane-bounded organelle;GO:0005737//cytoplasm;GO:0031975//envelope;GO:0044446//intracellular organelle…	K05863//solute carrier family 25 (mitochondrial adenine nucleotide translocator), member 4/5/6/31+ko04022//cGMP-PKG signaling pathway+ko04020//Calcium signaling pathway+ko04217//Necroptosis+ko04218//Cellular senescence+ko05012//Parkinson disease+ko05016//Huntington disease+ko05166//Human T-cell leukemia virus 1 infection;K05863//solute carrier family 25 (mitochondrial adenine nucleotide transloca…		KNC26891.1|9.1e-84|ADP,ATP carrier protein, partial [Lucilia cuprina]
OF12471	31.23	15.163	-1.026821413	1.11E-58	1.03E-59		K22203//dopachrome tautomerase [EC:5.3.3.12]+ko00350//Tyrosine metabolism+ko01100//Metabolic pathways;K22203//dopachrome tautomerase [EC:5.3.3.12]+ko00350//Tyrosine metabolism+ko01100//Metabolic pathways		KNC31532.1|1.0e-135|hypothetical protein FF38_12758 [Lucilia cuprina]
OF12588	1.703	0.756	-1.02051946	0.000559945	0.00045452				XP_017464541.1|2.6e-34|PREDICTED: uncharacterized protein LOC108357960 isoform X2 [Rhagoletis zephyria]
OF12590	8.613	3.11	-1.419815267	6.84E-12	2.52E-12	GO:0030029//actin filament-based process;GO:0030036//actin cytoskeleton organization;GO:0071840//cellular component organization or biogenesis;GO:0031032//actomyosin structure organization;GO:0009987//cellular process;GO:0007010//cytoskeleton organization;GO:0016043//cellular component organization;GO:0006996//organelle organization;GO:0008092//cytoskeletal protein binding;GO:0005488//binding;GO:…	K20526//transgelin;K20526//transgelin		XP_013109256.1|9.7e-53|PREDICTED: myophilin [Stomoxys calcitrans]
OF12619	11.143	41.32	1.827883046	1.11E-269	2.19E-271	GO:0034641//cellular nitrogen compound metabolic process;GO:0009167//purine ribonucleoside monophosphate metabolic process;GO:0006144//purine nucleobase metabolic process;GO:0009150//purine ribonucleotide metabolic process;GO:0019637//organophosphate metabolic process;GO:0006188//IMP biosynthetic process;GO:0046390//ribose phosphate biosynthetic process;GO:0009112//nucleobase metabolic process;GO…	K00764//amidophosphoribosyltransferase [EC:2.4.2.14]+ko00230//Purine metabolism+ko00250//Alanine, aspartate and glutamate metabolism+ko01100//Metabolic pathways;K00764//amidophosphoribosyltransferase [EC:2.4.2.14]+ko00230//Purine metabolism+ko00250//Alanine, aspartate and glutamate metabolism+ko01100//Metabolic pathways;K00764//amidophosphoribosyltransferase [EC:2.4.2.14]+ko00230//Purine metaboli…		KNC24393.1|7.8e-174|Amidophosphoribosyltransferase [Lucilia cuprina]
OF12624	0.003	0.023	3.057667313	0.000400483	0.000316817		K03691//peptide-O-fucosyltransferase [EC:2.4.1.221]+ko00514//Other types of O-glycan biosynthesis;K14320//aladin+ko03013//RNA transport;K04439//beta-arrestin+ko04144//Endocytosis+ko05032//Morphine addiction+ko04340//Hedgehog signaling pathway+ko04010//MAPK signaling pathway+ko04062//Chemokine signaling pathway+ko04740//Olfactory transduction+ko04926//Relaxin signaling pathway+ko04928//Parathyroid…		APL98304.1|2.9e-170|putative DD41D transposase [Bactrocera tryoni]
OF12676	0.1	0.03	-1.697753977	7.69E-36	1.12E-36		K12567//titin [EC:2.7.11.1]+ko05414//Dilated cardiomyopathy (DCM)+ko05410//Hypertrophic cardiomyopathy (HCM)		KNC34156.1|0.0e+00|Titin, partial [Lucilia cuprina]
OF12704	14.523	32.636	1.116137941	3.45E-75	2.56E-76	GO:0003824//catalytic activity;GO:0048037//cofactor binding;GO:0005488//binding;GO:0050662//coenzyme binding;	K15789//threonine 3-dehydrogenase [EC:1.1.1.103]+ko00260//Glycine, serine and threonine metabolism;K15789//threonine 3-dehydrogenase [EC:1.1.1.103]+ko00260//Glycine, serine and threonine metabolism		KNC21552.1|4.1e-50|hypothetical protein FF38_11032 [Lucilia cuprina]
