# Supplementary material for: Identification of olfactory genes of a forensically important blow fly, Aldrichina grahami (Diptera: Calliphoridae)
Source: PeerJ. 2020 Aug 5;8:e9581. doi: 10.7717/peerj.9581 (PMC7414772; doi:10.7717/peerj.9581)
Supplement: Supplemental Information 12 [file peerj-08-9581-s012.zip › actual data/gene expression and annotation.csv]

Gene ID	Aldrich_F_1 FPKM	Aldrich_F_2 FPKM	Aldrich_F_3 FPKM	Aldrich_M_1 FPKM	Aldrich_M_2 FPKM	Aldrich_M_3 FPKM	TFs	Kegg Orthology	Nr	GO
BGI_novel_G000001	0.72	2.42	0.96	1.0	1.16	0.52
BGI_novel_G000002	26.34	50.06	35.29	32.3	49.63	41.9		K03691//peptide-O-fucosyltransferase [EC:2.4.1.221]+ko00514//Other types of O-glycan biosynthesis
BGI_novel_G000003	1.37	1.48	1.42	1.14	1.58	1.21		K05849//solute carrier family 8 (sodium/calcium exchanger)+ko04022//cGMP-PKG signaling pathway+ko04020//Calcium signaling pathway+ko04974//Protein digestion and absorption+ko04371//Apelin signaling pathway+ko04740//Olfactory transduction		GO:0009987//cellular process;GO:0007154//cell communication;GO:0016020//membrane;GO:0016021//integral component of membrane;GO:0031224//intrinsic component of membrane;GO:0044425//membrane part;GO:0015291//secondary active transmembrane transporter activity;GO:0015318//inorganic molecular entity transmembrane transporter activity;GO:0015368//calcium:cation antiporter activity;GO:0015298//solute:c…
BGI_novel_G000004	1.26	1.78	0.37	0.93	0.04	1.81		K05849//solute carrier family 8 (sodium/calcium exchanger)+ko04022//cGMP-PKG signaling pathway+ko04020//Calcium signaling pathway+ko04974//Protein digestion and absorption+ko04371//Apelin signaling pathway+ko04740//Olfactory transduction		GO:0009987//cellular process;GO:0007154//cell communication;GO:0016021//integral component of membrane;GO:0016020//membrane;GO:0044425//membrane part;GO:0031224//intrinsic component of membrane;GO:0015085//calcium ion transmembrane transporter activity;GO:0015368//calcium:cation antiporter activity;GO:0022804//active transmembrane transporter activity;GO:0099516//ion antiporter activity;GO:002285…
BGI_novel_G000005	0.66	1.56	0.49	1.18	1.19	0.12		K05849//solute carrier family 8 (sodium/calcium exchanger)+ko04022//cGMP-PKG signaling pathway+ko04020//Calcium signaling pathway+ko04974//Protein digestion and absorption+ko04371//Apelin signaling pathway+ko04740//Olfactory transduction		GO:0007154//cell communication;GO:0009987//cellular process;GO:0016020//membrane;GO:0044425//membrane part;GO:0016021//integral component of membrane;GO:0031224//intrinsic component of membrane;GO:0015297//antiporter activity;GO:0046873//metal ion transmembrane transporter activity;GO:0015081//sodium ion transmembrane transporter activity;GO:0099516//ion antiporter activity;GO:0008324//cation tra…
BGI_novel_G000006	1.3	0.0	1.26	0.0	2.55	0.0		K05849//solute carrier family 8 (sodium/calcium exchanger)+ko04022//cGMP-PKG signaling pathway+ko04020//Calcium signaling pathway+ko04974//Protein digestion and absorption+ko04371//Apelin signaling pathway+ko04740//Olfactory transduction		GO:0009987//cellular process;GO:0007154//cell communication;GO:0031224//intrinsic component of membrane;GO:0016021//integral component of membrane;GO:0044425//membrane part;GO:0016020//membrane;GO:0015491//cation:cation antiporter activity;GO:0005432//calcium:sodium antiporter activity;GO:0015081//sodium ion transmembrane transporter activity;GO:0015075//ion transmembrane transporter activity;GO:…
BGI_novel_G000007	2.07	2.4	2.02	1.74	2.77	1.83		K05849//solute carrier family 8 (sodium/calcium exchanger)+ko04022//cGMP-PKG signaling pathway+ko04020//Calcium signaling pathway+ko04974//Protein digestion and absorption+ko04371//Apelin signaling pathway+ko04740//Olfactory transduction		GO:0009987//cellular process;GO:0007154//cell communication;GO:0016020//membrane;GO:0016021//integral component of membrane;GO:0031224//intrinsic component of membrane;GO:0044425//membrane part;GO:0022890//inorganic cation transmembrane transporter activity;GO:0015081//sodium ion transmembrane transporter activity;GO:0015491//cation:cation antiporter activity;GO:0008324//cation transmembrane tran…
BGI_novel_G000008	3.81	4.3	2.05	1.77	2.9	3.27		K05849//solute carrier family 8 (sodium/calcium exchanger)+ko04022//cGMP-PKG signaling pathway+ko04020//Calcium signaling pathway+ko04974//Protein digestion and absorption+ko04371//Apelin signaling pathway+ko04740//Olfactory transduction		GO:0009987//cellular process;GO:0007154//cell communication;GO:0031224//intrinsic component of membrane;GO:0016020//membrane;GO:0044425//membrane part;GO:0016021//integral component of membrane;GO:0015368//calcium:cation antiporter activity;GO:0015491//cation:cation antiporter activity;GO:0015298//solute:cation antiporter activity;GO:0015077//monovalent inorganic cation transmembrane transporter …
BGI_novel_G000009	6.31	7.36	1.87	4.0	5.81	4.5		K05849//solute carrier family 8 (sodium/calcium exchanger)+ko04022//cGMP-PKG signaling pathway+ko04020//Calcium signaling pathway+ko04974//Protein digestion and absorption+ko04371//Apelin signaling pathway+ko04740//Olfactory transduction		GO:0009987//cellular process;GO:0007154//cell communication;GO:0016020//membrane;GO:0016021//integral component of membrane;GO:0044425//membrane part;GO:0031224//intrinsic component of membrane;GO:0015491//cation:cation antiporter activity;GO:0046873//metal ion transmembrane transporter activity;GO:0008324//cation transmembrane transporter activity;GO:0015085//calcium ion transmembrane transporte…
BGI_novel_G000010	2.94	2.56	3.82	0.25	0.0	1.89		K05849//solute carrier family 8 (sodium/calcium exchanger)+ko04022//cGMP-PKG signaling pathway+ko04020//Calcium signaling pathway+ko04974//Protein digestion and absorption+ko04371//Apelin signaling pathway+ko04740//Olfactory transduction		GO:0009987//cellular process;GO:0007154//cell communication;GO:0016021//integral component of membrane;GO:0031224//intrinsic component of membrane;GO:0016020//membrane;GO:0044425//membrane part;GO:0046873//metal ion transmembrane transporter activity;GO:0015491//cation:cation antiporter activity;GO:0022804//active transmembrane transporter activity;GO:0015298//solute:cation antiporter activity;GO…
BGI_novel_G000011	0.33	1.22	0.37	0.59	1.83	0.53		K05849//solute carrier family 8 (sodium/calcium exchanger)+ko04022//cGMP-PKG signaling pathway+ko04020//Calcium signaling pathway+ko04974//Protein digestion and absorption+ko04371//Apelin signaling pathway+ko04740//Olfactory transduction		GO:0009987//cellular process;GO:0007154//cell communication;GO:0044425//membrane part;GO:0031224//intrinsic component of membrane;GO:0016020//membrane;GO:0016021//integral component of membrane;GO:0099516//ion antiporter activity;GO:0005215//transporter activity;GO:0015075//ion transmembrane transporter activity;GO:0015297//antiporter activity;GO:0015291//secondary active transmembrane transporte…
BGI_novel_G000012	0.15	0.45	0.65	0.05	0.0	0.23		K05849//solute carrier family 8 (sodium/calcium exchanger)+ko04022//cGMP-PKG signaling pathway+ko04020//Calcium signaling pathway+ko04974//Protein digestion and absorption+ko04371//Apelin signaling pathway+ko04740//Olfactory transduction		GO:0009987//cellular process;GO:0007154//cell communication;GO:0016021//integral component of membrane;GO:0044425//membrane part;GO:0031224//intrinsic component of membrane;GO:0016020//membrane;GO:0015491//cation:cation antiporter activity;GO:0022804//active transmembrane transporter activity;GO:0022890//inorganic cation transmembrane transporter activity;GO:0015081//sodium ion transmembrane tran…
BGI_novel_G000013	0.0	1.0	0.64	0.37	0.0	0.11		K05849//solute carrier family 8 (sodium/calcium exchanger)+ko04022//cGMP-PKG signaling pathway+ko04020//Calcium signaling pathway+ko04974//Protein digestion and absorption+ko04371//Apelin signaling pathway+ko04740//Olfactory transduction		GO:0009987//cellular process;GO:0007154//cell communication;GO:0031224//intrinsic component of membrane;GO:0016021//integral component of membrane;GO:0044425//membrane part;GO:0016020//membrane;GO:0015077//monovalent inorganic cation transmembrane transporter activity;GO:0015318//inorganic molecular entity transmembrane transporter activity;GO:0008324//cation transmembrane transporter activity;GO…
BGI_novel_G000014	0.14	0.63	0.82	0.05	0.0	0.49		K05849//solute carrier family 8 (sodium/calcium exchanger)+ko04022//cGMP-PKG signaling pathway+ko04020//Calcium signaling pathway+ko04974//Protein digestion and absorption+ko04371//Apelin signaling pathway+ko04740//Olfactory transduction		GO:0007154//cell communication;GO:0009987//cellular process;GO:0044425//membrane part;GO:0016021//integral component of membrane;GO:0016020//membrane;GO:0031224//intrinsic component of membrane;GO:0015318//inorganic molecular entity transmembrane transporter activity;GO:0015491//cation:cation antiporter activity;GO:0015297//antiporter activity;GO:0022890//inorganic cation transmembrane transporte…
BGI_novel_G000015	0.0	0.73	0.56	0.36	0.0	0.06		K05849//solute carrier family 8 (sodium/calcium exchanger)+ko04022//cGMP-PKG signaling pathway+ko04020//Calcium signaling pathway+ko04974//Protein digestion and absorption+ko04371//Apelin signaling pathway+ko04740//Olfactory transduction		GO:0009987//cellular process;GO:0007154//cell communication;GO:0016020//membrane;GO:0044425//membrane part;GO:0031224//intrinsic component of membrane;GO:0016021//integral component of membrane;GO:0015085//calcium ion transmembrane transporter activity;GO:0015077//monovalent inorganic cation transmembrane transporter activity;GO:0008324//cation transmembrane transporter activity;GO:0005432//calci…
BGI_novel_G000016	0.3	1.72	0.42	0.67	1.48	1.13		K05849//solute carrier family 8 (sodium/calcium exchanger)+ko04022//cGMP-PKG signaling pathway+ko04020//Calcium signaling pathway+ko04974//Protein digestion and absorption+ko04371//Apelin signaling pathway+ko04740//Olfactory transduction		GO:0009987//cellular process;GO:0007154//cell communication;GO:0044425//membrane part;GO:0016021//integral component of membrane;GO:0031224//intrinsic component of membrane;GO:0016020//membrane;GO:0015085//calcium ion transmembrane transporter activity;GO:0005432//calcium:sodium antiporter activity;GO:0005215//transporter activity;GO:0022804//active transmembrane transporter activity;GO:0046873//…
BGI_novel_G000017	35.19	37.26	27.07	31.52	26.71	26.37		K01539//sodium/potassium-transporting ATPase subunit alpha [EC:3.6.3.9]+ko04024//cAMP signaling pathway+ko04022//cGMP-PKG signaling pathway+ko04919//Thyroid hormone signaling pathway+ko04918//Thyroid hormone synthesis+ko04911//Insulin secretion+ko04261//Adrenergic signaling in cardiomyocytes+ko04260//Cardiac muscle contraction+ko04978//Mineral absorption+ko04974//Protein digestion and absorption+…
BGI_novel_G000018	173.92	173.22	131.5	151.52	164.71	136.65		K01539//sodium/potassium-transporting ATPase subunit alpha [EC:3.6.3.9]+ko04024//cAMP signaling pathway+ko04022//cGMP-PKG signaling pathway+ko04919//Thyroid hormone signaling pathway+ko04918//Thyroid hormone synthesis+ko04911//Insulin secretion+ko04261//Adrenergic signaling in cardiomyocytes+ko04260//Cardiac muscle contraction+ko04978//Mineral absorption+ko04974//Protein digestion and absorption+…		GO:0031224//intrinsic component of membrane;GO:0016021//integral component of membrane;GO:0016020//membrane;GO:0044425//membrane part;GO:0015077//monovalent inorganic cation transmembrane transporter activity;GO:0022890//inorganic cation transmembrane transporter activity;GO:0015081//sodium ion transmembrane transporter activity;GO:0015318//inorganic molecular entity transmembrane transporter act…
BGI_novel_G000019	2.06	1.68	1.63	1.64	1.65	1.51		K14320//aladin+ko03013//RNA transport;K03691//peptide-O-fucosyltransferase [EC:2.4.1.221]+ko00514//Other types of O-glycan biosynthesis;K18809//protein toll+ko04624//Toll and Imd signaling pathway
BGI_novel_G000020	23.07	26.35	27.56	20.78	18.98	25.2		K22290//alpha-2-macroglobulin receptor-associated protein+ko04979//Cholesterol metabolism		GO:0012505//endomembrane system;GO:0005737//cytoplasm;GO:0044444//cytoplasmic part;GO:0005622//intracellular;GO:0043229//intracellular organelle;GO:0043226//organelle;GO:0044464//cell part;GO:0043231//intracellular membrane-bounded organelle;GO:0005623//cell;GO:0044424//intracellular part;GO:0043227//membrane-bounded organelle;GO:0005783//endoplasmic reticulum;GO:0043168//anion binding;GO:1901681…
BGI_novel_G000021	5.64	7.2	3.79	3.6	5.34	4.61		K00901//diacylglycerol kinase (ATP) [EC:2.7.1.107]+ko04070//Phosphatidylinositol signaling system+ko04072//Phospholipase D signaling pathway+ko00564//Glycerophospholipid metabolism+ko00561//Glycerolipid metabolism+ko05231//Choline metabolism in cancer+ko01100//Metabolic pathways		GO:0045165//cell fate commitment;GO:0046331//lateral inhibition;GO:0032502//developmental process;GO:0035556//intracellular signal transduction;GO:0007267//cell-cell signaling;GO:0007154//cell communication;GO:0065007//biological regulation;GO:0050789//regulation of biological process;GO:0045168//cell-cell signaling involved in cell fate commitment;GO:0007165//signal transduction;GO:0023052//sign…
BGI_novel_G000023	3.55	4.18	2.81	2.13	5.91	2.74		K00901//diacylglycerol kinase (ATP) [EC:2.7.1.107]+ko04070//Phosphatidylinositol signaling system+ko04072//Phospholipase D signaling pathway+ko00564//Glycerophospholipid metabolism+ko00561//Glycerolipid metabolism+ko05231//Choline metabolism in cancer+ko01100//Metabolic pathways		GO:0007154//cell communication;GO:0035556//intracellular signal transduction;GO:0048869//cellular developmental process;GO:0050789//regulation of biological process;GO:0045165//cell fate commitment;GO:0009987//cellular process;GO:0050896//response to stimulus;GO:0007267//cell-cell signaling;GO:0030154//cell differentiation;GO:0051716//cellular response to stimulus;GO:0007165//signal transduction;…
BGI_novel_G000024	5.86	5.76	1.47	3.2	3.36	4.64	bHLH	K08268//hypoxia-inducible factor 1 alpha+ko04140//Autophagy - animal+ko04212//Longevity regulating pathway - worm+ko04919//Thyroid hormone signaling pathway+ko04659//Th17 cell differentiation+ko04137//Mitophagy - animal+ko05211//Renal cell carcinoma+ko05200//Pathways in cancer+ko05205//Proteoglycans in cancer+ko05231//Choline metabolism in cancer+ko05230//Central carbon metabolism in cancer+ko040…		GO:0006351//transcription, DNA-templated;GO:0016070//RNA metabolic process;GO:0019438//aromatic compound biosynthetic process;GO:0010468//regulation of gene expression;GO:0009987//cellular process;GO:0018130//heterocycle biosynthetic process;GO:0044238//primary metabolic process;GO:0034645//cellular macromolecule biosynthetic process;GO:0006139//nucleobase-containing compound metabolic process;GO…
BGI_novel_G000025	1.5	1.71	1.39	0.81	1.72	0.7	bHLH	K08268//hypoxia-inducible factor 1 alpha+ko04140//Autophagy - animal+ko04212//Longevity regulating pathway - worm+ko04919//Thyroid hormone signaling pathway+ko04659//Th17 cell differentiation+ko04137//Mitophagy - animal+ko05211//Renal cell carcinoma+ko05200//Pathways in cancer+ko05205//Proteoglycans in cancer+ko05231//Choline metabolism in cancer+ko05230//Central carbon metabolism in cancer+ko040…		GO:1903506//regulation of nucleic acid-templated transcription;GO:0009889//regulation of biosynthetic process;GO:0065007//biological regulation;GO:0050794//regulation of cellular process;GO:0006139//nucleobase-containing compound metabolic process;GO:0034641//cellular nitrogen compound metabolic process;GO:0006351//transcription, DNA-templated;GO:0044260//cellular macromolecule metabolic process;…
BGI_novel_G000026	4.04	11.2	3.52	2.62	4.72	3.43	RHD	K08268//hypoxia-inducible factor 1 alpha+ko04140//Autophagy - animal+ko04212//Longevity regulating pathway - worm+ko04919//Thyroid hormone signaling pathway+ko04659//Th17 cell differentiation+ko04137//Mitophagy - animal+ko05211//Renal cell carcinoma+ko05200//Pathways in cancer+ko05205//Proteoglycans in cancer+ko05231//Choline metabolism in cancer+ko05230//Central carbon metabolism in cancer+ko040…		GO:0016070//RNA metabolic process;GO:0043170//macromolecule metabolic process;GO:0010556//regulation of macromolecule biosynthetic process;GO:0065007//biological regulation;GO:1901362//organic cyclic compound biosynthetic process;GO:0010467//gene expression;GO:0044260//cellular macromolecule metabolic process;GO:0019438//aromatic compound biosynthetic process;GO:0050794//regulation of cellular pr…
BGI_novel_G000027	6.66	7.81	4.94	2.93	6.73	4.78	RHD	K08268//hypoxia-inducible factor 1 alpha+ko04140//Autophagy - animal+ko04212//Longevity regulating pathway - worm+ko04919//Thyroid hormone signaling pathway+ko04659//Th17 cell differentiation+ko04137//Mitophagy - animal+ko05211//Renal cell carcinoma+ko05200//Pathways in cancer+ko05205//Proteoglycans in cancer+ko05231//Choline metabolism in cancer+ko05230//Central carbon metabolism in cancer+ko040…		GO:0018130//heterocycle biosynthetic process;GO:0019219//regulation of nucleobase-containing compound metabolic process;GO:0050789//regulation of biological process;GO:0044238//primary metabolic process;GO:0060255//regulation of macromolecule metabolic process;GO:0010468//regulation of gene expression;GO:2000112//regulation of cellular macromolecule biosynthetic process;GO:0006139//nucleobase-con…
BGI_novel_G000028	0.19	0.51	0.0	0.0	0.0	0.85		K12482//RUN and FYVE domain-containing protein 1+ko04144//Endocytosis		GO:0043167//ion binding;GO:0046872//metal ion binding;GO:0005488//binding;GO:0043169//cation binding;
BGI_novel_G000029	3.04	4.24	3.93	4.32	5.99	3.46		K12482//RUN and FYVE domain-containing protein 1+ko04144//Endocytosis		GO:0046872//metal ion binding;GO:0005488//binding;GO:0043167//ion binding;GO:0043169//cation binding;
BGI_novel_G000030	1.17	1.21	0.0	0.0	0.0	1.59		K10742//DNA replication ATP-dependent helicase Dna2 [EC:3.6.4.12]+ko03030//DNA replication;K12482//RUN and FYVE domain-containing protein 1+ko04144//Endocytosis		GO:0005488//binding;GO:0043167//ion binding;GO:0046872//metal ion binding;GO:0043169//cation binding;
BGI_novel_G000031	2.27	1.64	1.37	1.39	1.87	1.25		K04650//nuclear receptor co-repressor 1+ko01522//Endocrine resistance+ko04919//Thyroid hormone signaling pathway+ko05202//Transcriptional misregulation in cancer
BGI_novel_G000032	5.04	4.68	4.87	5.2	6.24	5.47				GO:0097159//organic cyclic compound binding;GO:0003676//nucleic acid binding;GO:0003677//DNA binding;GO:0005488//binding;GO:1901363//heterocyclic compound binding;
BGI_novel_G000033	0.0	0.0	0.75	2.96	0.28	0.0	bHLH	K13161//heterogeneous nuclear ribonucleoprotein R		GO:0003676//nucleic acid binding;GO:0097159//organic cyclic compound binding;GO:0005488//binding;GO:0003723//RNA binding;GO:1901363//heterocyclic compound binding;
BGI_novel_G000035	4.96	7.87	5.36	4.0	5.15	4.49	bHLH	K13161//heterogeneous nuclear ribonucleoprotein R		GO:0003723//RNA binding;GO:0003676//nucleic acid binding;GO:0097159//organic cyclic compound binding;GO:0005488//binding;GO:1901363//heterocyclic compound binding;
BGI_novel_G000036	0.39	0.0	0.93	4.57	2.84	0.9	bHLH	K13161//heterogeneous nuclear ribonucleoprotein R		GO:0003676//nucleic acid binding;GO:0003723//RNA binding;GO:0005488//binding;GO:0097159//organic cyclic compound binding;GO:1901363//heterocyclic compound binding;
BGI_novel_G000037	5.52	6.69	6.19	1.04	5.58	5.97	bHLH	K13161//heterogeneous nuclear ribonucleoprotein R		GO:0005488//binding;GO:0003676//nucleic acid binding;GO:1901363//heterocyclic compound binding;GO:0097159//organic cyclic compound binding;GO:0003723//RNA binding;
BGI_novel_G000038	3.12	0.88	2.94	6.51	5.35	2.1	bHLH	K13161//heterogeneous nuclear ribonucleoprotein R		GO:0097159//organic cyclic compound binding;GO:0005488//binding;GO:0003676//nucleic acid binding;GO:1901363//heterocyclic compound binding;GO:0003723//RNA binding;
BGI_novel_G000039	2.13	4.41	1.88	0.24	1.38	2.93	bHLH	K13161//heterogeneous nuclear ribonucleoprotein R		GO:0005488//binding;GO:0003676//nucleic acid binding;GO:1901363//heterocyclic compound binding;GO:0003723//RNA binding;GO:0097159//organic cyclic compound binding;
BGI_novel_G000040	7.08	12.6	8.98	4.22	6.35	7.22	bHLH	K13161//heterogeneous nuclear ribonucleoprotein R		GO:0005488//binding;GO:0097159//organic cyclic compound binding;GO:1901363//heterocyclic compound binding;GO:0003676//nucleic acid binding;GO:0003723//RNA binding;
BGI_novel_G000041	1.83	3.74	2.73	0.0	0.0	0.87	bHLH	K13161//heterogeneous nuclear ribonucleoprotein R		GO:0097159//organic cyclic compound binding;GO:0005488//binding;GO:0003723//RNA binding;GO:1901363//heterocyclic compound binding;GO:0003676//nucleic acid binding;
BGI_novel_G000042	3.19	0.96	0.61	16.15	1.01	1.33	bHLH	K05748//WAS protein family, member 2+ko05132//Salmonella infection+ko05131//Shigellosis+ko04810//Regulation of actin cytoskeleton+ko05100//Bacterial invasion of epithelial cells+ko04666//Fc gamma R-mediated phagocytosis+ko05231//Choline metabolism in cancer+ko04520//Adherens junction;K19720//collagen, type III, alpha+ko04933//AGE-RAGE signaling pathway in diabetic complications+ko04611//Platelet …
BGI_novel_G000043	7.68	11.52	7.81	5.51	11.27	6.46	zf-C2H2	K16726//ankyrin repeat domain-containing protein 17		GO:0003723//RNA binding;GO:1901363//heterocyclic compound binding;GO:0005488//binding;GO:0097159//organic cyclic compound binding;GO:0003676//nucleic acid binding;
BGI_novel_G000045	6.9	7.12	4.06	3.14	3.33	4.97	zf-C2H2	K16726//ankyrin repeat domain-containing protein 17		GO:0003723//RNA binding;GO:1901363//heterocyclic compound binding;GO:0097159//organic cyclic compound binding;GO:0003676//nucleic acid binding;GO:0005488//binding;
BGI_novel_G000046	0.26	1.04	0.3	0.0	0.6	0.2	zf-C2H2	K16726//ankyrin repeat domain-containing protein 17		GO:0097159//organic cyclic compound binding;GO:0003676//nucleic acid binding;GO:1901363//heterocyclic compound binding;GO:0005488//binding;GO:0003723//RNA binding;
BGI_novel_G000047	4.56	7.18	5.26	4.12	4.07	3.15	zf-C2H2	K16726//ankyrin repeat domain-containing protein 17		GO:0003676//nucleic acid binding;GO:1901363//heterocyclic compound binding;GO:0003723//RNA binding;GO:0097159//organic cyclic compound binding;GO:0005488//binding;
BGI_novel_G000048	1.46	1.4	1.12	0.74	2.11	1.38		K08291//G protein-coupled receptor kinase [EC:2.7.11.16]+ko04144//Endocytosis+ko05032//Morphine addiction+ko04341//Hedgehog signaling pathway - fly+ko04062//Chemokine signaling pathway		GO:0031323//regulation of cellular metabolic process;GO:0019953//sexual reproduction;GO:0035220//wing disc development;GO:0010647//positive regulation of cell communication;GO:0007275//multicellular organism development;GO:0032502//developmental process;GO:0048477//oogenesis;GO:0009994//oocyte differentiation;GO:0051716//cellular response to stimulus;GO:0032504//multicellular organism reproductio…
BGI_novel_G000049	6.09	9.24	5.96	6.09	8.79	6.57	HMG
BGI_novel_G000050	3.24	3.8	2.54	3.11	3.92	2.74		K06107//erythrocyte membrane protein band 4.1		GO:0044464//cell part;GO:0005622//intracellular;GO:0043229//intracellular organelle;GO:0043228//non-membrane-bounded organelle;GO:0044424//intracellular part;GO:0043226//organelle;GO:0005856//cytoskeleton;GO:0043232//intracellular non-membrane-bounded organelle;GO:0005623//cell;
BGI_novel_G000051	8.86	11.12	7.16	25.41	13.64	6.31
BGI_novel_G000052	3.24	2.45	2.08	1.31	0.0	1.29	ZBTB	K22016//mucin-3/17		GO:0044425//membrane part;GO:0016021//integral component of membrane;GO:0016020//membrane;GO:0031224//intrinsic component of membrane;
BGI_novel_G000053	3.26	7.46	5.2	3.83	6.87	4.72	ZBTB	K22016//mucin-3/17		GO:0016021//integral component of membrane;GO:0031224//intrinsic component of membrane;GO:0016020//membrane;GO:0044425//membrane part;
BGI_novel_G000054	1.29	2.1	0.63	0.59	1.35	1.87		K20632//deleted in liver cancer protein		GO:0023052//signaling;GO:0050794//regulation of cellular process;GO:0065007//biological regulation;GO:0050896//response to stimulus;GO:0009987//cellular process;GO:0051716//cellular response to stimulus;GO:0007165//signal transduction;GO:0007154//cell communication;GO:0050789//regulation of biological process;GO:0008289//lipid binding;GO:0005488//binding;
BGI_novel_G000055	3.17	5.68	4.98	4.38	5.18	4.92	bHLH	K20632//deleted in liver cancer protein		GO:0051716//cellular response to stimulus;GO:0050789//regulation of biological process;GO:0050896//response to stimulus;GO:0050794//regulation of cellular process;GO:0009987//cellular process;GO:0023052//signaling;GO:0065007//biological regulation;GO:0007165//signal transduction;GO:0007154//cell communication;GO:0008289//lipid binding;GO:0005488//binding;
BGI_novel_G000056	1.48	1.1	0.55	0.33	0.25	0.0	Homeobox	K09330//paired mesoderm homeobox protein 2;K09304//homeobox protein HoxA/B/C/D4
BGI_novel_G000057	0.16	0.65	0.36	0.17	0.33	0.0	Homeobox	K09330//paired mesoderm homeobox protein 2;K09304//homeobox protein HoxA/B/C/D4
BGI_novel_G000058	0.47	1.81	0.46	0.45	0.9	1.01	Homeobox	K09330//paired mesoderm homeobox protein 2;K09304//homeobox protein HoxA/B/C/D4
BGI_novel_G000059	9.24	8.71	8.61	13.1	9.63	11.04
BGI_novel_G000060	1.12	1.03	1.21	2.22	1.58	0.81	PAX	K09382//paired box protein 1/9		GO:0009058//biosynthetic process;GO:0044260//cellular macromolecule metabolic process;GO:0009059//macromolecule biosynthetic process;GO:0043170//macromolecule metabolic process;GO:0048856//anatomical structure development;GO:0071704//organic substance metabolic process;GO:0032501//multicellular organismal process;GO:0046483//heterocycle metabolic process;GO:0010467//gene expression;GO:0044249//ce…
BGI_novel_G000061	2.83	3.18	2.54	2.71	4.58	3.38		K13596//activin receptor type-2B [EC:2.7.11.30]+ko04350//TGF-beta signaling pathway+ko05418//Fluid shear stress and atherosclerosis+ko04550//Signaling pathways regulating pluripotency of stem cells+ko04060//Cytokine-cytokine receptor interaction		GO:0006109//regulation of carbohydrate metabolic process;GO:0031323//regulation of cellular metabolic process;GO:0051301//cell division;GO:0061333//renal tubule morphogenesis;GO:0019827//stem cell population maintenance;GO:0022008//neurogenesis;GO:0007179//transforming growth factor beta receptor signaling pathway;GO:0007443//Malpighian tubule morphogenesis;GO:0048565//digestive tract development…
BGI_novel_G000062	1.2	1.17	0.9	0.49	1.04	0.82				GO:0016772//transferase activity, transferring phosphorus-containing groups;GO:0003824//catalytic activity;GO:0016740//transferase activity;GO:0016301//kinase activity;
BGI_novel_G000063	0.7	0.38	0.06	0.24	0.93	0.32		K10955//mucin-2+ko05226//Gastric cancer+ko05146//Amoebiasis		GO:0008152//metabolic process;GO:0006022//aminoglycan metabolic process;GO:0071704//organic substance metabolic process;GO:0009987//cellular process;GO:0006807//nitrogen compound metabolic process;GO:0044237//cellular metabolic process;GO:0043170//macromolecule metabolic process;GO:1901135//carbohydrate derivative metabolic process;GO:0017144//drug metabolic process;GO:1901564//organonitrogen com…
BGI_novel_G000064	3.33	6.82	4.25	3.49	5.64	5.34		K13763//cGMP-specific 3',5'-cyclic phosphodiesterase, invertebrate [EC:3.1.4.35]+ko00230//Purine metabolism		GO:0065007//biological regulation;GO:0050896//response to stimulus;GO:0050789//regulation of biological process;GO:0007154//cell communication;GO:0007165//signal transduction;GO:0050794//regulation of cellular process;GO:0009987//cellular process;GO:0023052//signaling;GO:0051716//cellular response to stimulus;GO:0004112//cyclic-nucleotide phosphodiesterase activity;GO:0016788//hydrolase activity,…
BGI_novel_G000065	0.71	1.12	0.65	0.69	1.6	1.02		K04209//neuropeptide F receptor		GO:0031224//intrinsic component of membrane;GO:0016020//membrane;GO:0016021//integral component of membrane;GO:0044425//membrane part;GO:0008188//neuropeptide receptor activity;GO:0004872//receptor activity;GO:0004888//transmembrane signaling receptor activity;GO:0001653//peptide receptor activity;GO:0038023//signaling receptor activity;GO:0060089//molecular transducer activity;GO:0099600//transm…
BGI_novel_G000066	0.0	0.0	0.35	0.91	0.67	0.0		K04209//neuropeptide F receptor		GO:0016021//integral component of membrane;GO:0044425//membrane part;GO:0016020//membrane;GO:0031224//intrinsic component of membrane;GO:0008188//neuropeptide receptor activity;GO:0004872//receptor activity;GO:0008528//G-protein coupled peptide receptor activity;GO:0060089//molecular transducer activity;GO:0038023//signaling receptor activity;GO:0004983//neuropeptide Y receptor activity;GO:009960…
BGI_novel_G000067	0.84	0.9	0.81	1.83	0.78	0.81		K04209//neuropeptide F receptor		GO:0009890//negative regulation of biosynthetic process;GO:0030803//negative regulation of cyclic nucleotide biosynthetic process;GO:0019219//regulation of nucleobase-containing compound metabolic process;GO:0048523//negative regulation of cellular process;GO:0050790//regulation of catalytic activity;GO:0030809//negative regulation of nucleotide biosynthetic process;GO:0080090//regulation of prim…
BGI_novel_G000068	0.0	0.0	0.0	0.0	0.0	0.58		K04209//neuropeptide F receptor		GO:0044425//membrane part;GO:0016020//membrane;GO:0031224//intrinsic component of membrane;GO:0016021//integral component of membrane;GO:0099600//transmembrane receptor activity;GO:0004930//G-protein coupled receptor activity;GO:0004872//receptor activity;GO:0060089//molecular transducer activity;GO:0008188//neuropeptide receptor activity;GO:0008528//G-protein coupled peptide receptor activity;GO…
BGI_novel_G000069	2.89	3.14	0.99	3.04	1.06	1.19	zf-C2H2	K09487//heat shock protein 90kDa beta+ko04141//Protein processing in endoplasmic reticulum+ko04918//Thyroid hormone synthesis+ko04915//Estrogen signaling pathway+ko05418//Fluid shear stress and atherosclerosis+ko04657//IL-17 signaling pathway+ko05215//Prostate cancer+ko05200//Pathways in cancer+ko04151//PI3K-Akt signaling pathway		GO:0043169//cation binding;GO:0043167//ion binding;GO:0005509//calcium ion binding;GO:0005488//binding;GO:0046872//metal ion binding;
BGI_novel_G000070	0.67	1.24	0.45	0.33	0.99	0.87		K04354//serine/threonine-protein phosphatase 2A regulatory subunit B+ko04391//Hippo signaling pathway - fly+ko04390//Hippo signaling pathway+ko04071//Sphingolipid signaling pathway+ko04728//Dopaminergic synapse+ko04261//Adrenergic signaling in cardiomyocytes+ko05142//Chagas disease (American trypanosomiasis)+ko04530//Tight junction+ko03015//mRNA surveillance pathway+ko04152//AMPK signaling pathwa…		GO:0051726//regulation of cell cycle;GO:0060284//regulation of cell development;GO:1902692//regulation of neuroblast proliferation;GO:0045595//regulation of cell differentiation;GO:0050789//regulation of biological process;GO:0036445//neuronal stem cell division;GO:0007163//establishment or maintenance of cell polarity;GO:0045201//maintenance of neuroblast polarity;GO:0032502//developmental proce…
BGI_novel_G000071	0.86	0.5	0.78	0.9	0.37	0.0		K04354//serine/threonine-protein phosphatase 2A regulatory subunit B+ko04391//Hippo signaling pathway - fly+ko04390//Hippo signaling pathway+ko04071//Sphingolipid signaling pathway+ko04728//Dopaminergic synapse+ko04261//Adrenergic signaling in cardiomyocytes+ko05142//Chagas disease (American trypanosomiasis)+ko04530//Tight junction+ko03015//mRNA surveillance pathway+ko04152//AMPK signaling pathwa…		GO:0048523//negative regulation of cellular process;GO:2000177//regulation of neural precursor cell proliferation;GO:0072091//regulation of stem cell proliferation;GO:0007275//multicellular organism development;GO:0051241//negative regulation of multicellular organismal process;GO:0007346//regulation of mitotic cell cycle;GO:0009792//embryo development ending in birth or egg hatching;GO:0060284//…
BGI_novel_G000072	0.34	2.31	1.12	1.14	1.73	0.42		K04354//serine/threonine-protein phosphatase 2A regulatory subunit B+ko04391//Hippo signaling pathway - fly+ko04390//Hippo signaling pathway+ko04071//Sphingolipid signaling pathway+ko04728//Dopaminergic synapse+ko04261//Adrenergic signaling in cardiomyocytes+ko05142//Chagas disease (American trypanosomiasis)+ko04530//Tight junction+ko03015//mRNA surveillance pathway+ko04152//AMPK signaling pathwa…		GO:0032991//macromolecular complex;GO:1902494//catalytic complex;GO:0044424//intracellular part;GO:0044464//cell part;GO:0005622//intracellular;GO:0008287//protein serine/threonine phosphatase complex;GO:0000159//protein phosphatase type 2A complex;GO:1903293//phosphatase complex;GO:0005623//cell;GO:0019888//protein phosphatase regulator activity;GO:0098772//molecular function regulator;GO:001920…
BGI_novel_G000073	2.09	3.94	3.33	1.29	2.46	3.51		K04354//serine/threonine-protein phosphatase 2A regulatory subunit B+ko04391//Hippo signaling pathway - fly+ko04390//Hippo signaling pathway+ko04071//Sphingolipid signaling pathway+ko04728//Dopaminergic synapse+ko04261//Adrenergic signaling in cardiomyocytes+ko05142//Chagas disease (American trypanosomiasis)+ko04530//Tight junction+ko03015//mRNA surveillance pathway+ko04152//AMPK signaling pathwa…		GO:1903293//phosphatase complex;GO:0032991//macromolecular complex;GO:0044424//intracellular part;GO:0005623//cell;GO:0044464//cell part;GO:1902494//catalytic complex;GO:0008287//protein serine/threonine phosphatase complex;GO:0005622//intracellular;GO:0000159//protein phosphatase type 2A complex;GO:0098772//molecular function regulator;GO:0019888//protein phosphatase regulator activity;GO:001920…
BGI_novel_G000074	1.89	0.0	0.0	2.13	1.91	1.78		K04354//serine/threonine-protein phosphatase 2A regulatory subunit B+ko04391//Hippo signaling pathway - fly+ko04390//Hippo signaling pathway+ko04071//Sphingolipid signaling pathway+ko04728//Dopaminergic synapse+ko04261//Adrenergic signaling in cardiomyocytes+ko05142//Chagas disease (American trypanosomiasis)+ko04530//Tight junction+ko03015//mRNA surveillance pathway+ko04152//AMPK signaling pathwa…		GO:1902494//catalytic complex;GO:0005623//cell;GO:0008287//protein serine/threonine phosphatase complex;GO:0032991//macromolecular complex;GO:0005622//intracellular;GO:0044464//cell part;GO:0000159//protein phosphatase type 2A complex;GO:0044424//intracellular part;GO:1903293//phosphatase complex;GO:0030234//enzyme regulator activity;GO:0019888//protein phosphatase regulator activity;GO:0019208//…
BGI_novel_G000075	1.79	2.31	1.46	0.62	1.05	1.28		K04354//serine/threonine-protein phosphatase 2A regulatory subunit B+ko04391//Hippo signaling pathway - fly+ko04390//Hippo signaling pathway+ko04071//Sphingolipid signaling pathway+ko04728//Dopaminergic synapse+ko04261//Adrenergic signaling in cardiomyocytes+ko05142//Chagas disease (American trypanosomiasis)+ko04530//Tight junction+ko03015//mRNA surveillance pathway+ko04152//AMPK signaling pathwa…		GO:1903293//phosphatase complex;GO:0005623//cell;GO:1902494//catalytic complex;GO:0005622//intracellular;GO:0008287//protein serine/threonine phosphatase complex;GO:0032991//macromolecular complex;GO:0000159//protein phosphatase type 2A complex;GO:0044464//cell part;GO:0044424//intracellular part;GO:0019208//phosphatase regulator activity;GO:0030234//enzyme regulator activity;GO:0019888//protein …
BGI_novel_G000076	0.39	0.21	0.8	0.7	1.5	0.81		K09378//AT-binding transcription factor 1+ko04550//Signaling pathways regulating pluripotency of stem cells		GO:0016020//membrane;GO:0044425//membrane part;GO:0016021//integral component of membrane;GO:0031224//intrinsic component of membrane;GO:0046872//metal ion binding;GO:0043169//cation binding;GO:0005509//calcium ion binding;GO:0043167//ion binding;GO:0005102//receptor binding;GO:0005488//binding;GO:0005515//protein binding;
BGI_novel_G000077	2.63	2.24	0.93	1.01	2.87	1.86		K01539//sodium/potassium-transporting ATPase subunit alpha [EC:3.6.3.9]+ko04024//cAMP signaling pathway+ko04022//cGMP-PKG signaling pathway+ko04919//Thyroid hormone signaling pathway+ko04918//Thyroid hormone synthesis+ko04911//Insulin secretion+ko04261//Adrenergic signaling in cardiomyocytes+ko04260//Cardiac muscle contraction+ko04978//Mineral absorption+ko04974//Protein digestion and absorption+…
BGI_novel_G000078	1.22	2.03	0.25	0.73	2.07	1.75		K01539//sodium/potassium-transporting ATPase subunit alpha [EC:3.6.3.9]+ko04024//cAMP signaling pathway+ko04022//cGMP-PKG signaling pathway+ko04919//Thyroid hormone signaling pathway+ko04918//Thyroid hormone synthesis+ko04911//Insulin secretion+ko04261//Adrenergic signaling in cardiomyocytes+ko04260//Cardiac muscle contraction+ko04978//Mineral absorption+ko04974//Protein digestion and absorption+…
BGI_novel_G000079	2.36	3.47	2.21	1.51	2.65	2.53	zf-C2HC	K21125//mucin-5AC+ko04657//IL-17 signaling pathway
BGI_novel_G000080	7.19	9.55	6.06	3.88	7.51	7.47		K08798//MAP/microtubule affinity-regulating kinase [EC:2.7.11.1]		GO:0071840//cellular component organization or biogenesis;GO:0007163//establishment or maintenance of cell polarity;GO:0007010//cytoskeleton organization;GO:0006996//organelle organization;GO:0000226//microtubule cytoskeleton organization;GO:0030010//establishment of cell polarity;GO:0007017//microtubule-based process;GO:0016043//cellular component organization;GO:0009987//cellular process;GO:000…
BGI_novel_G000081	2.07	1.47	6.6	9.4	3.08	5.24		K08798//MAP/microtubule affinity-regulating kinase [EC:2.7.11.1]		GO:0016043//cellular component organization;GO:0009987//cellular process;GO:0007163//establishment or maintenance of cell polarity;GO:0000226//microtubule cytoskeleton organization;GO:0006996//organelle organization;GO:0007010//cytoskeleton organization;GO:0030010//establishment of cell polarity;GO:0071840//cellular component organization or biogenesis;GO:0007017//microtubule-based process;GO:001…
BGI_novel_G000082	9.41	13.83	0.0	0.0	6.01	10.75		K08798//MAP/microtubule affinity-regulating kinase [EC:2.7.11.1]		GO:0007163//establishment or maintenance of cell polarity;GO:0007010//cytoskeleton organization;GO:0006996//organelle organization;GO:0030010//establishment of cell polarity;GO:0016043//cellular component organization;GO:0000226//microtubule cytoskeleton organization;GO:0009987//cellular process;GO:0007017//microtubule-based process;GO:0071840//cellular component organization or biogenesis;GO:001…
BGI_novel_G000083	0.25	2.44	0.76	0.2	0.64	0.48		K08798//MAP/microtubule affinity-regulating kinase [EC:2.7.11.1]		GO:0007010//cytoskeleton organization;GO:0000226//microtubule cytoskeleton organization;GO:0007017//microtubule-based process;GO:0007163//establishment or maintenance of cell polarity;GO:0030010//establishment of cell polarity;GO:0006996//organelle organization;GO:0009987//cellular process;GO:0071840//cellular component organization or biogenesis;GO:0016043//cellular component organization;GO:009…
BGI_novel_G000084	0.62	2.11	0.0	0.47	0.92	0.14		K08798//MAP/microtubule affinity-regulating kinase [EC:2.7.11.1]		GO:0007017//microtubule-based process;GO:0007010//cytoskeleton organization;GO:0030010//establishment of cell polarity;GO:0009987//cellular process;GO:0071840//cellular component organization or biogenesis;GO:0006996//organelle organization;GO:0007163//establishment or maintenance of cell polarity;GO:0000226//microtubule cytoskeleton organization;GO:0016043//cellular component organization;GO:004…
BGI_novel_G000085	1.29	1.62	0.56	0.78	0.86	0.89		K08798//MAP/microtubule affinity-regulating kinase [EC:2.7.11.1]		GO:0007163//establishment or maintenance of cell polarity;GO:0030010//establishment of cell polarity;GO:0000226//microtubule cytoskeleton organization;GO:0009987//cellular process;GO:0007010//cytoskeleton organization;GO:0071840//cellular component organization or biogenesis;GO:0016043//cellular component organization;GO:0007017//microtubule-based process;GO:0006996//organelle organization;GO:009…
BGI_novel_G000086	2.87	2.28	0.0	0.94	3.45	0.76		K08798//MAP/microtubule affinity-regulating kinase [EC:2.7.11.1]		GO:0071840//cellular component organization or biogenesis;GO:0016043//cellular component organization;GO:0007163//establishment or maintenance of cell polarity;GO:0009987//cellular process;GO:0007010//cytoskeleton organization;GO:0006996//organelle organization;GO:0000226//microtubule cytoskeleton organization;GO:0030010//establishment of cell polarity;GO:0007017//microtubule-based process;GO:003…
BGI_novel_G000087	0.0	0.0	6.67	0.0	0.0	0.0		K08798//MAP/microtubule affinity-regulating kinase [EC:2.7.11.1]		GO:0006996//organelle organization;GO:0016043//cellular component organization;GO:0000226//microtubule cytoskeleton organization;GO:0007163//establishment or maintenance of cell polarity;GO:0009987//cellular process;GO:0007017//microtubule-based process;GO:0030010//establishment of cell polarity;GO:0007010//cytoskeleton organization;GO:0071840//cellular component organization or biogenesis;GO:009…
BGI_novel_G000088	0.0	0.93	1.23	0.93	0.0	0.0		K08798//MAP/microtubule affinity-regulating kinase [EC:2.7.11.1]		GO:0006996//organelle organization;GO:0007010//cytoskeleton organization;GO:0007163//establishment or maintenance of cell polarity;GO:0030010//establishment of cell polarity;GO:0009987//cellular process;GO:0000226//microtubule cytoskeleton organization;GO:0071840//cellular component organization or biogenesis;GO:0007017//microtubule-based process;GO:0016043//cellular component organization;GO:001…
BGI_novel_G000089	5.35	7.38	4.09	4.7	7.49	6.36				GO:0005578//proteinaceous extracellular matrix;GO:0005576//extracellular region;GO:0031012//extracellular matrix;GO:0044421//extracellular region part;
BGI_novel_G000090	3.99	5.56	3.3	2.86	3.06	3.63	zf-C2H2	K09228//KRAB domain-containing zinc finger protein
BGI_novel_G000091	3.28	4.65	3.33	2.95	3.47	3.37	zf-C2H2	K09228//KRAB domain-containing zinc finger protein
BGI_novel_G000092	167.74	175.18	167.02	237.02	269.68	186.56		K20254//perilipin-4+ko03320//PPAR signaling pathway
BGI_novel_G000093	102.71	107.79	107.45	161.47	182.59	136.96		K20254//perilipin-4+ko03320//PPAR signaling pathway
BGI_novel_G000094	367.89	404.85	447.03	411.77	443.02	420.47		K20254//perilipin-4+ko03320//PPAR signaling pathway
BGI_novel_G000095	0.75	1.18	0.51	2.31	1.35	1.68		K00907//myosin-light-chain kinase [EC:2.7.11.18]+ko04022//cGMP-PKG signaling pathway+ko04020//Calcium signaling pathway+ko04810//Regulation of actin cytoskeleton+ko04510//Focal adhesion+ko04611//Platelet activation+ko04971//Gastric acid secretion+ko04371//Apelin signaling pathway+ko04270//Vascular smooth muscle contraction+ko04921//Oxytocin signaling pathway
BGI_novel_G000096	5.3	9.01	6.63	2.33	5.93	5.51		K00858//NAD+ kinase [EC:2.7.1.23]+ko00760//Nicotinate and nicotinamide metabolism+ko01100//Metabolic pathways		GO:0006753//nucleoside phosphate metabolic process;GO:0019362//pyridine nucleotide metabolic process;GO:0006807//nitrogen compound metabolic process;GO:0072525//pyridine-containing compound biosynthetic process;GO:0044237//cellular metabolic process;GO:0006732//coenzyme metabolic process;GO:0006139//nucleobase-containing compound metabolic process;GO:1901564//organonitrogen compound metabolic pro…
BGI_novel_G000097	0.57	0.35	0.53	0.22	0.09	0.4		K00858//NAD+ kinase [EC:2.7.1.23]+ko00760//Nicotinate and nicotinamide metabolism+ko01100//Metabolic pathways		GO:1901576//organic substance biosynthetic process;GO:0072524//pyridine-containing compound metabolic process;GO:0044249//cellular biosynthetic process;GO:0046496//nicotinamide nucleotide metabolic process;GO:0044238//primary metabolic process;GO:0090407//organophosphate biosynthetic process;GO:0034641//cellular nitrogen compound metabolic process;GO:0006725//cellular aromatic compound metabolic …
BGI_novel_G000098	0.24	0.06	0.34	0.12	0.95	0.8		K00858//NAD+ kinase [EC:2.7.1.23]+ko00760//Nicotinate and nicotinamide metabolism+ko01100//Metabolic pathways		GO:0006796//phosphate-containing compound metabolic process;GO:0006725//cellular aromatic compound metabolic process;GO:0051186//cofactor metabolic process;GO:1901362//organic cyclic compound biosynthetic process;GO:1901564//organonitrogen compound metabolic process;GO:0019363//pyridine nucleotide biosynthetic process;GO:1901566//organonitrogen compound biosynthetic process;GO:0072524//pyridine-c…
BGI_novel_G000099	1.39	1.42	1.92	0.62	0.89	1.38		K00858//NAD+ kinase [EC:2.7.1.23]+ko00760//Nicotinate and nicotinamide metabolism+ko01100//Metabolic pathways		GO:0034654//nucleobase-containing compound biosynthetic process;GO:0018130//heterocycle biosynthetic process;GO:0090407//organophosphate biosynthetic process;GO:0006807//nitrogen compound metabolic process;GO:0019363//pyridine nucleotide biosynthetic process;GO:0019362//pyridine nucleotide metabolic process;GO:0019637//organophosphate metabolic process;GO:0006739//NADP metabolic process;GO:000679…
BGI_novel_G000100	18.53	20.69	20.65	30.37	24.97	27.6		K00858//NAD+ kinase [EC:2.7.1.23]+ko00760//Nicotinate and nicotinamide metabolism+ko01100//Metabolic pathways		GO:0006732//coenzyme metabolic process;GO:0044281//small molecule metabolic process;GO:0006139//nucleobase-containing compound metabolic process;GO:0019438//aromatic compound biosynthetic process;GO:0006739//NADP metabolic process;GO:0009058//biosynthetic process;GO:0051188//cofactor biosynthetic process;GO:0044237//cellular metabolic process;GO:0018130//heterocycle biosynthetic process;GO:000673…
BGI_novel_G000101	1.68	1.8	2.2	2.0	2.19	2.67		K00858//NAD+ kinase [EC:2.7.1.23]+ko00760//Nicotinate and nicotinamide metabolism+ko01100//Metabolic pathways		GO:0008152//metabolic process;GO:0009165//nucleotide biosynthetic process;GO:0072524//pyridine-containing compound metabolic process;GO:0072525//pyridine-containing compound biosynthetic process;GO:0034654//nucleobase-containing compound biosynthetic process;GO:0044249//cellular biosynthetic process;GO:0019363//pyridine nucleotide biosynthetic process;GO:0044238//primary metabolic process;GO:1901…
BGI_novel_G000102	1.77	3.18	3.06	1.61	2.4	2.59		K00858//NAD+ kinase [EC:2.7.1.23]+ko00760//Nicotinate and nicotinamide metabolism+ko01100//Metabolic pathways		GO:0044237//cellular metabolic process;GO:0006739//NADP metabolic process;GO:0006753//nucleoside phosphate metabolic process;GO:0090407//organophosphate biosynthetic process;GO:0006793//phosphorus metabolic process;GO:0006741//NADP biosynthetic process;GO:1901360//organic cyclic compound metabolic process;GO:0009058//biosynthetic process;GO:0044281//small molecule metabolic process;GO:1901293//nu…
BGI_novel_G000103	2.24	2.52	2.35	1.93	0.42	0.83		K09528//DnaJ homolog subfamily C member 8		GO:0065007//biological regulation;GO:0051726//regulation of cell cycle;GO:0050789//regulation of biological process;GO:0050794//regulation of cellular process;
BGI_novel_G000104	3.72	7.04	4.46	4.28	12.4	7.41		K09528//DnaJ homolog subfamily C member 8		GO:0051726//regulation of cell cycle;GO:0050789//regulation of biological process;GO:0065007//biological regulation;GO:0050794//regulation of cellular process;
BGI_novel_G000105	2.11	1.65	1.5	5.78	0.69	0.98		K05747//Wiskott-Aldrich syndrome protein+ko04144//Endocytosis+ko05132//Salmonella infection+ko05130//Pathogenic Escherichia coli infection+ko05131//Shigellosis+ko04810//Regulation of actin cytoskeleton+ko05100//Bacterial invasion of epithelial cells+ko04666//Fc gamma R-mediated phagocytosis+ko04530//Tight junction+ko05231//Choline metabolism in cancer+ko04520//Adherens junction+ko04062//Chemokine…		GO:0042302//structural constituent of cuticle;GO:0005198//structural molecule activity;
BGI_novel_G000106	0.45	0.23	0.0	0.0	0.0	0.54		K22628//interleukin 16+ko04060//Cytokine-cytokine receptor interaction
BGI_novel_G000107	2.09	3.77	1.56	0.95	1.73	1.54	RHD	K22808//KN motif and ankyrin repeat domain-containing protein
BGI_novel_G000108	5.68	8.54	7.37	5.48	7.88	7.56	RHD	K22808//KN motif and ankyrin repeat domain-containing protein
BGI_novel_G000109	80.91	67.0	137.06	239.04	161.8	109.74				GO:0005576//extracellular region;
BGI_novel_G000110	118.53	78.91	186.41	305.0	192.69	99.91				GO:0006952//defense response;GO:0009617//response to bacterium;GO:0050830//defense response to Gram-positive bacterium;GO:0009605//response to external stimulus;GO:0050896//response to stimulus;GO:0042742//defense response to bacterium;GO:0043207//response to external biotic stimulus;GO:0051704//multi-organism process;GO:0009607//response to biotic stimulus;GO:0051707//response to other organism;…
BGI_novel_G000111	0.82	1.93	1.07	0.56	1.35	1.97	Homeobox	K10955//mucin-2+ko05226//Gastric cancer+ko05146//Amoebiasis
BGI_novel_G000112	69.57	58.93	65.92	81.89	78.76	69.61		K09499//T-complex protein 1 subunit eta		GO:0009987//cellular process;GO:0006457//protein folding;GO:0044424//intracellular part;GO:0044464//cell part;GO:0005622//intracellular;GO:0005623//cell;GO:0005737//cytoplasm;GO:0005488//binding;GO:1901363//heterocyclic compound binding;GO:0000166//nucleotide binding;GO:0035639//purine ribonucleoside triphosphate binding;GO:0043167//ion binding;GO:0051082//unfolded protein binding;GO:0097159//org…
BGI_novel_G000113	4.73	4.59	3.46	2.73	2.09	1.87		K21125//mucin-5AC+ko04657//IL-17 signaling pathway		GO:0043170//macromolecule metabolic process;GO:0017144//drug metabolic process;GO:0071704//organic substance metabolic process;GO:1901564//organonitrogen compound metabolic process;GO:0009987//cellular process;GO:0006040//amino sugar metabolic process;GO:0044237//cellular metabolic process;GO:1901071//glucosamine-containing compound metabolic process;GO:0006022//aminoglycan metabolic process;GO:0…
BGI_novel_G000114	5.14	6.71	5.5	4.19	4.92	5.72		K15621//BAI1-associated protein 3+ko05202//Transcriptional misregulation in cancer
BGI_novel_G000115	6.79	7.06	3.54	5.62	6.78	5.01		K16506//protocadherin Fat 1/2/3;K13210//far upstream element-binding protein;K09498//T-complex protein 1 subunit zeta
BGI_novel_G000116	3.49	2.64	2.27	2.71	2.51	3.45		K19673//tetratricopeptide repeat protein 21B;K11140//aminopeptidase N [EC:3.4.11.2]+ko04640//Hematopoietic cell lineage+ko04614//Renin-angiotensin system+ko00480//Glutathione metabolism+ko01100//Metabolic pathways		GO:0046914//transition metal ion binding;GO:0043167//ion binding;GO:0043169//cation binding;GO:0008233//peptidase activity;GO:0008270//zinc ion binding;GO:0008237//metallopeptidase activity;GO:0005488//binding;GO:0016787//hydrolase activity;GO:0003824//catalytic activity;GO:0140096//catalytic activity, acting on a protein;GO:0046872//metal ion binding;GO:0070011//peptidase activity, acting on L-a…
BGI_novel_G000117	1.43	1.36	1.78	1.69	0.39	1.27				GO:0043227//membrane-bounded organelle;GO:0043231//intracellular membrane-bounded organelle;GO:0044424//intracellular part;GO:0044464//cell part;GO:0005622//intracellular;GO:0043229//intracellular organelle;GO:0043226//organelle;GO:0005634//nucleus;GO:0005623//cell;GO:0043167//ion binding;GO:0043169//cation binding;GO:1901363//heterocyclic compound binding;GO:0008270//zinc ion binding;GO:0005488/…
BGI_novel_G000118	5.39	3.1	4.45	0.31	1.38	4.63		K06258//MFS transporter, VNT family, synaptic vesicle glycoprotein 2+ko04512//ECM-receptor interaction		GO:0016020//membrane;GO:0016021//integral component of membrane;GO:0031224//intrinsic component of membrane;GO:0044425//membrane part;GO:0005215//transporter activity;GO:0022857//transmembrane transporter activity;
BGI_novel_G000119	0.0	1.23	0.0	4.06	4.32	0.0		K06258//MFS transporter, VNT family, synaptic vesicle glycoprotein 2+ko04512//ECM-receptor interaction		GO:0016021//integral component of membrane;GO:0044425//membrane part;GO:0031224//intrinsic component of membrane;GO:0016020//membrane;GO:0022857//transmembrane transporter activity;GO:0005215//transporter activity;
BGI_novel_G000120	50.09	45.77	39.5	43.65	49.31	44.79		K03097//casein kinase II subunit alpha [EC:2.7.11.1]+ko04310//Wnt signaling pathway+ko04137//Mitophagy - animal+ko04520//Adherens junction+ko03008//Ribosome biogenesis in eukaryotes+ko04064//NF-kappa B signaling pathway+ko05162//Measles+ko05168//Herpes simplex infection		GO:0032555//purine ribonucleotide binding;GO:0140096//catalytic activity, acting on a protein;GO:0017076//purine nucleotide binding;GO:0036094//small molecule binding;GO:0032553//ribonucleotide binding;GO:0004672//protein kinase activity;GO:0016772//transferase activity, transferring phosphorus-containing groups;GO:0035639//purine ribonucleoside triphosphate binding;GO:0008144//drug binding;GO:00…
BGI_novel_G000121	8.09	13.42	12.83	1.76	9.47	12.85		K03097//casein kinase II subunit alpha [EC:2.7.11.1]+ko04310//Wnt signaling pathway+ko04137//Mitophagy - animal+ko04520//Adherens junction+ko03008//Ribosome biogenesis in eukaryotes+ko04064//NF-kappa B signaling pathway+ko05162//Measles+ko05168//Herpes simplex infection		GO:0032559//adenyl ribonucleotide binding;GO:0003824//catalytic activity;GO:0097367//carbohydrate derivative binding;GO:0005524//ATP binding;GO:0000166//nucleotide binding;GO:0043167//ion binding;GO:0035639//purine ribonucleoside triphosphate binding;GO:0036094//small molecule binding;GO:0016773//phosphotransferase activity, alcohol group as acceptor;GO:1901363//heterocyclic compound binding;GO:0…
BGI_novel_G000122	7.26	9.56	11.9	5.62	3.34	5.0		K03097//casein kinase II subunit alpha [EC:2.7.11.1]+ko04310//Wnt signaling pathway+ko04137//Mitophagy - animal+ko04520//Adherens junction+ko03008//Ribosome biogenesis in eukaryotes+ko04064//NF-kappa B signaling pathway+ko05162//Measles+ko05168//Herpes simplex infection		GO:0097159//organic cyclic compound binding;GO:0043168//anion binding;GO:0016301//kinase activity;GO:0016773//phosphotransferase activity, alcohol group as acceptor;GO:0030554//adenyl nucleotide binding;GO:0016740//transferase activity;GO:1901265//nucleoside phosphate binding;GO:0005488//binding;GO:0036094//small molecule binding;GO:1901363//heterocyclic compound binding;GO:0000166//nucleotide bi…
BGI_novel_G000123	18.38	25.4	18.35	18.03	19.88	22.0		K03097//casein kinase II subunit alpha [EC:2.7.11.1]+ko04310//Wnt signaling pathway+ko04137//Mitophagy - animal+ko04520//Adherens junction+ko03008//Ribosome biogenesis in eukaryotes+ko04064//NF-kappa B signaling pathway+ko05162//Measles+ko05168//Herpes simplex infection		GO:0008144//drug binding;GO:0097367//carbohydrate derivative binding;GO:0035639//purine ribonucleoside triphosphate binding;GO:0140096//catalytic activity, acting on a protein;GO:0016301//kinase activity;GO:0004672//protein kinase activity;GO:1901265//nucleoside phosphate binding;GO:0000166//nucleotide binding;GO:0017076//purine nucleotide binding;GO:1901363//heterocyclic compound binding;GO:0005…
BGI_novel_G000124	1.44	2.2	0.82	0.99	0.0	1.65				GO:0044425//membrane part;GO:0031224//intrinsic component of membrane;GO:0016021//integral component of membrane;GO:0016020//membrane;
BGI_novel_G000125	13.98	16.75	14.59	13.76	16.53	14.72				GO:0031224//intrinsic component of membrane;GO:0016021//integral component of membrane;GO:0044425//membrane part;GO:0016020//membrane;
BGI_novel_G000126	3.96	5.49	1.98	1.95	1.38	3.84		K05691//catenin alpha+ko04390//Hippo signaling pathway+ko05412//Arrhythmogenic right ventricular cardiomyopathy (ARVC)+ko05226//Gastric cancer+ko05100//Bacterial invasion of epithelial cells+ko05213//Endometrial cancer+ko05200//Pathways in cancer+ko04670//Leukocyte transendothelial migration+ko04520//Adherens junction		GO:0048468//cell development;GO:0016331//morphogenesis of embryonic epithelium;GO:0045185//maintenance of protein location;GO:0009888//tissue development;GO:0002064//epithelial cell development;GO:0048646//anatomical structure formation involved in morphogenesis;GO:0048869//cellular developmental process;GO:0033036//macromolecule localization;GO:0022607//cellular component assembly;GO:0034613//ce…
BGI_novel_G000127	15.32	13.23	14.77	13.7	17.07	14.34		K05691//catenin alpha+ko04390//Hippo signaling pathway+ko05412//Arrhythmogenic right ventricular cardiomyopathy (ARVC)+ko05226//Gastric cancer+ko05100//Bacterial invasion of epithelial cells+ko05213//Endometrial cancer+ko05200//Pathways in cancer+ko04670//Leukocyte transendothelial migration+ko04520//Adherens junction		GO:0007010//cytoskeleton organization;GO:0046664//dorsal closure, amnioserosa morphology change;GO:0065008//regulation of biological quality;GO:0070252//actin-mediated cell contraction;GO:0001700//embryonic development via the syncytial blastoderm;GO:0016331//morphogenesis of embryonic epithelium;GO:0007163//establishment or maintenance of cell polarity;GO:0009653//anatomical structure morphogene…
BGI_novel_G000128	3.8	2.26	1.53	3.01	4.15	2.68				GO:0016021//integral component of membrane;GO:0016020//membrane;GO:0031224//intrinsic component of membrane;GO:0044425//membrane part;
BGI_novel_G000129	1.65	1.43	1.11	2.4	1.86	0.6				GO:0044425//membrane part;GO:0031224//intrinsic component of membrane;GO:0016020//membrane;GO:0016021//integral component of membrane;
BGI_novel_G000130	3.32	5.79	5.67	9.64	6.55	7.33				GO:0016021//integral component of membrane;GO:0016020//membrane;GO:0031224//intrinsic component of membrane;GO:0044425//membrane part;
BGI_novel_G000131	3.4	3.69	3.65	2.69	4.46	2.3				GO:0016021//integral component of membrane;GO:0016020//membrane;GO:0031224//intrinsic component of membrane;GO:0044425//membrane part;
BGI_novel_G000132	7.58	9.46	6.57	5.19	8.91	6.79		K13752//solute carrier family 24 (sodium/potassium/calcium exchanger), member 4+ko04740//Olfactory transduction;K13751//solute carrier family 24 (sodium/potassium/calcium exchanger), member 3		GO:0051234//establishment of localization;GO:0055085//transmembrane transport;GO:0006810//transport;GO:0051179//localization;GO:0044425//membrane part;GO:0016021//integral component of membrane;GO:0031224//intrinsic component of membrane;GO:0016020//membrane;
BGI_novel_G000133	2.35	3.6	2.54	2.69	2.69	2.53	Homeobox	K07520//actin-binding LIM protein+ko04360//Axon guidance		GO:0009987//cellular process;GO:0071840//cellular component organization or biogenesis;GO:0006996//organelle organization;GO:0016043//cellular component organization;GO:0007010//cytoskeleton organization;GO:0008092//cytoskeletal protein binding;GO:0046872//metal ion binding;GO:0005488//binding;GO:0043167//ion binding;GO:0005515//protein binding;GO:0003779//actin binding;GO:0043169//cation binding;
BGI_novel_G000134	2.35	3.6	2.54	2.69	2.69	2.53	Homeobox	K07520//actin-binding LIM protein+ko04360//Axon guidance		GO:0006996//organelle organization;GO:0016043//cellular component organization;GO:0009987//cellular process;GO:0071840//cellular component organization or biogenesis;GO:0007010//cytoskeleton organization;GO:0005488//binding;GO:0043169//cation binding;GO:0046872//metal ion binding;GO:0043167//ion binding;GO:0005515//protein binding;GO:0008092//cytoskeletal protein binding;GO:0003779//actin binding;
BGI_novel_G000135	2.35	3.6	2.54	2.69	2.69	2.53	Homeobox	K07520//actin-binding LIM protein+ko04360//Axon guidance		GO:0016043//cellular component organization;GO:0071840//cellular component organization or biogenesis;GO:0009987//cellular process;GO:0006996//organelle organization;GO:0007010//cytoskeleton organization;GO:0005515//protein binding;GO:0043169//cation binding;GO:0046872//metal ion binding;GO:0003779//actin binding;GO:0008092//cytoskeletal protein binding;GO:0043167//ion binding;GO:0005488//binding;
BGI_novel_G000136	0.62	0.77	2.05	0.93	1.34	1.5	Homeobox	K07520//actin-binding LIM protein+ko04360//Axon guidance		GO:0006996//organelle organization;GO:0016043//cellular component organization;GO:0009987//cellular process;GO:0007010//cytoskeleton organization;GO:0071840//cellular component organization or biogenesis;GO:0003779//actin binding;GO:0008092//cytoskeletal protein binding;GO:0005488//binding;GO:0005515//protein binding;GO:0043167//ion binding;GO:0046872//metal ion binding;GO:0043169//cation binding;
BGI_novel_G000138	2.61	2.26	0.8	0.37	1.41	1.63	Homeobox	K07520//actin-binding LIM protein+ko04360//Axon guidance		GO:0009987//cellular process;GO:0006996//organelle organization;GO:0071840//cellular component organization or biogenesis;GO:0016043//cellular component organization;GO:0007010//cytoskeleton organization;GO:0005515//protein binding;GO:0008092//cytoskeletal protein binding;GO:0005488//binding;GO:0043167//ion binding;GO:0003779//actin binding;GO:0043169//cation binding;GO:0046872//metal ion binding;
BGI_novel_G000139	1.17	1.0	0.36	0.37	0.56	0.48	Homeobox	K07520//actin-binding LIM protein+ko04360//Axon guidance		GO:0009987//cellular process;GO:0006996//organelle organization;GO:0071840//cellular component organization or biogenesis;GO:0007010//cytoskeleton organization;GO:0016043//cellular component organization;GO:0043169//cation binding;GO:0005488//binding;GO:0046872//metal ion binding;GO:0043167//ion binding;GO:0005515//protein binding;GO:0003779//actin binding;GO:0008092//cytoskeletal protein binding;
BGI_novel_G000140	0.86	1.47	1.08	0.0	1.82	1.26	Homeobox	K07520//actin-binding LIM protein+ko04360//Axon guidance		GO:0007010//cytoskeleton organization;GO:0009987//cellular process;GO:0006996//organelle organization;GO:0071840//cellular component organization or biogenesis;GO:0016043//cellular component organization;GO:0043169//cation binding;GO:0008092//cytoskeletal protein binding;GO:0043167//ion binding;GO:0003779//actin binding;GO:0005515//protein binding;GO:0046872//metal ion binding;GO:0005488//binding;
BGI_novel_G000142	1.17	1.0	0.36	0.37	0.56	0.48	Homeobox	K07520//actin-binding LIM protein+ko04360//Axon guidance		GO:0006996//organelle organization;GO:0009987//cellular process;GO:0071840//cellular component organization or biogenesis;GO:0016043//cellular component organization;GO:0007010//cytoskeleton organization;GO:0005488//binding;GO:0046872//metal ion binding;GO:0043169//cation binding;GO:0003779//actin binding;GO:0005515//protein binding;GO:0008092//cytoskeletal protein binding;GO:0043167//ion binding;
BGI_novel_G000143	3.08	3.12	2.42	3.02	3.22	2.95		K15719//protein O-GlcNAcase / histone acetyltransferase [EC:3.2.1.169 2.3.1.48]+ko04931//Insulin resistance		GO:0048511//rhythmic process;GO:0009101//glycoprotein biosynthetic process;GO:0006486//protein glycosylation;GO:0044267//cellular protein metabolic process;GO:0043412//macromolecule modification;GO:0016569//covalent chromatin modification;GO:0006491//N-glycan processing;GO:0044237//cellular metabolic process;GO:1901564//organonitrogen compound metabolic process;GO:1901137//carbohydrate derivative…
BGI_novel_G000144	6.94	8.17	6.42	5.7	7.68	5.58		K07918//Ras-related protein Rab-32		GO:0006810//transport;GO:0051179//localization;GO:0051234//establishment of localization;GO:0016192//vesicle-mediated transport;GO:0044444//cytoplasmic part;GO:0044446//intracellular organelle part;GO:0005737//cytoplasm;GO:0005622//intracellular;GO:0031984//organelle subcompartment;GO:0044422//organelle part;GO:0098791//Golgi subcompartment;GO:0005794//Golgi apparatus;GO:0044431//Golgi apparatus …
BGI_novel_G000145	3.47	3.13	5.19	6.05	5.84	7.33		K07918//Ras-related protein Rab-32		GO:0051179//localization;GO:0051234//establishment of localization;GO:0006810//transport;GO:0016192//vesicle-mediated transport;GO:0043229//intracellular organelle;GO:0044422//organelle part;GO:0044444//cytoplasmic part;GO:0005737//cytoplasm;GO:0031982//vesicle;GO:0044464//cell part;GO:0044424//intracellular part;GO:0044446//intracellular organelle part;GO:0043231//intracellular membrane-bounded …
BGI_novel_G000146	1.44	2.3	1.63	1.45	1.85	1.3	GCNF-like	K22016//mucin-3/17		GO:0048731//system development;GO:0051179//localization;GO:0009790//embryo development;GO:0033059//cellular pigmentation;GO:0048568//embryonic organ development;GO:0032438//melanosome organization;GO:0048753//pigment granule organization;GO:0007033//vacuole organization;GO:0032501//multicellular organismal process;GO:0043473//pigmentation;GO:0009987//cellular process;GO:0048468//cell development;…
BGI_novel_G000147	0.86	1.32	2.36	2.23	2.09	0.72
BGI_novel_G000148	2.39	2.68	1.99	1.65	1.92	3.15
BGI_novel_G000149	174.85	170.25	198.87	193.19	147.16	224.93		K12475//disabled homolog 2+ko04144//Endocytosis
BGI_novel_G000150	7.04	6.31	5.42	4.28	7.79	6.49		K16506//protocadherin Fat 1/2/3;K13210//far upstream element-binding protein;K09498//T-complex protein 1 subunit zeta
BGI_novel_G000151	1.01	2.01	0.89	0.79	2.32	1.45	zf-C2H2	K09057//hepatic leukemia factor+ko04711//Circadian rhythm - fly;K09199//transcription factor Sp9
BGI_novel_G000152	1.95	2.4	2.24	2.63	3.1	1.95	Others	K04650//nuclear receptor co-repressor 1+ko01522//Endocrine resistance+ko04919//Thyroid hormone signaling pathway+ko05202//Transcriptional misregulation in cancer;K08701//nuclear receptor subfamily 1 group D member 3
BGI_novel_G000153	16.63	19.18	15.02	30.99	49.14	21.96		K12074//timeless+ko04711//Circadian rhythm - fly
BGI_novel_G000154	1.35	0.93	1.57	0.96	1.8	0.54	MYB	K12074//timeless+ko04711//Circadian rhythm - fly
BGI_novel_G000155	1.87	0.97	1.47	2.46	1.56	2.14		K01312//trypsin [EC:3.4.21.4]+ko04974//Protein digestion and absorption+ko04972//Pancreatic secretion+ko04080//Neuroactive ligand-receptor interaction+ko05164//Influenza A		GO:0070011//peptidase activity, acting on L-amino acid peptides;GO:0008233//peptidase activity;GO:0003824//catalytic activity;GO:0017171//serine hydrolase activity;GO:0008236//serine-type peptidase activity;GO:0004175//endopeptidase activity;GO:0016787//hydrolase activity;GO:0140096//catalytic activity, acting on a protein;GO:0004252//serine-type endopeptidase activity;
BGI_novel_G000156	5.91	9.26	8.24	4.69	4.26	9.86		K15116//solute carrier family 25, member 33/36		GO:0006839//mitochondrial transport;GO:0006810//transport;GO:0051179//localization;GO:0051234//establishment of localization;GO:0055085//transmembrane transport;GO:0031975//envelope;GO:0043227//membrane-bounded organelle;GO:0044422//organelle part;GO:0031224//intrinsic component of membrane;GO:0043231//intracellular membrane-bounded organelle;GO:0005623//cell;GO:0031966//mitochondrial membrane;GO…
BGI_novel_G000157	6.41	9.13	7.77	7.93	11.74	7.51		K15116//solute carrier family 25, member 33/36		GO:0006810//transport;GO:0006839//mitochondrial transport;GO:0055085//transmembrane transport;GO:0051234//establishment of localization;GO:0051179//localization;GO:0044429//mitochondrial part;GO:0043231//intracellular membrane-bounded organelle;GO:0031975//envelope;GO:0005739//mitochondrion;GO:0005623//cell;GO:0005740//mitochondrial envelope;GO:0043227//membrane-bounded organelle;GO:0044425//memb…
BGI_novel_G000158	3.33	3.3	1.62	2.15	2.19	2.01		K17543//PX domain-containing protein kinase-like protein
BGI_novel_G000159	3.74	6.26	4.49	1.87	4.4	4.14		K17543//PX domain-containing protein kinase-like protein
BGI_novel_G000160	1.37	1.36	1.13	0.99	1.48	1.31		K17543//PX domain-containing protein kinase-like protein
BGI_novel_G000161	35.16	38.28	35.96	39.05	31.84	35.85				GO:0031224//intrinsic component of membrane;GO:0016020//membrane;GO:0044425//membrane part;GO:0016021//integral component of membrane;
BGI_novel_G000162	0.58	0.42	0.15	2.34	0.16	0.15		K03098//apolipoprotein D and lipocalin family protein		GO:0005488//binding;GO:0031409//pigment binding;
BGI_novel_G000163	4.48	8.28	6.35	5.46	5.98	6.58		K03691//peptide-O-fucosyltransferase [EC:2.4.1.221]+ko00514//Other types of O-glycan biosynthesis;K14320//aladin+ko03013//RNA transport;K18809//protein toll+ko04624//Toll and Imd signaling pathway
BGI_novel_G000164	1.92	2.39	1.14	0.72	1.95	1.45		K20465//oxysterol-binding protein-related protein 9/10/11		GO:0006810//transport;GO:0033036//macromolecule localization;GO:0051234//establishment of localization;GO:0010876//lipid localization;GO:0051179//localization;GO:0071702//organic substance transport;GO:0006869//lipid transport;
BGI_novel_G000165	4.34	8.63	4.93	4.02	5.22	2.89		K20465//oxysterol-binding protein-related protein 9/10/11		GO:0006810//transport;GO:0071702//organic substance transport;GO:0051234//establishment of localization;GO:0006869//lipid transport;GO:0033036//macromolecule localization;GO:0010876//lipid localization;GO:0051179//localization;
BGI_novel_G000166	6.65	11.87	9.8	4.41	8.44	9.35		K20465//oxysterol-binding protein-related protein 9/10/11		GO:0033036//macromolecule localization;GO:0071702//organic substance transport;GO:0006869//lipid transport;GO:0006810//transport;GO:0010876//lipid localization;GO:0051234//establishment of localization;GO:0051179//localization;
BGI_novel_G000167	3.15	1.83	1.43	2.55	3.43	2.96	zf-C2HC	K20128//metastasis suppressor protein 1		GO:0061024//membrane organization;GO:0016043//cellular component organization;GO:0010256//endomembrane system organization;GO:0009987//cellular process;GO:0007009//plasma membrane organization;GO:0071840//cellular component organization or biogenesis;GO:0005515//protein binding;GO:0008092//cytoskeletal protein binding;GO:0003779//actin binding;GO:0005488//binding;
BGI_novel_G000168	3.15	4.32	1.91	1.44	2.68	2.18	zf-C2H2	K20128//metastasis suppressor protein 1		GO:0016043//cellular component organization;GO:0007009//plasma membrane organization;GO:0010256//endomembrane system organization;GO:0061024//membrane organization;GO:0009987//cellular process;GO:0071840//cellular component organization or biogenesis;GO:0005515//protein binding;GO:0005488//binding;GO:0008092//cytoskeletal protein binding;GO:0003779//actin binding;
BGI_novel_G000169	1.02	3.97	0.92	0.0	0.54	0.59	bHLH	K20128//metastasis suppressor protein 1		GO:0071840//cellular component organization or biogenesis;GO:0061024//membrane organization;GO:0009987//cellular process;GO:0007009//plasma membrane organization;GO:0010256//endomembrane system organization;GO:0016043//cellular component organization;GO:0005488//binding;GO:0008092//cytoskeletal protein binding;GO:0003779//actin binding;GO:0005515//protein binding;
BGI_novel_G000170	2.93	1.62	2.53	1.74	1.83	1.15	zf-C2H2	K20128//metastasis suppressor protein 1		GO:0009987//cellular process;GO:0016043//cellular component organization;GO:0061024//membrane organization;GO:0010256//endomembrane system organization;GO:0007009//plasma membrane organization;GO:0071840//cellular component organization or biogenesis;GO:0008092//cytoskeletal protein binding;GO:0005488//binding;GO:0005515//protein binding;GO:0003779//actin binding;
BGI_novel_G000171	0.71	5.35	0.72	0.72	1.22	1.81	HMG	K20128//metastasis suppressor protein 1		GO:0071840//cellular component organization or biogenesis;GO:0007009//plasma membrane organization;GO:0061024//membrane organization;GO:0009987//cellular process;GO:0016043//cellular component organization;GO:0010256//endomembrane system organization;GO:0008092//cytoskeletal protein binding;GO:0003779//actin binding;GO:0005488//binding;GO:0005515//protein binding;
BGI_novel_G000172	0.51	0.59	0.35	0.0	0.21	0.65	Homeobox	K20128//metastasis suppressor protein 1		GO:0051051//negative regulation of transport;GO:0009987//cellular process;GO:0044085//cellular component biogenesis;GO:0006928//movement of cell or subcellular component;GO:0032504//multicellular organism reproduction;GO:0010256//endomembrane system organization;GO:0065007//biological regulation;GO:0032502//developmental process;GO:0030855//epithelial cell differentiation;GO:0030707//ovarian foll…
BGI_novel_G000173	4.17	6.32	3.06	1.44	2.2	3.62		K20128//metastasis suppressor protein 1		GO:0007009//plasma membrane organization;GO:0071840//cellular component organization or biogenesis;GO:0009987//cellular process;GO:0016043//cellular component organization;GO:0010256//endomembrane system organization;GO:0061024//membrane organization;GO:0005515//protein binding;GO:0005488//binding;GO:0008092//cytoskeletal protein binding;GO:0003779//actin binding;
BGI_novel_G000174	1.29	0.0	1.36	0.22	0.77	0.6		K20128//metastasis suppressor protein 1		GO:0009987//cellular process;GO:0007009//plasma membrane organization;GO:0071840//cellular component organization or biogenesis;GO:0061024//membrane organization;GO:0016043//cellular component organization;GO:0010256//endomembrane system organization;GO:0003779//actin binding;GO:0005488//binding;GO:0005515//protein binding;GO:0008092//cytoskeletal protein binding;
BGI_novel_G000175	0.86	1.87	1.67	0.8	1.78	0.72		K07840//DIRAS family, GTP-binding Ras-like 1;K07844//RASD family, member 2;K07843//RAS, dexamethasone-induced Ras-related protein 1+ko04713//Circadian entrainment+ko04934//Cushing syndrome		GO:0050896//response to stimulus;GO:0065007//biological regulation;GO:0050789//regulation of biological process;GO:0007165//signal transduction;GO:0007154//cell communication;GO:0023052//signaling;GO:0050794//regulation of cellular process;GO:0009987//cellular process;GO:0051716//cellular response to stimulus;GO:0016020//membrane;GO:0017111//nucleoside-triphosphatase activity;GO:0000166//nucleoti…
BGI_novel_G000176	2.22	1.41	1.47	0.59	1.98	1.88		K14320//aladin+ko03013//RNA transport;K03691//peptide-O-fucosyltransferase [EC:2.4.1.221]+ko00514//Other types of O-glycan biosynthesis;K05236//coatomer subunit alpha
BGI_novel_G000177	2.01	1.84	2.23	2.76	3.34	2.98
BGI_novel_G000178	3.37	1.16	3.68	1.56	3.41	3.14		K00161//pyruvate dehydrogenase E1 component alpha subunit [EC:1.2.4.1]+ko01200//Carbon metabolism+ko00010//Glycolysis / Gluconeogenesis+ko00020//Citrate cycle (TCA cycle)+ko00620//Pyruvate metabolism+ko05230//Central carbon metabolism in cancer+ko01100//Metabolic pathways+ko04066//HIF-1 signaling pathway+ko04922//Glucagon signaling pathway
BGI_novel_G000179	0.75	0.31	1.79	1.18	0.35	0.85		K00161//pyruvate dehydrogenase E1 component alpha subunit [EC:1.2.4.1]+ko01200//Carbon metabolism+ko00010//Glycolysis / Gluconeogenesis+ko00020//Citrate cycle (TCA cycle)+ko00620//Pyruvate metabolism+ko05230//Central carbon metabolism in cancer+ko01100//Metabolic pathways+ko04066//HIF-1 signaling pathway+ko04922//Glucagon signaling pathway
BGI_novel_G000180	1.16	1.14	0.55	0.39	0.89	0.2		K00161//pyruvate dehydrogenase E1 component alpha subunit [EC:1.2.4.1]+ko01200//Carbon metabolism+ko00010//Glycolysis / Gluconeogenesis+ko00020//Citrate cycle (TCA cycle)+ko00620//Pyruvate metabolism+ko05230//Central carbon metabolism in cancer+ko01100//Metabolic pathways+ko04066//HIF-1 signaling pathway+ko04922//Glucagon signaling pathway
BGI_novel_G000181	5.1	6.33	2.41	6.04	4.93	3.03		K00161//pyruvate dehydrogenase E1 component alpha subunit [EC:1.2.4.1]+ko01200//Carbon metabolism+ko00010//Glycolysis / Gluconeogenesis+ko00020//Citrate cycle (TCA cycle)+ko00620//Pyruvate metabolism+ko05230//Central carbon metabolism in cancer+ko01100//Metabolic pathways+ko04066//HIF-1 signaling pathway+ko04922//Glucagon signaling pathway;K14295//nuclear pore complex protein Nup50+ko03013//RNA t…
BGI_novel_G000182	3.35	4.08	4.34	3.33	3.49	3.52	zf-BED	K00500//phenylalanine-4-hydroxylase [EC:1.14.16.1]+ko01230//Biosynthesis of amino acids+ko00400//Phenylalanine, tyrosine and tryptophan biosynthesis+ko00360//Phenylalanine metabolism+ko01100//Metabolic pathways+ko00790//Folate biosynthesis;K08073//bifunctional polynucleotide phosphatase/kinase [EC:3.1.3.32 2.7.1.78]
BGI_novel_G000183	2.2	1.28	1.43	1.29	1.79	0.62		K15255//ATP-dependent DNA helicase PIF1 [EC:3.6.4.12];K14320//aladin+ko03013//RNA transport;K05210//glutamate receptor ionotropic, NMDA 2B+ko05014//Amyotrophic lateral sclerosis (ALS)+ko04024//cAMP signaling pathway+ko04728//Dopaminergic synapse+ko04724//Glutamatergic synapse+ko04720//Long-term potentiation+ko05322//Systemic lupus erythematosus+ko05034//Alcoholism+ko05033//Nicotine addiction+ko05…
BGI_novel_G000184	3.42	3.38	4.26	5.06	4.23	1.45		K00161//pyruvate dehydrogenase E1 component alpha subunit [EC:1.2.4.1]+ko01200//Carbon metabolism+ko00010//Glycolysis / Gluconeogenesis+ko00020//Citrate cycle (TCA cycle)+ko00620//Pyruvate metabolism+ko05230//Central carbon metabolism in cancer+ko01100//Metabolic pathways+ko04066//HIF-1 signaling pathway+ko04922//Glucagon signaling pathway
BGI_novel_G000185	15.96	14.53	17.14	24.03	15.99	13.18
BGI_novel_G000186	3.63	5.08	2.2	1.14	2.55	3.4				GO:0008152//metabolic process;GO:0003824//catalytic activity;
BGI_novel_G000187	9.26	5.87	8.26	6.88	8.34	6.15				GO:0008152//metabolic process;GO:0003824//catalytic activity;
BGI_novel_G000188	1.4	1.12	1.55	1.46	1.83	1.73		K14320//aladin+ko03013//RNA transport;K03691//peptide-O-fucosyltransferase [EC:2.4.1.221]+ko00514//Other types of O-glycan biosynthesis;K07374//tubulin alpha+ko04145//Phagosome+ko05130//Pathogenic Escherichia coli infection+ko04210//Apoptosis+ko04540//Gap junction+ko04530//Tight junction
BGI_novel_G000189	2.53	3.81	2.72	2.26	2.86	2.89		K01104//protein-tyrosine phosphatase [EC:3.1.3.48]		GO:0044425//membrane part;GO:0016020//membrane;GO:0016021//integral component of membrane;GO:0031224//intrinsic component of membrane;GO:0016787//hydrolase activity;GO:0016788//hydrolase activity, acting on ester bonds;GO:0003824//catalytic activity;GO:0042578//phosphoric ester hydrolase activity;GO:0004725//protein tyrosine phosphatase activity;GO:0004721//phosphoprotein phosphatase activity;GO:…
BGI_novel_G000190	46.75	57.04	53.53	57.31	47.96	53.72
BGI_novel_G000191	8.49	8.51	7.8	5.76	7.36	8.0		K19527//vacuolar protein sorting-associated protein 13D
BGI_novel_G000192	1.66	1.04	1.32	1.76	1.72	1.13		K03654//ATP-dependent DNA helicase RecQ [EC:3.6.4.12]+ko03018//RNA degradation
BGI_novel_G000193	0.0	0.0	0.0	0.0	23.34	0.0		K11251//histone H2A+ko04217//Necroptosis+ko05322//Systemic lupus erythematosus+ko05034//Alcoholism		GO:0044085//cellular component biogenesis;GO:0006974//cellular response to DNA damage stimulus;GO:0016458//gene silencing;GO:0051172//negative regulation of nitrogen compound metabolic process;GO:0080090//regulation of primary metabolic process;GO:0033554//cellular response to stress;GO:0098727//maintenance of cell number;GO:0009890//negative regulation of biosynthetic process;GO:0031323//regulat…
BGI_novel_G000194	34.81	37.51	43.67	56.24	52.53	55.04		K11253//histone H3+ko05322//Systemic lupus erythematosus+ko05034//Alcoholism+ko05202//Transcriptional misregulation in cancer		GO:0044446//intracellular organelle part;GO:0005694//chromosome;GO:0000786//nucleosome;GO:0043229//intracellular organelle;GO:0043228//non-membrane-bounded organelle;GO:0043231//intracellular membrane-bounded organelle;GO:0000785//chromatin;GO:0043232//intracellular non-membrane-bounded organelle;GO:0043227//membrane-bounded organelle;GO:0044464//cell part;GO:0005634//nucleus;GO:0044427//chromoso…
BGI_novel_G000195	172.98	173.54	194.03	209.85	173.56	254.98		K11251//histone H2A+ko04217//Necroptosis+ko05322//Systemic lupus erythematosus+ko05034//Alcoholism		GO:0044085//cellular component biogenesis;GO:0034728//nucleosome organization;GO:0045892//negative regulation of transcription, DNA-templated;GO:0034622//cellular macromolecular complex assembly;GO:0071824//protein-DNA complex subunit organization;GO:0009890//negative regulation of biosynthetic process;GO:0007275//multicellular organism development;GO:0070727//cellular macromolecule localization;…
BGI_novel_G000196	1.36	1.7	1.24	0.83	2.5	1.4		K16667//receptor-type tyrosine-protein phosphatase gamma [EC:3.1.3.48]		GO:0016021//integral component of membrane;GO:0031224//intrinsic component of membrane;GO:0044425//membrane part;GO:0016020//membrane;GO:0016788//hydrolase activity, acting on ester bonds;GO:0042578//phosphoric ester hydrolase activity;GO:0016791//phosphatase activity;GO:0004725//protein tyrosine phosphatase activity;GO:0140096//catalytic activity, acting on a protein;GO:0004721//phosphoprotein p…
BGI_novel_G000197	7.46	12.04	5.73	6.7	7.51	4.93		K16667//receptor-type tyrosine-protein phosphatase gamma [EC:3.1.3.48]
BGI_novel_G000198	0.86	0.99	0.82	0.95	2.06	0.43	T-box	K16667//receptor-type tyrosine-protein phosphatase gamma [EC:3.1.3.48]		GO:0004721//phosphoprotein phosphatase activity;GO:0004725//protein tyrosine phosphatase activity;GO:0042578//phosphoric ester hydrolase activity;GO:0140096//catalytic activity, acting on a protein;GO:0016788//hydrolase activity, acting on ester bonds;GO:0016791//phosphatase activity;GO:0016787//hydrolase activity;GO:0003824//catalytic activity;
BGI_novel_G000199	1.19	1.2	0.93	1.99	2.04	1.64		K16667//receptor-type tyrosine-protein phosphatase gamma [EC:3.1.3.48]		GO:0031224//intrinsic component of membrane;GO:0016021//integral component of membrane;GO:0044425//membrane part;GO:0016020//membrane;GO:0042578//phosphoric ester hydrolase activity;GO:0004725//protein tyrosine phosphatase activity;GO:0140096//catalytic activity, acting on a protein;GO:0004721//phosphoprotein phosphatase activity;GO:0016788//hydrolase activity, acting on ester bonds;GO:0003824//c…
BGI_novel_G000200	1.75	1.47	2.5	1.26	1.27	2.21		K13046//tolkin [EC:3.4.24.-]		GO:0006935//chemotaxis;GO:0009892//negative regulation of metabolic process;GO:0035120//post-embryonic appendage morphogenesis;GO:0048812//neuron projection morphogenesis;GO:0035239//tube morphogenesis;GO:0048667//cell morphogenesis involved in neuron differentiation;GO:0048707//instar larval or pupal morphogenesis;GO:0008038//neuron recognition;GO:0048736//appendage development;GO:0000904//cell …
BGI_novel_G000201	0.39	0.21	0.0	0.46	0.0	0.0		K04936//potassium large conductance calcium-activated channel subfamily M alpha member 1+ko04022//cGMP-PKG signaling pathway+ko04911//Insulin secretion+ko04970//Salivary secretion+ko04972//Pancreatic secretion+ko04270//Vascular smooth muscle contraction+ko04924//Renin secretion		GO:0016021//integral component of membrane;GO:0031224//intrinsic component of membrane;GO:1990351//transporter complex;GO:0044459//plasma membrane part;GO:0034705//potassium channel complex;GO:0005887//integral component of plasma membrane;GO:0016020//membrane;GO:0005886//plasma membrane;GO:0071944//cell periphery;GO:0034703//cation channel complex;GO:0034702//ion channel complex;GO:0044464//cell…
BGI_novel_G000202	4.1	4.01	3.14	5.06	4.74	3.15		K04936//potassium large conductance calcium-activated channel subfamily M alpha member 1+ko04022//cGMP-PKG signaling pathway+ko04911//Insulin secretion+ko04970//Salivary secretion+ko04972//Pancreatic secretion+ko04270//Vascular smooth muscle contraction+ko04924//Renin secretion		GO:0044464//cell part;GO:0044425//membrane part;GO:0044459//plasma membrane part;GO:0031226//intrinsic component of plasma membrane;GO:0034705//potassium channel complex;GO:0071944//cell periphery;GO:0005623//cell;GO:1902495//transmembrane transporter complex;GO:0016020//membrane;GO:0034703//cation channel complex;GO:0034702//ion channel complex;GO:0008076//voltage-gated potassium channel complex…
BGI_novel_G000203	4.27	3.03	2.96	2.28	3.63	3.01		K04936//potassium large conductance calcium-activated channel subfamily M alpha member 1+ko04022//cGMP-PKG signaling pathway+ko04911//Insulin secretion+ko04970//Salivary secretion+ko04972//Pancreatic secretion+ko04270//Vascular smooth muscle contraction+ko04924//Renin secretion		GO:0005623//cell;GO:0034703//cation channel complex;GO:1902495//transmembrane transporter complex;GO:0016020//membrane;GO:0044459//plasma membrane part;GO:0044425//membrane part;GO:0005887//integral component of plasma membrane;GO:0016021//integral component of membrane;GO:0044464//cell part;GO:0031226//intrinsic component of plasma membrane;GO:0005886//plasma membrane;GO:1990351//transporter com…
BGI_novel_G000204	2.33	3.08	2.08	2.89	5.19	2.14		K04936//potassium large conductance calcium-activated channel subfamily M alpha member 1+ko04022//cGMP-PKG signaling pathway+ko04911//Insulin secretion+ko04970//Salivary secretion+ko04972//Pancreatic secretion+ko04270//Vascular smooth muscle contraction+ko04924//Renin secretion		GO:0016021//integral component of membrane;GO:0034703//cation channel complex;GO:0008076//voltage-gated potassium channel complex;GO:0044464//cell part;GO:0005886//plasma membrane;GO:0031226//intrinsic component of plasma membrane;GO:0071944//cell periphery;GO:0034705//potassium channel complex;GO:0044459//plasma membrane part;GO:0044425//membrane part;GO:1902495//transmembrane transporter comple…
BGI_novel_G000205	1.98	2.48	2.0	2.05	3.08	1.69		K04936//potassium large conductance calcium-activated channel subfamily M alpha member 1+ko04022//cGMP-PKG signaling pathway+ko04911//Insulin secretion+ko04970//Salivary secretion+ko04972//Pancreatic secretion+ko04270//Vascular smooth muscle contraction+ko04924//Renin secretion		GO:0032991//macromolecular complex;GO:0008076//voltage-gated potassium channel complex;GO:1990351//transporter complex;GO:0031224//intrinsic component of membrane;GO:0016021//integral component of membrane;GO:1902495//transmembrane transporter complex;GO:0016020//membrane;GO:0044425//membrane part;GO:0071944//cell periphery;GO:0044464//cell part;GO:0005623//cell;GO:0034703//cation channel complex…
BGI_novel_G000206	5.33	4.91	3.87	3.48	3.39	3.51		K04936//potassium large conductance calcium-activated channel subfamily M alpha member 1+ko04022//cGMP-PKG signaling pathway+ko04911//Insulin secretion+ko04970//Salivary secretion+ko04972//Pancreatic secretion+ko04270//Vascular smooth muscle contraction+ko04924//Renin secretion		GO:1902495//transmembrane transporter complex;GO:0008076//voltage-gated potassium channel complex;GO:0031224//intrinsic component of membrane;GO:0044464//cell part;GO:0016020//membrane;GO:0044425//membrane part;GO:0034702//ion channel complex;GO:0034703//cation channel complex;GO:0032991//macromolecular complex;GO:0034705//potassium channel complex;GO:0005623//cell;GO:0044459//plasma membrane par…
BGI_novel_G000207	14.78	16.53	13.56	12.08	13.53	16.39		K15144//mediator of RNA polymerase II transcription subunit 1+ko01522//Endocrine resistance+ko04919//Thyroid hormone signaling pathway;K08653//membrane-bound transcription factor site-1 protease [EC:3.4.21.112]+ko04141//Protein processing in endoplasmic reticulum;K06775//neuronal growth regulator 1+ko04514//Cell adhesion molecules (CAMs);K17341//hemicentin		GO:0016020//membrane;GO:0031224//intrinsic component of membrane;GO:0016021//integral component of membrane;GO:0044425//membrane part;
BGI_novel_G000208	26.86	26.16	31.67	24.71	19.98	30.11		K03844//alpha-1,2-mannosyltransferase [EC:2.4.1.131]+ko00510//N-Glycan biosynthesis+ko01100//Metabolic pathways		GO:0016021//integral component of membrane;GO:0044425//membrane part;GO:0031224//intrinsic component of membrane;GO:0016020//membrane;GO:0003824//catalytic activity;GO:0016757//transferase activity, transferring glycosyl groups;GO:0016740//transferase activity;
BGI_novel_G000209	0.0	0.0	3.22	0.0	0.0	0.81	AP-2	K09180//transcription factor AP-2, invertebrate		GO:0043231//intracellular membrane-bounded organelle;GO:0043227//membrane-bounded organelle;GO:0043229//intracellular organelle;GO:0005622//intracellular;GO:0044464//cell part;GO:0005634//nucleus;GO:0005623//cell;GO:0044424//intracellular part;GO:0043226//organelle;GO:0003700//DNA binding transcription factor activity;GO:0140110//transcription regulator activity;
BGI_novel_G000210	0.91	1.11	0.92	0.76	1.77	0.52		K22803//structural maintenance of chromosomes protein 5		GO:0033554//cellular response to stress;GO:0006996//organelle organization;GO:0034641//cellular nitrogen compound metabolic process;GO:0000725//recombinational repair;GO:0044238//primary metabolic process;GO:0006950//response to stress;GO:0000819//sister chromatid segregation;GO:0007062//sister chromatid cohesion;GO:0044237//cellular metabolic process;GO:0051716//cellular response to stimulus;GO:…
BGI_novel_G000211	3.03	4.92	3.6	2.7	4.89	4.3		K22803//structural maintenance of chromosomes protein 5		GO:0006725//cellular aromatic compound metabolic process;GO:0008152//metabolic process;GO:0044237//cellular metabolic process;GO:0000819//sister chromatid segregation;GO:0006302//double-strand break repair;GO:0044238//primary metabolic process;GO:0006950//response to stress;GO:0098813//nuclear chromosome segregation;GO:0007049//cell cycle;GO:0071704//organic substance metabolic process;GO:0009987…
BGI_novel_G000212	2.62	2.76	3.95	1.15	1.62	2.42		K09228//KRAB domain-containing zinc finger protein;K06072//deoxyhypusine monooxygenase [EC:1.14.99.29];K03654//ATP-dependent DNA helicase RecQ [EC:3.6.4.12]+ko03018//RNA degradation;K18729//protein angel
BGI_novel_G000213	1.25	2.55	1.25	1.66	1.77	1.66				GO:0031224//intrinsic component of membrane;GO:0016020//membrane;GO:0016021//integral component of membrane;GO:0044425//membrane part;
BGI_novel_G000214	4.47	10.51	7.41	6.46	6.15	6.73				GO:0045475//locomotor rhythm;GO:0007154//cell communication;GO:0007610//behavior;GO:0030154//cell differentiation;GO:0048512//circadian behavior;GO:0046331//lateral inhibition;GO:0009987//cellular process;GO:0048511//rhythmic process;GO:0007622//rhythmic behavior;GO:0007626//locomotory behavior;GO:0050896//response to stimulus;GO:0023052//signaling;GO:0065007//biological regulation;GO:0051716//ce…
BGI_novel_G000215	0.0	0.0	0.07	0.28	0.58	0.72				GO:0032502//developmental process;GO:0007165//signal transduction;GO:0048869//cellular developmental process;GO:0007622//rhythmic behavior;GO:0046331//lateral inhibition;GO:0045168//cell-cell signaling involved in cell fate commitment;GO:0048511//rhythmic process;GO:0065007//biological regulation;GO:0045165//cell fate commitment;GO:0050789//regulation of biological process;GO:0042745//circadian s…
BGI_novel_G000216	10.63	18.31	12.93	7.61	9.36	14.04
BGI_novel_G000217	11.83	27.25	11.55	9.73	15.01	13.05	zf-C2H2	K12562//amphiphysin+ko04144//Endocytosis+ko04666//Fc gamma R-mediated phagocytosis
BGI_novel_G000218	9.3	12.59	7.61	6.34	12.97	8.17	zf-C2H2	K08104//[heparan sulfate]-glucosamine 3-sulfotransferase 5 [EC:2.8.2.23]+ko00534//Glycosaminoglycan biosynthesis - heparan sulfate / heparin		GO:0016020//membrane;GO:0016021//integral component of membrane;GO:0044425//membrane part;GO:0031224//intrinsic component of membrane;GO:0003824//catalytic activity;GO:0008146//sulfotransferase activity;GO:0016740//transferase activity;GO:0016782//transferase activity, transferring sulfur-containing groups;
BGI_novel_G000219	0.22	0.51	0.44	1.37	1.47	0.61		K08104//[heparan sulfate]-glucosamine 3-sulfotransferase 5 [EC:2.8.2.23]+ko00534//Glycosaminoglycan biosynthesis - heparan sulfate / heparin		GO:0016020//membrane;GO:0031224//intrinsic component of membrane;GO:0016021//integral component of membrane;GO:0044425//membrane part;GO:0008146//sulfotransferase activity;GO:0016740//transferase activity;GO:0016782//transferase activity, transferring sulfur-containing groups;GO:0003824//catalytic activity;
BGI_novel_G000220	7.86	9.7	8.2	7.74	9.29	9.56		K15293//protein unc-13 A/B/C+ko04721//Synaptic vesicle cycle		GO:0016020//membrane;GO:0016021//integral component of membrane;GO:0031224//intrinsic component of membrane;GO:0044425//membrane part;
BGI_novel_G000221	0.6	1.79	0.27	0.31	0.5	0.36		K03691//peptide-O-fucosyltransferase [EC:2.4.1.221]+ko00514//Other types of O-glycan biosynthesis
BGI_novel_G000222	55.85	52.5	61.2	65.35	56.27	59.05		K12301//MFS transporter, ACS family, solute carrier family 17 (sodium-dependent inorganic phosphate cotransporter), member 5+ko04142//Lysosome;K08193//MFS transporter, ACS family, solute carrier family 17 (sodium-dependent inorganic phosphate cotransporter), other		GO:0055085//transmembrane transport;GO:0051234//establishment of localization;GO:0051179//localization;GO:0006810//transport;GO:0016021//integral component of membrane;GO:0016020//membrane;GO:0031224//intrinsic component of membrane;GO:0044425//membrane part;
BGI_novel_G000223	11.93	15.28	15.26	16.12	16.11	17.51		K12301//MFS transporter, ACS family, solute carrier family 17 (sodium-dependent inorganic phosphate cotransporter), member 5+ko04142//Lysosome;K08193//MFS transporter, ACS family, solute carrier family 17 (sodium-dependent inorganic phosphate cotransporter), other		GO:0006810//transport;GO:0055085//transmembrane transport;GO:0051179//localization;GO:0051234//establishment of localization;GO:0016021//integral component of membrane;GO:0031224//intrinsic component of membrane;GO:0044425//membrane part;GO:0016020//membrane;
BGI_novel_G000224	108.26	135.45	121.78	94.41	138.12	115.46		K10645//E3 ubiquitin-protein ligase mind-bomb [EC:2.3.2.27];K06943//nucleolar GTP-binding protein+ko03008//Ribosome biogenesis in eukaryotes
BGI_novel_G000225	2.18	1.57	1.01	2.09	3.24	2.08		K06065//nuclear receptor co-repressor 2+ko04330//Notch signaling pathway+ko05169//Epstein-Barr virus infection;K14401//cleavage and polyadenylation specificity factor subunit 1+ko03015//mRNA surveillance pathway;K22656//immunoglobulin superfamily member 9B;K16803//cytoskeleton-associated protein 5;K08843//leucine-rich repeat kinase 1 [EC:2.7.11.1]
BGI_novel_G000226	48.56	48.92	46.43	34.42	37.4	45.83		K04437//filamin+ko05132//Salmonella infection+ko04510//Focal adhesion+ko05205//Proteoglycans in cancer+ko04010//MAPK signaling pathway		GO:0005488//binding;GO:0008092//cytoskeletal protein binding;GO:0005515//protein binding;GO:0003779//actin binding;
BGI_novel_G000227	30.1	24.26	23.25	26.58	21.29	21.34		K04437//filamin+ko05132//Salmonella infection+ko04510//Focal adhesion+ko05205//Proteoglycans in cancer+ko04010//MAPK signaling pathway		GO:0003779//actin binding;GO:0005488//binding;GO:0005515//protein binding;GO:0008092//cytoskeletal protein binding;
BGI_novel_G000228	43.54	30.04	28.62	38.02	25.1	25.84				GO:0042302//structural constituent of cuticle;GO:0005198//structural molecule activity;
BGI_novel_G000229	8.54	7.88	12.07	7.73	8.27	9.01		K20821//BLOC-1 related complex subunit 7		GO:0016740//transferase activity;GO:0003824//catalytic activity;
BGI_novel_G000230	19.26	17.26	17.85	14.51	10.73	15.33				GO:0031224//intrinsic component of membrane;GO:0044425//membrane part;GO:0016020//membrane;GO:0016021//integral component of membrane;
BGI_novel_G000231	3.82	2.53	1.29	1.49	3.14	1.71		K12893//splicing factor, arginine/serine-rich 4/5/6+ko03040//Spliceosome+ko05168//Herpes simplex infection;K13172//serine/arginine repetitive matrix protein 2
BGI_novel_G000232	0.43	1.53	1.28	0.68	0.78	1.05		K13172//serine/arginine repetitive matrix protein 2;K12893//splicing factor, arginine/serine-rich 4/5/6+ko03040//Spliceosome+ko05168//Herpes simplex infection
BGI_novel_G000233	13.48	12.47	15.53	15.09	12.64	14.22		K10260//F-box and WD-40 domain protein 7+ko04120//Ubiquitin mediated proteolysis		GO:0044281//small molecule metabolic process;GO:0010468//regulation of gene expression;GO:0051254//positive regulation of RNA metabolic process;GO:0050896//response to stimulus;GO:2000112//regulation of cellular macromolecule biosynthetic process;GO:0045935//positive regulation of nucleobase-containing compound metabolic process;GO:1902652//secondary alcohol metabolic process;GO:0006357//regulati…
BGI_novel_G000234	2.35	3.29	1.42	1.4	3.48	2.16		K16302//metal transporter CNNM;K10260//F-box and WD-40 domain protein 7+ko04120//Ubiquitin mediated proteolysis		GO:0006357//regulation of transcription from RNA polymerase II promoter;GO:1903506//regulation of nucleic acid-templated transcription;GO:0019219//regulation of nucleobase-containing compound metabolic process;GO:0010628//positive regulation of gene expression;GO:0071704//organic substance metabolic process;GO:0048522//positive regulation of cellular process;GO:0006629//lipid metabolic process;GO…
BGI_novel_G000235	2.05	1.05	0.51	2.06	0.81	1.56		K16302//metal transporter CNNM		GO:0006355//regulation of transcription, DNA-templated;GO:0065007//biological regulation;GO:0010557//positive regulation of macromolecule biosynthetic process;GO:0045935//positive regulation of nucleobase-containing compound metabolic process;GO:0080090//regulation of primary metabolic process;GO:0031325//positive regulation of cellular metabolic process;GO:0032933//SREBP signaling pathway;GO:001…
BGI_novel_G000236	2.89	1.28	1.94	1.5	0.85	1.11		K14209//solute carrier family 36 (proton-coupled amino acid transporter)		GO:0016021//integral component of membrane;GO:0044425//membrane part;GO:0016020//membrane;GO:0031224//intrinsic component of membrane;
BGI_novel_G000237	1.01	0.0	0.0	0.34	0.7	0.37		K22984//odorant receptor
BGI_novel_G000238	0.22	0.44	0.47	0.7	1.07	0.26		K22020//mucin-19		GO:0031224//intrinsic component of membrane;GO:0016020//membrane;GO:0044425//membrane part;GO:0016021//integral component of membrane;
BGI_novel_G000239	1.51	1.0	0.66	0.61	0.76	1.04		K17233//dual oxidase maturation factor 1;K10955//mucin-2+ko05226//Gastric cancer+ko05146//Amoebiasis		GO:0016021//integral component of membrane;GO:0016020//membrane;GO:0044425//membrane part;GO:0031224//intrinsic component of membrane;
BGI_novel_G000240	2.68	4.4	2.41	2.25	4.06	3.29		K17233//dual oxidase maturation factor 1;K22656//immunoglobulin superfamily member 9B;K16680//echinoid+ko04391//Hippo signaling pathway - fly;K06467//CD22 antigen+ko04640//Hematopoietic cell lineage+ko04514//Cell adhesion molecules (CAMs)+ko04662//B cell receptor signaling pathway
BGI_novel_G000241	5.4	9.42	8.6	7.01	8.87	8.6		K16302//metal transporter CNNM		GO:0031224//intrinsic component of membrane;GO:0016020//membrane;GO:0016021//integral component of membrane;GO:0044425//membrane part;
BGI_novel_G000242	10.66	18.12	16.1	10.29	10.48	14.94		K17233//dual oxidase maturation factor 1		GO:0071705//nitrogen compound transport;GO:0015031//protein transport;GO:0033036//macromolecule localization;GO:0006810//transport;GO:0008104//protein localization;GO:0015833//peptide transport;GO:0051234//establishment of localization;GO:0042886//amide transport;GO:0071702//organic substance transport;GO:0051179//localization;GO:0045184//establishment of protein localization;GO:0044444//cytoplas…
BGI_novel_G000243	3.58	1.9	0.46	1.4	1.4	1.72		K00476//aspartate beta-hydroxylase [EC:1.14.11.16]
BGI_novel_G000244	0.77	0.54	2.48	1.62	1.44	1.9		K05665//ATP-binding cassette, subfamily C (CFTR/MRP), member 1 [EC:7.6.2.3]+ko04071//Sphingolipid signaling pathway+ko01523//Antifolate resistance+ko04977//Vitamin digestion and absorption+ko02010//ABC transporters+ko05206//MicroRNAs in cancer		GO:0031224//intrinsic component of membrane;GO:0005887//integral component of plasma membrane;GO:0016021//integral component of membrane;GO:0016020//membrane;GO:0031226//intrinsic component of plasma membrane;GO:0044425//membrane part;GO:0071944//cell periphery;GO:0005886//plasma membrane;GO:0005623//cell;GO:0044464//cell part;GO:0044459//plasma membrane part;GO:0005524//ATP binding;GO:0008514//o…
BGI_novel_G000245	0.0	1.23	0.0	0.0	1.77	1.72		K05665//ATP-binding cassette, subfamily C (CFTR/MRP), member 1 [EC:7.6.2.3]+ko04071//Sphingolipid signaling pathway+ko01523//Antifolate resistance+ko04977//Vitamin digestion and absorption+ko02010//ABC transporters+ko05206//MicroRNAs in cancer		GO:0031224//intrinsic component of membrane;GO:0044459//plasma membrane part;GO:0071944//cell periphery;GO:0044464//cell part;GO:0005886//plasma membrane;GO:0016021//integral component of membrane;GO:0005887//integral component of plasma membrane;GO:0031226//intrinsic component of plasma membrane;GO:0044425//membrane part;GO:0005623//cell;GO:0016020//membrane;GO:0016787//hydrolase activity;GO:003…
BGI_novel_G000246	3.52	4.45	4.08	2.87	1.24	1.78		K05665//ATP-binding cassette, subfamily C (CFTR/MRP), member 1 [EC:7.6.2.3]+ko04071//Sphingolipid signaling pathway+ko01523//Antifolate resistance+ko04977//Vitamin digestion and absorption+ko02010//ABC transporters+ko05206//MicroRNAs in cancer		GO:0005887//integral component of plasma membrane;GO:0005886//plasma membrane;GO:0031226//intrinsic component of plasma membrane;GO:0044425//membrane part;GO:0044464//cell part;GO:0044459//plasma membrane part;GO:0005623//cell;GO:0016021//integral component of membrane;GO:0031224//intrinsic component of membrane;GO:0016020//membrane;GO:0071944//cell periphery;GO:1901265//nucleoside phosphate bind…
BGI_novel_G000247	44.63	42.4	51.08	40.08	36.74	50.65		K12302//MFS transporter, ACS family, solute carrier family 17 (sodium-dependent inorganic phosphate cotransporter), member 6/7/8+ko04724//Glutamatergic synapse+ko04721//Synaptic vesicle cycle+ko04723//Retrograde endocannabinoid signaling+ko05033//Nicotine addiction;K19751//dynein assembly factor 2, axonemal
BGI_novel_G000248	8.48	9.0	7.14	5.71	5.17	6.61		K03691//peptide-O-fucosyltransferase [EC:2.4.1.221]+ko00514//Other types of O-glycan biosynthesis		GO:0006810//transport;GO:0051234//establishment of localization;GO:0051179//localization;GO:0055085//transmembrane transport;GO:0044425//membrane part;GO:0031224//intrinsic component of membrane;GO:0016020//membrane;GO:0016021//integral component of membrane;
BGI_novel_G000249	6.08	2.22	4.01	2.16	4.07	3.2
BGI_novel_G000250	5.06	4.55	1.22	1.36	3.94	3.06		K10955//mucin-2+ko05226//Gastric cancer+ko05146//Amoebiasis
BGI_novel_G000251	2.72	10.27	3.62	3.21	2.75	3.11		K10955//mucin-2+ko05226//Gastric cancer+ko05146//Amoebiasis
BGI_novel_G000252	2.19	1.13	1.06	0.44	1.22	0.0		K10955//mucin-2+ko05226//Gastric cancer+ko05146//Amoebiasis
BGI_novel_G000253	0.0	0.0	0.07	0.57	1.22	1.0		K10955//mucin-2+ko05226//Gastric cancer+ko05146//Amoebiasis
BGI_novel_G000254	2.08	2.36	1.91	2.9	2.33	3.49				GO:0044464//cell part;GO:0032991//macromolecular complex;GO:0044446//intracellular organelle part;GO:0043228//non-membrane-bounded organelle;GO:0005856//cytoskeleton;GO:0005871//kinesin complex;GO:0005623//cell;GO:0043234//protein complex;GO:0015630//microtubule cytoskeleton;GO:0044424//intracellular part;GO:0044430//cytoskeletal part;GO:0005875//microtubule associated complex;GO:0005622//intrace…
BGI_novel_G000255	3.64	3.2	1.54	1.14	1.79	1.77				GO:0032991//macromolecular complex;GO:0044446//intracellular organelle part;GO:0044430//cytoskeletal part;GO:0005871//kinesin complex;GO:0043228//non-membrane-bounded organelle;GO:0044424//intracellular part;GO:0005856//cytoskeleton;GO:0005622//intracellular;GO:0015630//microtubule cytoskeleton;GO:0005875//microtubule associated complex;GO:0043234//protein complex;GO:0043232//intracellular non-me…
BGI_novel_G000256	12.52	20.9	17.91	13.14	15.44	15.34				GO:0044430//cytoskeletal part;GO:0015630//microtubule cytoskeleton;GO:0043234//protein complex;GO:0043229//intracellular organelle;GO:0005856//cytoskeleton;GO:0005875//microtubule associated complex;GO:0043226//organelle;GO:0044464//cell part;GO:0005871//kinesin complex;GO:0044424//intracellular part;GO:0032991//macromolecular complex;GO:0043232//intracellular non-membrane-bounded organelle;GO:00…
BGI_novel_G000257	1.85	1.6	0.75	1.44	2.39	1.89		K19730//autophagy-related protein 101+ko04140//Autophagy - animal+ko04211//Longevity regulating pathway+ko04136//Autophagy - other		GO:0006914//autophagy;GO:0061919//process utilizing autophagic mechanism;GO:0044248//cellular catabolic process;GO:0008152//metabolic process;GO:0009056//catabolic process;GO:0044237//cellular metabolic process;GO:0009987//cellular process;GO:0017076//purine nucleotide binding;GO:0035639//purine ribonucleoside triphosphate binding;GO:0030554//adenyl nucleotide binding;GO:0032559//adenyl ribonucle…
BGI_novel_G000258	0.31	1.0	0.93	5.1	7.42	3.24		K19730//autophagy-related protein 101+ko04140//Autophagy - animal+ko04211//Longevity regulating pathway+ko04136//Autophagy - other		GO:0007552//metamorphosis;GO:0010508//positive regulation of autophagy;GO:0030154//cell differentiation;GO:0032502//developmental process;GO:0035096//larval midgut cell programmed cell death;GO:0031331//positive regulation of cellular catabolic process;GO:0007033//vacuole organization;GO:0006996//organelle organization;GO:0012501//programmed cell death;GO:0031325//positive regulation of cellular …
BGI_novel_G000259	112.11	111.43	59.42	94.7	121.53	71.18		K04574//neurofilament heavy polypeptide+ko05014//Amyotrophic lateral sclerosis (ALS)
BGI_novel_G000260	1.56	2.31	1.0	1.0	1.63	0.83	zf-C2H2	K09216//ovo		GO:0097159//organic cyclic compound binding;GO:0005488//binding;GO:0003676//nucleic acid binding;GO:1901363//heterocyclic compound binding;
BGI_novel_G000261	7.28	6.54	6.44	4.84	6.22	6.53	MYB	K12815//pre-mRNA-splicing factor ATP-dependent RNA helicase DHX38/PRP16 [EC:3.6.4.13]+ko03040//Spliceosome		GO:0097367//carbohydrate derivative binding;GO:0004386//helicase activity;GO:1901265//nucleoside phosphate binding;GO:0043167//ion binding;GO:0032559//adenyl ribonucleotide binding;GO:0008144//drug binding;GO:0032555//purine ribonucleotide binding;GO:0043168//anion binding;GO:0097159//organic cyclic compound binding;GO:0017111//nucleoside-triphosphatase activity;GO:0005488//binding;GO:0000166//nu…
BGI_novel_G000262	1.82	0.72	0.02	1.23	0.08	0.0
BGI_novel_G000263	0.0	2.74	2.67	3.19	3.98	2.99
BGI_novel_G000264	1.05	0.16	0.53	0.37	0.61	0.5
BGI_novel_G000265	4.04	4.56	4.32	2.35	3.94	4.46		K04860//voltage-dependent calcium channel alpha-2/delta-3+ko05414//Dilated cardiomyopathy (DCM)+ko05410//Hypertrophic cardiomyopathy (HCM)+ko05412//Arrhythmogenic right ventricular cardiomyopathy (ARVC)+ko04261//Adrenergic signaling in cardiomyocytes+ko04260//Cardiac muscle contraction+ko04010//MAPK signaling pathway+ko04921//Oxytocin signaling pathway
BGI_novel_G000266	4.14	6.18	5.73	5.44	3.8	5.77	Others	K21442//ankyrin repeat domain-containing protein 54
BGI_novel_G000267	5.5	5.37	6.16	5.32	3.49	5.61		K14320//aladin+ko03013//RNA transport;K05236//coatomer subunit alpha;K03691//peptide-O-fucosyltransferase [EC:2.4.1.221]+ko00514//Other types of O-glycan biosynthesis		GO:0007154//cell communication;GO:0051716//cellular response to stimulus;GO:0198738//cell-cell signaling by wnt;GO:0007166//cell surface receptor signaling pathway;GO:0050794//regulation of cellular process;GO:0023052//signaling;GO:0007267//cell-cell signaling;GO:0009987//cellular process;GO:0050896//response to stimulus;GO:0016055//Wnt signaling pathway;GO:0007165//signal transduction;GO:0050789…
BGI_novel_G000269	2.09	0.77	0.75	3.37	1.63	1.4
BGI_novel_G000270	2.55	2.33	0.3	2.5	0.0	0.94				GO:0009987//cellular process;GO:0048869//cellular developmental process;GO:0032502//developmental process;GO:0045165//cell fate commitment;GO:0045168//cell-cell signaling involved in cell fate commitment;GO:0023052//signaling;GO:0046331//lateral inhibition;GO:0009888//tissue development;GO:0007267//cell-cell signaling;GO:0030154//cell differentiation;GO:0007498//mesoderm development;GO:0007154//c…
BGI_novel_G000271	0.0	0.0	0.0	0.38	0.0	0.0
BGI_novel_G000272	5.18	6.61	3.66	4.94	0.41	3.16
BGI_novel_G000273	2.9	1.43	2.48	1.13	0.68	0.0
BGI_novel_G000274	967.61	945.58	1175.29	1307.57	1252.15	1214.6
BGI_novel_G000275	6.56	10.03	5.74	9.74	17.03	8.49	zf-C2HC	K11285//TSPY-like 2
BGI_novel_G000276	7.08	5.62	3.21	4.45	7.75	4.99	TF_bZIP	K13207//CUG-BP- and ETR3-like factor
BGI_novel_G000277	16.24	19.55	11.34	6.69	16.18	12.73	zf-C2HC	K13207//CUG-BP- and ETR3-like factor
BGI_novel_G000278	26.99	36.15	20.95	18.0	28.81	19.59	Pou	K13207//CUG-BP- and ETR3-like factor
BGI_novel_G000279	1.71	3.74	1.73	1.54	1.27	0.3	zf-C2HC	K13207//CUG-BP- and ETR3-like factor
BGI_novel_G000280	2.77	3.35	2.79	1.09	1.66	0.94	Pou	K10955//mucin-2+ko05226//Gastric cancer+ko05146//Amoebiasis
BGI_novel_G000281	1.18	1.73	1.2	1.12	1.14	2.19	Pou	K10955//mucin-2+ko05226//Gastric cancer+ko05146//Amoebiasis
BGI_novel_G000282	2.3	3.2	2.14	1.55	2.58	1.88	zf-C2H2	K02177//bruno+ko04320//Dorso-ventral axis formation		GO:0003723//RNA binding;GO:0097159//organic cyclic compound binding;GO:1901363//heterocyclic compound binding;GO:0003676//nucleic acid binding;GO:0005488//binding;
BGI_novel_G000283	1.21	0.96	1.06	0.05	0.0	0.18
BGI_novel_G000284	0.55	0.7	0.78	0.46	0.65	0.55	zf-C2H2	K09228//KRAB domain-containing zinc finger protein		GO:0003676//nucleic acid binding;GO:1901363//heterocyclic compound binding;GO:0097159//organic cyclic compound binding;GO:0005488//binding;
BGI_novel_G000285	0.68	0.89	0.72	0.54	0.58	0.64	ZBTB	K09228//KRAB domain-containing zinc finger protein		GO:0010556//regulation of macromolecule biosynthetic process;GO:0070925//organelle assembly;GO:0016043//cellular component organization;GO:0007338//single fertilization;GO:0051252//regulation of RNA metabolic process;GO:0009566//fertilization;GO:0033044//regulation of chromosome organization;GO:0006325//chromatin organization;GO:0019953//sexual reproduction;GO:0009889//regulation of biosynthetic …
BGI_novel_G000286	5.36	7.59	4.13	3.32	5.2	4.05	ZBTB	K09228//KRAB domain-containing zinc finger protein		GO:0006997//nucleus organization;GO:0019219//regulation of nucleobase-containing compound metabolic process;GO:0007292//female gamete generation;GO:0022402//cell cycle process;GO:0007049//cell cycle;GO:0044703//multi-organism reproductive process;GO:0060255//regulation of macromolecule metabolic process;GO:0019222//regulation of metabolic process;GO:0048285//organelle fission;GO:0010468//regulati…
BGI_novel_G000287	1.25	2.82	2.34	2.73	0.9	2.14		K07364//tyrosine-protein kinase Tec [EC:2.7.10.2]+ko04380//Osteoclast differentiation+ko04660//T cell receptor signaling pathway+ko04013//MAPK signaling pathway - fly		GO:0004713//protein tyrosine kinase activity;GO:0005488//binding;GO:0032555//purine ribonucleotide binding;GO:0003824//catalytic activity;GO:0016773//phosphotransferase activity, alcohol group as acceptor;GO:0032553//ribonucleotide binding;GO:0004715//non-membrane spanning protein tyrosine kinase activity;GO:0043167//ion binding;GO:0140096//catalytic activity, acting on a protein;GO:0043168//anio…
BGI_novel_G000288	1.15	1.45	1.16	1.39	0.0	0.19		K05096//FMS-like tyrosine kinase 1 [EC:2.7.10.1]+ko04510//Focal adhesion+ko05323//Rheumatoid arthritis+ko05202//Transcriptional misregulation in cancer+ko04151//PI3K-Akt signaling pathway+ko04010//MAPK signaling pathway+ko04014//Ras signaling pathway+ko04015//Rap1 signaling pathway+ko04066//HIF-1 signaling pathway		GO:0016020//membrane;GO:0031224//intrinsic component of membrane;GO:0016021//integral component of membrane;GO:0044425//membrane part;GO:0032555//purine ribonucleotide binding;GO:1901265//nucleoside phosphate binding;GO:0097367//carbohydrate derivative binding;GO:0005488//binding;GO:0004672//protein kinase activity;GO:0097159//organic cyclic compound binding;GO:0043168//anion binding;GO:0035639//…
BGI_novel_G000290	0.0	0.0	0.0	0.02	0.0	0.0		K05096//FMS-like tyrosine kinase 1 [EC:2.7.10.1]+ko04510//Focal adhesion+ko05323//Rheumatoid arthritis+ko05202//Transcriptional misregulation in cancer+ko04151//PI3K-Akt signaling pathway+ko04010//MAPK signaling pathway+ko04014//Ras signaling pathway+ko04015//Rap1 signaling pathway+ko04066//HIF-1 signaling pathway		GO:0016021//integral component of membrane;GO:0044425//membrane part;GO:0016020//membrane;GO:0031224//intrinsic component of membrane;GO:1901265//nucleoside phosphate binding;GO:0032553//ribonucleotide binding;GO:0016773//phosphotransferase activity, alcohol group as acceptor;GO:0003824//catalytic activity;GO:0017076//purine nucleotide binding;GO:0004672//protein kinase activity;GO:0004713//prote…
BGI_novel_G000291	0.75	1.15	0.76	0.0	3.06	2.34		K05096//FMS-like tyrosine kinase 1 [EC:2.7.10.1]+ko04510//Focal adhesion+ko05323//Rheumatoid arthritis+ko05202//Transcriptional misregulation in cancer+ko04151//PI3K-Akt signaling pathway+ko04010//MAPK signaling pathway+ko04014//Ras signaling pathway+ko04015//Rap1 signaling pathway+ko04066//HIF-1 signaling pathway		GO:0016021//integral component of membrane;GO:0031224//intrinsic component of membrane;GO:0016020//membrane;GO:0044425//membrane part;GO:0032553//ribonucleotide binding;GO:0030554//adenyl nucleotide binding;GO:0016301//kinase activity;GO:0017076//purine nucleotide binding;GO:0000166//nucleotide binding;GO:1901363//heterocyclic compound binding;GO:0004713//protein tyrosine kinase activity;GO:00325…
BGI_novel_G000292	2.14	1.04	1.34	1.69	0.08	0.0		K05096//FMS-like tyrosine kinase 1 [EC:2.7.10.1]+ko04510//Focal adhesion+ko05323//Rheumatoid arthritis+ko05202//Transcriptional misregulation in cancer+ko04151//PI3K-Akt signaling pathway+ko04010//MAPK signaling pathway+ko04014//Ras signaling pathway+ko04015//Rap1 signaling pathway+ko04066//HIF-1 signaling pathway		GO:0016020//membrane;GO:0031224//intrinsic component of membrane;GO:0016021//integral component of membrane;GO:0044425//membrane part;GO:0032555//purine ribonucleotide binding;GO:0043167//ion binding;GO:0003824//catalytic activity;GO:0016772//transferase activity, transferring phosphorus-containing groups;GO:0016301//kinase activity;GO:0008144//drug binding;GO:0000166//nucleotide binding;GO:00325…
BGI_novel_G000293	2.09	4.01	1.82	1.14	5.23	3.92		K05096//FMS-like tyrosine kinase 1 [EC:2.7.10.1]+ko04510//Focal adhesion+ko05323//Rheumatoid arthritis+ko05202//Transcriptional misregulation in cancer+ko04151//PI3K-Akt signaling pathway+ko04010//MAPK signaling pathway+ko04014//Ras signaling pathway+ko04015//Rap1 signaling pathway+ko04066//HIF-1 signaling pathway		GO:0016020//membrane;GO:0031224//intrinsic component of membrane;GO:0044425//membrane part;GO:0016021//integral component of membrane;GO:0017076//purine nucleotide binding;GO:0005524//ATP binding;GO:0030554//adenyl nucleotide binding;GO:0043167//ion binding;GO:0032555//purine ribonucleotide binding;GO:0032553//ribonucleotide binding;GO:1901265//nucleoside phosphate binding;GO:0004713//protein tyr…
BGI_novel_G000294	0.93	2.12	1.39	0.82	1.54	2.4		K05096//FMS-like tyrosine kinase 1 [EC:2.7.10.1]+ko04510//Focal adhesion+ko05323//Rheumatoid arthritis+ko05202//Transcriptional misregulation in cancer+ko04151//PI3K-Akt signaling pathway+ko04010//MAPK signaling pathway+ko04014//Ras signaling pathway+ko04015//Rap1 signaling pathway+ko04066//HIF-1 signaling pathway		GO:0031224//intrinsic component of membrane;GO:0016020//membrane;GO:0016021//integral component of membrane;GO:0044425//membrane part;GO:0035639//purine ribonucleoside triphosphate binding;GO:0016773//phosphotransferase activity, alcohol group as acceptor;GO:0140096//catalytic activity, acting on a protein;GO:0004713//protein tyrosine kinase activity;GO:0005488//binding;GO:0016301//kinase activit…
BGI_novel_G000295	7.38	13.92	14.2	9.63	10.7	11.15		K05096//FMS-like tyrosine kinase 1 [EC:2.7.10.1]+ko04510//Focal adhesion+ko05323//Rheumatoid arthritis+ko05202//Transcriptional misregulation in cancer+ko04151//PI3K-Akt signaling pathway+ko04010//MAPK signaling pathway+ko04014//Ras signaling pathway+ko04015//Rap1 signaling pathway+ko04066//HIF-1 signaling pathway		GO:0016020//membrane;GO:0031224//intrinsic component of membrane;GO:0016021//integral component of membrane;GO:0044425//membrane part;GO:0032555//purine ribonucleotide binding;GO:0016740//transferase activity;GO:0004713//protein tyrosine kinase activity;GO:0032553//ribonucleotide binding;GO:0140096//catalytic activity, acting on a protein;GO:0097159//organic cyclic compound binding;GO:0017076//pu…
BGI_novel_G000296	1.12	1.16	1.62	2.64	2.06	1.6		K00710//polypeptide N-acetylgalactosaminyltransferase [EC:2.4.1.41]+ko00512//Mucin type O-glycan biosynthesis+ko01100//Metabolic pathways		GO:0006464//cellular protein modification process;GO:0009100//glycoprotein metabolic process;GO:0043412//macromolecule modification;GO:0043413//macromolecule glycosylation;GO:0036211//protein modification process;GO:0008152//metabolic process;GO:1901566//organonitrogen compound biosynthetic process;GO:0044237//cellular metabolic process;GO:0044267//cellular protein metabolic process;GO:0009058//b…
BGI_novel_G000297	1.94	2.11	0.75	1.02	1.81	1.67		K00710//polypeptide N-acetylgalactosaminyltransferase [EC:2.4.1.41]+ko00512//Mucin type O-glycan biosynthesis+ko01100//Metabolic pathways		GO:0008152//metabolic process;GO:0009101//glycoprotein biosynthetic process;GO:0009100//glycoprotein metabolic process;GO:0044249//cellular biosynthetic process;GO:0071704//organic substance metabolic process;GO:0009058//biosynthetic process;GO:0036211//protein modification process;GO:0044260//cellular macromolecule metabolic process;GO:0019538//protein metabolic process;GO:1901135//carbohydrate …
BGI_novel_G000298	0.82	1.34	0.54	0.77	1.39	0.87
BGI_novel_G000299	1.17	2.84	0.88	0.6	1.41	1.24
BGI_novel_G000300	0.87	0.9	0.68	0.62	2.19	0.95		K22037//innexin		GO:0051179//localization;GO:0006810//transport;GO:0006811//ion transport;GO:0051234//establishment of localization;GO:0044425//membrane part;GO:0016021//integral component of membrane;GO:0005921//gap junction;GO:0005911//cell-cell junction;GO:0031224//intrinsic component of membrane;GO:0030054//cell junction;GO:0016020//membrane;
BGI_novel_G000301	0.76	1.03	0.65	0.24	1.52	1.37				GO:0051056//regulation of small GTPase mediated signal transduction;GO:0050794//regulation of cellular process;GO:1902531//regulation of intracellular signal transduction;GO:0009966//regulation of signal transduction;GO:0050789//regulation of biological process;GO:0023051//regulation of signaling;GO:0065007//biological regulation;GO:0010646//regulation of cell communication;GO:0048583//regulation…
BGI_novel_G000302	0.76	0.88	0.43	0.38	1.16	0.87		K10955//mucin-2+ko05226//Gastric cancer+ko05146//Amoebiasis		GO:0034703//cation channel complex;GO:0034702//ion channel complex;GO:0071944//cell periphery;GO:0005886//plasma membrane;GO:1990351//transporter complex;GO:0005623//cell;GO:1902495//transmembrane transporter complex;GO:0031224//intrinsic component of membrane;GO:0044425//membrane part;GO:0016021//integral component of membrane;GO:0034704//calcium channel complex;GO:0005891//voltage-gated calcium…
BGI_novel_G000303	1.91	0.7	0.66	0.61	1.17	0.62		K04849//voltage-dependent calcium channel N type alpha-1B+ko04020//Calcium signaling pathway+ko04728//Dopaminergic synapse+ko04725//Cholinergic synapse+ko04726//Serotonergic synapse+ko04727//GABAergic synapse+ko04721//Synaptic vesicle cycle+ko04723//Retrograde endocannabinoid signaling+ko05033//Nicotine addiction+ko05032//Morphine addiction+ko04930//Type II diabetes mellitus+ko04010//MAPK signali…		GO:0044703//multi-organism reproductive process;GO:0055082//cellular chemical homeostasis;GO:0009056//catabolic process;GO:0055065//metal ion homeostasis;GO:0006816//calcium ion transport;GO:2000021//regulation of ion homeostasis;GO:0044237//cellular metabolic process;GO:0099177//regulation of trans-synaptic signaling;GO:0051963//regulation of synapse assembly;GO:0006810//transport;GO:0006873//ce…
BGI_novel_G000304	0.0	1.74	0.26	0.62	0.88	0.53		K04849//voltage-dependent calcium channel N type alpha-1B+ko04020//Calcium signaling pathway+ko04728//Dopaminergic synapse+ko04725//Cholinergic synapse+ko04726//Serotonergic synapse+ko04727//GABAergic synapse+ko04721//Synaptic vesicle cycle+ko04723//Retrograde endocannabinoid signaling+ko05033//Nicotine addiction+ko05032//Morphine addiction+ko04930//Type II diabetes mellitus+ko04010//MAPK signali…		GO:0032991//macromolecular complex;GO:0044459//plasma membrane part;GO:0016021//integral component of membrane;GO:0034702//ion channel complex;GO:1902495//transmembrane transporter complex;GO:0044464//cell part;GO:0034704//calcium channel complex;GO:0005623//cell;GO:0044425//membrane part;GO:0016020//membrane;GO:0034703//cation channel complex;GO:0005891//voltage-gated calcium channel complex;GO:…
BGI_novel_G000305	1.24	0.8	1.11	0.93	1.3	1.03		K04849//voltage-dependent calcium channel N type alpha-1B+ko04020//Calcium signaling pathway+ko04728//Dopaminergic synapse+ko04725//Cholinergic synapse+ko04726//Serotonergic synapse+ko04727//GABAergic synapse+ko04721//Synaptic vesicle cycle+ko04723//Retrograde endocannabinoid signaling+ko05033//Nicotine addiction+ko05032//Morphine addiction+ko04930//Type II diabetes mellitus+ko04010//MAPK signali…		GO:0005891//voltage-gated calcium channel complex;GO:0044459//plasma membrane part;GO:0016020//membrane;GO:0005886//plasma membrane;GO:1902495//transmembrane transporter complex;GO:0005623//cell;GO:0071944//cell periphery;GO:0044464//cell part;GO:0031224//intrinsic component of membrane;GO:0044425//membrane part;GO:0016021//integral component of membrane;GO:1990351//transporter complex;GO:0034702…
BGI_novel_G000306	0.37	0.39	0.15	0.1	0.11	0.21		K04849//voltage-dependent calcium channel N type alpha-1B+ko04020//Calcium signaling pathway+ko04728//Dopaminergic synapse+ko04725//Cholinergic synapse+ko04726//Serotonergic synapse+ko04727//GABAergic synapse+ko04721//Synaptic vesicle cycle+ko04723//Retrograde endocannabinoid signaling+ko05033//Nicotine addiction+ko05032//Morphine addiction+ko04930//Type II diabetes mellitus+ko04010//MAPK signali…
BGI_novel_G000307	1.59	1.89	1.37	1.29	1.77	1.05		K04849//voltage-dependent calcium channel N type alpha-1B+ko04020//Calcium signaling pathway+ko04728//Dopaminergic synapse+ko04725//Cholinergic synapse+ko04726//Serotonergic synapse+ko04727//GABAergic synapse+ko04721//Synaptic vesicle cycle+ko04723//Retrograde endocannabinoid signaling+ko05033//Nicotine addiction+ko05032//Morphine addiction+ko04930//Type II diabetes mellitus+ko04010//MAPK signali…		GO:0032991//macromolecular complex;GO:1990351//transporter complex;GO:0044464//cell part;GO:0034704//calcium channel complex;GO:0034702//ion channel complex;GO:0034703//cation channel complex;GO:0005891//voltage-gated calcium channel complex;GO:0044425//membrane part;GO:0044459//plasma membrane part;GO:0071944//cell periphery;GO:0031224//intrinsic component of membrane;GO:0005886//plasma membrane…
BGI_novel_G000308	0.02	0.0	0.0	0.0	0.0	0.17		K04344//voltage-dependent calcium channel P/Q type alpha-1A+ko04020//Calcium signaling pathway+ko04730//Long-term depression+ko04728//Dopaminergic synapse+ko04724//Glutamatergic synapse+ko04725//Cholinergic synapse+ko04726//Serotonergic synapse+ko04727//GABAergic synapse+ko04721//Synaptic vesicle cycle+ko04723//Retrograde endocannabinoid signaling+ko05033//Nicotine addiction+ko05032//Morphine add…		GO:0044425//membrane part;GO:0005891//voltage-gated calcium channel complex;GO:0044464//cell part;GO:0005886//plasma membrane;GO:0031224//intrinsic component of membrane;GO:0034703//cation channel complex;GO:0044459//plasma membrane part;GO:1902495//transmembrane transporter complex;GO:0071944//cell periphery;GO:0005623//cell;GO:0034704//calcium channel complex;GO:0032991//macromolecular complex;…
BGI_novel_G000309	1.51	1.79	1.13	0.92	1.66	1.1		K04849//voltage-dependent calcium channel N type alpha-1B+ko04020//Calcium signaling pathway+ko04728//Dopaminergic synapse+ko04725//Cholinergic synapse+ko04726//Serotonergic synapse+ko04727//GABAergic synapse+ko04721//Synaptic vesicle cycle+ko04723//Retrograde endocannabinoid signaling+ko05033//Nicotine addiction+ko05032//Morphine addiction+ko04930//Type II diabetes mellitus+ko04010//MAPK signali…		GO:0034220//ion transmembrane transport;GO:0006812//cation transport;GO:0006816//calcium ion transport;GO:0006811//ion transport;GO:0070588//calcium ion transmembrane transport;GO:0051234//establishment of localization;GO:0098660//inorganic ion transmembrane transport;GO:0070838//divalent metal ion transport;GO:0006810//transport;GO:0090676//calcium ion transmembrane transport via low voltage-gat…
BGI_novel_G000310	3.96	4.72	3.41	2.11	5.02	2.74		K04849//voltage-dependent calcium channel N type alpha-1B+ko04020//Calcium signaling pathway+ko04728//Dopaminergic synapse+ko04725//Cholinergic synapse+ko04726//Serotonergic synapse+ko04727//GABAergic synapse+ko04721//Synaptic vesicle cycle+ko04723//Retrograde endocannabinoid signaling+ko05033//Nicotine addiction+ko05032//Morphine addiction+ko04930//Type II diabetes mellitus+ko04010//MAPK signali…
BGI_novel_G000312	0.66	0.76	0.91	0.26	0.64	0.77		K04849//voltage-dependent calcium channel N type alpha-1B+ko04020//Calcium signaling pathway+ko04728//Dopaminergic synapse+ko04725//Cholinergic synapse+ko04726//Serotonergic synapse+ko04727//GABAergic synapse+ko04721//Synaptic vesicle cycle+ko04723//Retrograde endocannabinoid signaling+ko05033//Nicotine addiction+ko05032//Morphine addiction+ko04930//Type II diabetes mellitus+ko04010//MAPK signali…
BGI_novel_G000313	10.65	15.58	11.95	9.95	15.54	11.13		K04849//voltage-dependent calcium channel N type alpha-1B+ko04020//Calcium signaling pathway+ko04728//Dopaminergic synapse+ko04725//Cholinergic synapse+ko04726//Serotonergic synapse+ko04727//GABAergic synapse+ko04721//Synaptic vesicle cycle+ko04723//Retrograde endocannabinoid signaling+ko05033//Nicotine addiction+ko05032//Morphine addiction+ko04930//Type II diabetes mellitus+ko04010//MAPK signali…
BGI_novel_G000314	1.53	1.69	1.64	1.56	0.87	0.83		K17495//CUB and sushi domain-containing protein		GO:0016020//membrane;GO:0016021//integral component of membrane;GO:0044425//membrane part;GO:0031224//intrinsic component of membrane;
BGI_novel_G000315	1.91	0.33	0.0	0.95	0.34	0.0		K17495//CUB and sushi domain-containing protein		GO:0016020//membrane;GO:0044425//membrane part;GO:0016021//integral component of membrane;GO:0031224//intrinsic component of membrane;
BGI_novel_G000316	20.07	24.7	16.27	12.3	22.58	18.19	zf-C2H2	K09199//transcription factor Sp9;K09198//transcription factor Sp8		GO:1901363//heterocyclic compound binding;GO:0005488//binding;GO:0003676//nucleic acid binding;GO:0097159//organic cyclic compound binding;
BGI_novel_G000317	87.25	119.5	70.95	62.02	103.82	80.31	zf-C2H2	K09199//transcription factor Sp9;K09198//transcription factor Sp8		GO:0005488//binding;GO:0003676//nucleic acid binding;GO:0097159//organic cyclic compound binding;GO:1901363//heterocyclic compound binding;
BGI_novel_G000318	11.55	14.12	12.36	14.02	12.54	11.98
BGI_novel_G000319	19.93	20.65	22.97	5.59	9.18	10.68
BGI_novel_G000320	9.46	15.3	9.95	6.57	9.8	7.31		K19932//neuronal calcium sensor 1		GO:0051234//establishment of localization;GO:0009987//cellular process;GO:0006810//transport;GO:0032879//regulation of localization;GO:0001505//regulation of neurotransmitter levels;GO:0050789//regulation of biological process;GO:0010646//regulation of cell communication;GO:0060341//regulation of cellular localization;GO:0007268//chemical synaptic transmission;GO:0099177//regulation of trans-syna…
BGI_novel_G000321	2.66	4.21	1.4	1.2	2.31	1.23		K19932//neuronal calcium sensor 1		GO:0006836//neurotransmitter transport;GO:0051234//establishment of localization;GO:0009987//cellular process;GO:0050804//modulation of chemical synaptic transmission;GO:0051049//regulation of transport;GO:1903530//regulation of secretion by cell;GO:0051046//regulation of secretion;GO:0006810//transport;GO:0099643//signal release from synapse;GO:0051649//establishment of localization in cell;GO:0…
BGI_novel_G000322	0.12	2.01	0.5	0.36	0.0	0.58		K19932//neuronal calcium sensor 1		GO:0032940//secretion by cell;GO:0009987//cellular process;GO:0099536//synaptic signaling;GO:0051588//regulation of neurotransmitter transport;GO:0007269//neurotransmitter secretion;GO:0007267//cell-cell signaling;GO:0065007//biological regulation;GO:0099643//signal release from synapse;GO:0099177//regulation of trans-synaptic signaling;GO:0016043//cellular component organization;GO:0023061//sign…
BGI_novel_G000323	2.49	4.29	1.81	1.66	6.05	3.02		K16689//unpaired+ko04391//Hippo signaling pathway - fly+ko04630//Jak-STAT signaling pathway		GO:0051716//cellular response to stimulus;GO:0001700//embryonic development via the syncytial blastoderm;GO:0007275//multicellular organism development;GO:0007259//JAK-STAT cascade;GO:0048856//anatomical structure development;GO:0009987//cellular process;GO:0050789//regulation of biological process;GO:0050896//response to stimulus;GO:0007165//signal transduction;GO:0032501//multicellular organism…
BGI_novel_G000324	11.23	19.49	12.18	8.9	14.67	13.24	RHD	K04650//nuclear receptor co-repressor 1+ko01522//Endocrine resistance+ko04919//Thyroid hormone signaling pathway+ko05202//Transcriptional misregulation in cancer
BGI_novel_G000325	0.22	1.62	0.9	0.67	1.67	1.6		K04599//G protein-coupled receptor Mth (Methuselah protein)		GO:0050896//response to stimulus;GO:0006950//response to stress;GO:0031224//intrinsic component of membrane;GO:0044425//membrane part;GO:0016021//integral component of membrane;GO:0016020//membrane;GO:0099600//transmembrane receptor activity;GO:0004872//receptor activity;GO:0060089//molecular transducer activity;GO:0004871//signal transducer activity;GO:0038023//signaling receptor activity;GO:000…
BGI_novel_G000326	1.47	2.35	2.22	2.34	1.4	3.43		K13511//monolysocardiolipin acyltransferase [EC:2.3.1.-]+ko00564//Glycerophospholipid metabolism		GO:0044237//cellular metabolic process;GO:0071704//organic substance metabolic process;GO:0006793//phosphorus metabolic process;GO:0008152//metabolic process;GO:0006629//lipid metabolic process;GO:0044238//primary metabolic process;GO:0009987//cellular process;GO:0044255//cellular lipid metabolic process;GO:0019637//organophosphate metabolic process;GO:0006644//phospholipid metabolic process;GO:0…
BGI_novel_G000327	9.61	10.32	4.68	5.13	2.12	1.02		K13511//monolysocardiolipin acyltransferase [EC:2.3.1.-]+ko00564//Glycerophospholipid metabolism		GO:0009987//cellular process;GO:0044255//cellular lipid metabolic process;GO:0006793//phosphorus metabolic process;GO:0071704//organic substance metabolic process;GO:0006796//phosphate-containing compound metabolic process;GO:0006629//lipid metabolic process;GO:0044238//primary metabolic process;GO:0008152//metabolic process;GO:0006644//phospholipid metabolic process;GO:0044237//cellular metaboli…
BGI_novel_G000328	3.07	4.28	1.95	1.76	3.53	2.17		K13511//monolysocardiolipin acyltransferase [EC:2.3.1.-]+ko00564//Glycerophospholipid metabolism		GO:0044237//cellular metabolic process;GO:0008152//metabolic process;GO:0006629//lipid metabolic process;GO:0006793//phosphorus metabolic process;GO:0006644//phospholipid metabolic process;GO:0071704//organic substance metabolic process;GO:0044238//primary metabolic process;GO:0019637//organophosphate metabolic process;GO:0044255//cellular lipid metabolic process;GO:0009987//cellular process;GO:0…
BGI_novel_G000329	5.72	7.14	12.3	6.79	10.15	12.62		K13511//monolysocardiolipin acyltransferase [EC:2.3.1.-]+ko00564//Glycerophospholipid metabolism		GO:0006629//lipid metabolic process;GO:0006644//phospholipid metabolic process;GO:0044255//cellular lipid metabolic process;GO:0019637//organophosphate metabolic process;GO:0071704//organic substance metabolic process;GO:0006796//phosphate-containing compound metabolic process;GO:0044237//cellular metabolic process;GO:0006793//phosphorus metabolic process;GO:0008152//metabolic process;GO:0009987/…
BGI_novel_G000330	2.83	3.75	3.5	2.87	2.37	2.63	Others	K12460//ankyrin repeat-rich membrane spanning protein+ko04722//Neurotrophin signaling pathway		GO:0031224//intrinsic component of membrane;GO:0016021//integral component of membrane;GO:0044425//membrane part;GO:0016020//membrane;
BGI_novel_G000331	4.89	0.03	0.01	0.02	0.06	2.3	Others	K12460//ankyrin repeat-rich membrane spanning protein+ko04722//Neurotrophin signaling pathway		GO:0016021//integral component of membrane;GO:0031224//intrinsic component of membrane;GO:0044425//membrane part;GO:0016020//membrane;
BGI_novel_G000332	0.0	7.3	4.34	1.33	2.46	2.83	Others	K12460//ankyrin repeat-rich membrane spanning protein+ko04722//Neurotrophin signaling pathway		GO:0044425//membrane part;GO:0016020//membrane;GO:0016021//integral component of membrane;GO:0031224//intrinsic component of membrane;
BGI_novel_G000333	1.27	0.84	1.07	1.4	2.24	1.26	Others	K12460//ankyrin repeat-rich membrane spanning protein+ko04722//Neurotrophin signaling pathway		GO:0031224//intrinsic component of membrane;GO:0016021//integral component of membrane;GO:0016020//membrane;GO:0044425//membrane part;
BGI_novel_G000334	37.48	24.43	42.55	42.09	51.26	50.58
BGI_novel_G000335	0.0	5.19	4.95	2.69	13.77	9.42
BGI_novel_G000336	6.08	1.74	3.17	4.98	4.92	5.07
BGI_novel_G000337	2.46	1.47	1.43	0.74	1.36	1.77
BGI_novel_G000338	4.93	2.18	6.19	2.76	8.85	2.04
BGI_novel_G000339	0.0	15.49	3.16	2.66	9.85	8.4
BGI_novel_G000340	10.38	6.92	7.33	7.39	9.98	6.83
BGI_novel_G000341	4.36	1.76	2.34	6.99	2.66	3.02
BGI_novel_G000342	1.92	2.47	1.27	2.06	2.43	1.88	ARID	K18441//cytohesin+ko04144//Endocytosis+ko04072//Phospholipase D signaling pathway		GO:0048563//post-embryonic animal organ morphogenesis;GO:0002009//morphogenesis of an epithelium;GO:0040008//regulation of growth;GO:0007552//metamorphosis;GO:0032502//developmental process;GO:0009886//post-embryonic animal morphogenesis;GO:0035120//post-embryonic appendage morphogenesis;GO:0048638//regulation of developmental growth;GO:0035295//tube development;GO:0033674//positive regulation of…
BGI_novel_G000343	1.65	2.42	1.12	1.63	1.97	1.48		K18441//cytohesin+ko04144//Endocytosis+ko04072//Phospholipase D signaling pathway;K10955//mucin-2+ko05226//Gastric cancer+ko05146//Amoebiasis		GO:1902531//regulation of intracellular signal transduction;GO:0050789//regulation of biological process;GO:0051056//regulation of small GTPase mediated signal transduction;GO:0010646//regulation of cell communication;GO:0048583//regulation of response to stimulus;GO:0009966//regulation of signal transduction;GO:0023051//regulation of signaling;GO:0050794//regulation of cellular process;GO:006500…
BGI_novel_G000345	0.93	0.65	0.68	1.22	1.27	1.43		K05313//glutamate receptor, ionotropic, invertebrate
BGI_novel_G000346	1.57	1.6	1.67	1.38	2.12	1.44	Pou	K22016//mucin-3/17;K10955//mucin-2+ko05226//Gastric cancer+ko05146//Amoebiasis
BGI_novel_G000347	4.97	7.28	3.26	3.56	3.91	4.12	Pou	K22016//mucin-3/17;K21125//mucin-5AC+ko04657//IL-17 signaling pathway
BGI_novel_G000348	6.03	5.53	3.3	6.25	2.28	2.62		K06237//collagen, type IV, alpha+ko05222//Small cell lung cancer+ko04512//ECM-receptor interaction+ko04510//Focal adhesion+ko04933//AGE-RAGE signaling pathway in diabetic complications+ko05146//Amoebiasis+ko04974//Protein digestion and absorption+ko05200//Pathways in cancer+ko04151//PI3K-Akt signaling pathway+ko04926//Relaxin signaling pathway+ko05165//Human papillomavirus infection		GO:0044421//extracellular region part;GO:0043234//protein complex;GO:0031012//extracellular matrix;GO:0032991//macromolecular complex;GO:0005576//extracellular region;GO:0005578//proteinaceous extracellular matrix;GO:0005581//collagen trimer;GO:0044420//extracellular matrix component;GO:0005604//basement membrane;GO:0005198//structural molecule activity;GO:0005201//extracellular matrix structural…
BGI_novel_G000349	8.85	13.93	10.85	7.92	9.6	10.95		K13578//bone morphogenetic protein receptor type-1B [EC:2.7.11.30]+ko04390//Hippo signaling pathway+ko04360//Axon guidance+ko04350//TGF-beta signaling pathway+ko05418//Fluid shear stress and atherosclerosis+ko04550//Signaling pathways regulating pluripotency of stem cells+ko04013//MAPK signaling pathway - fly+ko04060//Cytokine-cytokine receptor interaction		GO:0006357//regulation of transcription from RNA polymerase II promoter;GO:0035220//wing disc development;GO:0048639//positive regulation of developmental growth;GO:0000003//reproduction;GO:0006355//regulation of transcription, DNA-templated;GO:0001704//formation of primary germ layer;GO:0009653//anatomical structure morphogenesis;GO:0007492//endoderm development;GO:0009719//response to endogenou…
BGI_novel_G000350	3.64	2.43	1.86	1.03	3.07	0.11
BGI_novel_G000351	0.27	0.63	1.05	1.41	0.94	2.49
BGI_novel_G000352	1.66	1.52	0.2	0.42	2.23	0.43
BGI_novel_G000353	3.0	3.25	2.44	3.82	2.16	4.37		K09228//KRAB domain-containing zinc finger protein;K06072//deoxyhypusine monooxygenase [EC:1.14.99.29];K13355//nucleoside diphosphate-linked moiety X motif 19, mitochondrial [EC:3.6.1.-]+ko04146//Peroxisome;K02213//cell division control protein 6+ko04110//Cell cycle
BGI_novel_G000354	1.23	2.18	1.74	1.72	2.73	1.93		K05631//atrophin-1 interacting protein 3 (BAI1-associated protein 1)+ko04530//Tight junction+ko04151//PI3K-Akt signaling pathway+ko04015//Rap1 signaling pathway+ko05165//Human papillomavirus infection
BGI_novel_G000355	2.44	1.62	1.07	0.97	1.52	1.53		K16745//B9 domain-containing protein 2;K12331//Rho guanine nucleotide exchange factor 11+ko05200//Pathways in cancer+ko04270//Vascular smooth muscle contraction+ko04928//Parathyroid hormone synthesis, secretion and action+ko05163//Human cytomegalovirus infection		GO:0035023//regulation of Rho protein signal transduction;GO:0046578//regulation of Ras protein signal transduction;GO:0023052//signaling;GO:0065007//biological regulation;GO:0050789//regulation of biological process;GO:0051716//cellular response to stimulus;GO:0009966//regulation of signal transduction;GO:0007165//signal transduction;GO:0007154//cell communication;GO:0050794//regulation of cellu…
BGI_novel_G000356	1.37	1.52	0.82	0.34	1.87	0.65	RFX	K10955//mucin-2+ko05226//Gastric cancer+ko05146//Amoebiasis		GO:0007165//signal transduction;GO:1902531//regulation of intracellular signal transduction;GO:0023052//signaling;GO:0048583//regulation of response to stimulus;GO:0010646//regulation of cell communication;GO:0050896//response to stimulus;GO:0050794//regulation of cellular process;GO:0065007//biological regulation;GO:0009966//regulation of signal transduction;GO:0007154//cell communication;GO:004…
BGI_novel_G000357	1.93	2.05	1.07	0.98	1.81	0.95	RFX	K10955//mucin-2+ko05226//Gastric cancer+ko05146//Amoebiasis		GO:0048583//regulation of response to stimulus;GO:0009987//cellular process;GO:0035556//intracellular signal transduction;GO:0046578//regulation of Ras protein signal transduction;GO:0050789//regulation of biological process;GO:0050794//regulation of cellular process;GO:0007165//signal transduction;GO:0023051//regulation of signaling;GO:0051056//regulation of small GTPase mediated signal transduc…
BGI_novel_G000358	2.49	2.82	2.39	1.83	3.27	2.44	HMG	K14837//nucleolar protein 12;K10592//E3 ubiquitin-protein ligase HUWE1 [EC:2.3.2.26]+ko04120//Ubiquitin mediated proteolysis
BGI_novel_G000359	3.77	9.01	5.51	3.75	3.4	5.56	RFX	K10955//mucin-2+ko05226//Gastric cancer+ko05146//Amoebiasis		GO:0051056//regulation of small GTPase mediated signal transduction;GO:0048583//regulation of response to stimulus;GO:1902531//regulation of intracellular signal transduction;GO:0050896//response to stimulus;GO:0065007//biological regulation;GO:0023051//regulation of signaling;GO:0023052//signaling;GO:0035556//intracellular signal transduction;GO:0010646//regulation of cell communication;GO:00071…
BGI_novel_G000360	15.23	11.26	9.95	4.73	4.52	7.54		K06240//laminin, alpha 3/5+ko05222//Small cell lung cancer+ko04512//ECM-receptor interaction+ko04510//Focal adhesion+ko05146//Amoebiasis+ko05145//Toxoplasmosis+ko05200//Pathways in cancer+ko04151//PI3K-Akt signaling pathway+ko01100//Metabolic pathways+ko05165//Human papillomavirus infection		GO:0050794//regulation of cellular process;GO:0051270//regulation of cellular component movement;GO:0030334//regulation of cell migration;GO:0065007//biological regulation;GO:2000145//regulation of cell motility;GO:0045995//regulation of embryonic development;GO:0022610//biological adhesion;GO:0040012//regulation of locomotion;GO:0032879//regulation of localization;GO:0030155//regulation of cell …
BGI_novel_G000361	14.58	12.44	8.96	8.05	4.07	6.84		K06240//laminin, alpha 3/5+ko05222//Small cell lung cancer+ko04512//ECM-receptor interaction+ko04510//Focal adhesion+ko05146//Amoebiasis+ko05145//Toxoplasmosis+ko05200//Pathways in cancer+ko04151//PI3K-Akt signaling pathway+ko01100//Metabolic pathways+ko05165//Human papillomavirus infection		GO:0051270//regulation of cellular component movement;GO:2000145//regulation of cell motility;GO:0050794//regulation of cellular process;GO:0030155//regulation of cell adhesion;GO:0030334//regulation of cell migration;GO:0065007//biological regulation;GO:0051239//regulation of multicellular organismal process;GO:0007155//cell adhesion;GO:2000026//regulation of multicellular organismal development…
BGI_novel_G000362	9.43	5.34	7.56	9.41	2.75	2.34
BGI_novel_G000363	5.65	4.27	1.83	7.19	3.85	2.11
BGI_novel_G000364	0.73	0.77	0.45	0.33	0.71	0.49		K10955//mucin-2+ko05226//Gastric cancer+ko05146//Amoebiasis		GO:0050789//regulation of biological process;GO:0050896//response to stimulus;GO:0007165//signal transduction;GO:0007154//cell communication;GO:0023052//signaling;GO:0050794//regulation of cellular process;GO:0009987//cellular process;GO:0065007//biological regulation;GO:0051716//cellular response to stimulus;
BGI_novel_G000365	1.48	0.21	1.95	1.95	1.32	1.53		K10955//mucin-2+ko05226//Gastric cancer+ko05146//Amoebiasis		GO:0050794//regulation of cellular process;GO:0050789//regulation of biological process;GO:0051716//cellular response to stimulus;GO:0009987//cellular process;GO:0007165//signal transduction;GO:0023052//signaling;GO:0007154//cell communication;GO:0065007//biological regulation;GO:0050896//response to stimulus;
BGI_novel_G000366	0.75	0.83	0.0	0.89	1.34	0.0		K10955//mucin-2+ko05226//Gastric cancer+ko05146//Amoebiasis		GO:0050794//regulation of cellular process;GO:0009987//cellular process;GO:0007154//cell communication;GO:0050896//response to stimulus;GO:0050789//regulation of biological process;GO:0051716//cellular response to stimulus;GO:0007165//signal transduction;GO:0065007//biological regulation;GO:0023052//signaling;
BGI_novel_G000369	0.0	0.0	0.0	0.34	0.0	0.0		K13172//serine/arginine repetitive matrix protein 2		GO:0051716//cellular response to stimulus;GO:0009987//cellular process;GO:0007165//signal transduction;GO:0065007//biological regulation;GO:0007154//cell communication;GO:0050896//response to stimulus;GO:0050794//regulation of cellular process;GO:0050789//regulation of biological process;GO:0023052//signaling;
BGI_novel_G000371	0.0	2.62	0.0	0.0	1.95	0.0		K13172//serine/arginine repetitive matrix protein 2		GO:0023052//signaling;GO:0051716//cellular response to stimulus;GO:0050789//regulation of biological process;GO:0007165//signal transduction;GO:0065007//biological regulation;GO:0050896//response to stimulus;GO:0050794//regulation of cellular process;GO:0009987//cellular process;GO:0007154//cell communication;
BGI_novel_G000372	4.41	2.87	2.76	2.25	4.18	3.55		K13172//serine/arginine repetitive matrix protein 2		GO:0050896//response to stimulus;GO:0009987//cellular process;GO:0065007//biological regulation;GO:0023052//signaling;GO:0007154//cell communication;GO:0051716//cellular response to stimulus;GO:0050794//regulation of cellular process;GO:0007165//signal transduction;GO:0050789//regulation of biological process;
BGI_novel_G000373	5.53	7.69	3.53	4.26	6.47	6.19		K13172//serine/arginine repetitive matrix protein 2;K22017//mucin-4		GO:0023052//signaling;GO:0050896//response to stimulus;GO:0051716//cellular response to stimulus;GO:0050789//regulation of biological process;GO:0007165//signal transduction;GO:0050794//regulation of cellular process;GO:0007154//cell communication;GO:0065007//biological regulation;GO:0009987//cellular process;
BGI_novel_G000374	0.0	0.0	0.0	0.0	0.0	1.13				GO:0050789//regulation of biological process;GO:0051716//cellular response to stimulus;GO:0023052//signaling;GO:0007165//signal transduction;GO:0007154//cell communication;GO:0065007//biological regulation;GO:0009987//cellular process;GO:0050794//regulation of cellular process;GO:0050896//response to stimulus;
BGI_novel_G000376	0.27	1.06	1.95	0.0	0.0	0.0		K13172//serine/arginine repetitive matrix protein 2;K22017//mucin-4		GO:0050896//response to stimulus;GO:0050794//regulation of cellular process;GO:0065007//biological regulation;GO:0007165//signal transduction;GO:0051716//cellular response to stimulus;GO:0023052//signaling;GO:0050789//regulation of biological process;GO:0007154//cell communication;GO:0009987//cellular process;
BGI_novel_G000377	4.68	5.06	2.95	3.63	2.0	3.64		K13172//serine/arginine repetitive matrix protein 2		GO:0009987//cellular process;GO:0023052//signaling;GO:0065007//biological regulation;GO:0051716//cellular response to stimulus;GO:0007165//signal transduction;GO:0050896//response to stimulus;GO:0007154//cell communication;GO:0050789//regulation of biological process;GO:0050794//regulation of cellular process;
BGI_novel_G000380	0.0	0.0	0.95	0.0	0.0	0.0				GO:0051716//cellular response to stimulus;GO:0023052//signaling;GO:0007154//cell communication;GO:0050789//regulation of biological process;GO:0065007//biological regulation;GO:0007165//signal transduction;GO:0050896//response to stimulus;GO:0050794//regulation of cellular process;GO:0009987//cellular process;
BGI_novel_G000382	2.26	0.61	0.92	1.03	0.0	0.89		K13172//serine/arginine repetitive matrix protein 2		GO:0050896//response to stimulus;GO:0051716//cellular response to stimulus;GO:0050794//regulation of cellular process;GO:0065007//biological regulation;GO:0023052//signaling;GO:0007165//signal transduction;GO:0007154//cell communication;GO:0009987//cellular process;GO:0050789//regulation of biological process;
BGI_novel_G000383	0.0	1.73	0.1	0.0	0.96	0.0				GO:0023052//signaling;GO:0007154//cell communication;GO:0050896//response to stimulus;GO:0065007//biological regulation;GO:0051716//cellular response to stimulus;GO:0009987//cellular process;GO:0007165//signal transduction;GO:0050794//regulation of cellular process;GO:0050789//regulation of biological process;
BGI_novel_G000384	2.43	3.23	2.22	1.47	2.0	2.46
BGI_novel_G000385	5.72	7.58	7.12	5.84	5.74	6.5		K08283//collagen type IV alpha-3-binding protein		GO:0032991//macromolecular complex;GO:0005581//collagen trimer;GO:0043234//protein complex;GO:0005488//binding;GO:0008289//lipid binding;
BGI_novel_G000386	4.84	7.36	5.2	3.47	4.2	5.21		K08283//collagen type IV alpha-3-binding protein		GO:0008289//lipid binding;GO:0005488//binding;
BGI_novel_G000387	44.96	41.84	36.42	57.75	55.77	50.87		K11253//histone H3+ko05322//Systemic lupus erythematosus+ko05034//Alcoholism+ko05202//Transcriptional misregulation in cancer		GO:0006323//DNA packaging;GO:0034728//nucleosome organization;GO:0071824//protein-DNA complex subunit organization;GO:0043933//macromolecular complex subunit organization;GO:0006996//organelle organization;GO:0022607//cellular component assembly;GO:0031497//chromatin assembly;GO:0065003//macromolecular complex assembly;GO:0071840//cellular component organization or biogenesis;GO:0051276//chromoso…
BGI_novel_G000388	0.83	5.63	2.53	1.71	0.91	1.72	Homeobox	K06237//collagen, type IV, alpha+ko05222//Small cell lung cancer+ko04512//ECM-receptor interaction+ko04510//Focal adhesion+ko04933//AGE-RAGE signaling pathway in diabetic complications+ko05146//Amoebiasis+ko04974//Protein digestion and absorption+ko05200//Pathways in cancer+ko04151//PI3K-Akt signaling pathway+ko04926//Relaxin signaling pathway+ko05165//Human papillomavirus infection
BGI_novel_G000389	8.12	3.32	6.63	9.5	3.04	3.01	Homeobox	K06237//collagen, type IV, alpha+ko05222//Small cell lung cancer+ko04512//ECM-receptor interaction+ko04510//Focal adhesion+ko04933//AGE-RAGE signaling pathway in diabetic complications+ko05146//Amoebiasis+ko04974//Protein digestion and absorption+ko05200//Pathways in cancer+ko04151//PI3K-Akt signaling pathway+ko04926//Relaxin signaling pathway+ko05165//Human papillomavirus infection
BGI_novel_G000390	0.0	0.82	0.0	0.0	3.28	0.0		K17495//CUB and sushi domain-containing protein		GO:0007560//imaginal disc morphogenesis;GO:0060429//epithelium development;GO:0048729//tissue morphogenesis;GO:0048468//cell development;GO:0060562//epithelial tube morphogenesis;GO:0048563//post-embryonic animal organ morphogenesis;GO:0035295//tube development;GO:0065008//regulation of biological quality;GO:0009887//animal organ morphogenesis;GO:0032501//multicellular organismal process;GO:00096…
BGI_novel_G000391	0.29	0.3	0.3	1.4	0.57	0.46	Pou	K19774//homeobox domain-containing protein+ko04212//Longevity regulating pathway - worm;K23033//terminal nucleotidyltransferase 5A/B [EC:2.7.7.-]		GO:0005509//calcium ion binding;GO:0005488//binding;GO:0043169//cation binding;GO:0043167//ion binding;GO:0046872//metal ion binding;
BGI_novel_G000392	8.38	13.54	5.2	5.19	7.92	5.35		K12572//PAB-dependent poly(A)-specific ribonuclease subunit 3+ko03018//RNA degradation		GO:0060255//regulation of macromolecule metabolic process;GO:0048519//negative regulation of biological process;GO:0044087//regulation of cellular component biogenesis;GO:1901360//organic cyclic compound metabolic process;GO:0044265//cellular macromolecule catabolic process;GO:0000956//nuclear-transcribed mRNA catabolic process;GO:0010468//regulation of gene expression;GO:0006807//nitrogen compou…
BGI_novel_G000393	2.58	2.71	1.51	0.75	2.41	2.25		K12572//PAB-dependent poly(A)-specific ribonuclease subunit 3+ko03018//RNA degradation		GO:0019222//regulation of metabolic process;GO:0010603//regulation of cytoplasmic mRNA processing body assembly;GO:0006139//nucleobase-containing compound metabolic process;GO:1902115//regulation of organelle assembly;GO:0050794//regulation of cellular process;GO:0016070//RNA metabolic process;GO:0046483//heterocycle metabolic process;GO:0046700//heterocycle catabolic process;GO:0010468//regulati…
BGI_novel_G000394	0.89	2.4	0.95	0.91	3.15	2.58		K12572//PAB-dependent poly(A)-specific ribonuclease subunit 3+ko03018//RNA degradation		GO:1902117//positive regulation of organelle assembly;GO:0043170//macromolecule metabolic process;GO:0071704//organic substance metabolic process;GO:0044089//positive regulation of cellular component biogenesis;GO:0033043//regulation of organelle organization;GO:0009056//catabolic process;GO:0000289//nuclear-transcribed mRNA poly(A) tail shortening;GO:0046483//heterocycle metabolic process;GO:000…
BGI_novel_G000395	2.01	0.84	0.97	1.86	2.16	0.0		K12572//PAB-dependent poly(A)-specific ribonuclease subunit 3+ko03018//RNA degradation		GO:0009056//catabolic process;GO:0044248//cellular catabolic process;GO:0044265//cellular macromolecule catabolic process;GO:0044270//cellular nitrogen compound catabolic process;GO:0006397//mRNA processing;GO:0006725//cellular aromatic compound metabolic process;GO:0060255//regulation of macromolecule metabolic process;GO:0009057//macromolecule catabolic process;GO:0000289//nuclear-transcribed m…
BGI_novel_G000396	0.32	1.11	0.86	1.82	1.93	2.97		K10203//elongation of very long chain fatty acids protein 6 [EC:2.3.1.199]+ko01040//Biosynthesis of unsaturated fatty acids+ko00062//Fatty acid elongation+ko01100//Metabolic pathways+ko01212//Fatty acid metabolism		GO:0006633//fatty acid biosynthetic process;GO:0044283//small molecule biosynthetic process;GO:0044281//small molecule metabolic process;GO:0044249//cellular biosynthetic process;GO:0071704//organic substance metabolic process;GO:0072330//monocarboxylic acid biosynthetic process;GO:1901576//organic substance biosynthetic process;GO:0046394//carboxylic acid biosynthetic process;GO:0006629//lipid m…
BGI_novel_G000397	28.3	32.74	28.59	35.53	35.26	37.71		K10203//elongation of very long chain fatty acids protein 6 [EC:2.3.1.199]+ko01040//Biosynthesis of unsaturated fatty acids+ko00062//Fatty acid elongation+ko01100//Metabolic pathways+ko01212//Fatty acid metabolism		GO:0032787//monocarboxylic acid metabolic process;GO:0072330//monocarboxylic acid biosynthetic process;GO:0008152//metabolic process;GO:0009058//biosynthetic process;GO:0044281//small molecule metabolic process;GO:0044238//primary metabolic process;GO:0006082//organic acid metabolic process;GO:0043436//oxoacid metabolic process;GO:0008610//lipid biosynthetic process;GO:0071704//organic substance …
BGI_novel_G000398	5.43	11.4	10.18	8.91	3.59	12.03		K10203//elongation of very long chain fatty acids protein 6 [EC:2.3.1.199]+ko01040//Biosynthesis of unsaturated fatty acids+ko00062//Fatty acid elongation+ko01100//Metabolic pathways+ko01212//Fatty acid metabolism		GO:0006082//organic acid metabolic process;GO:0044281//small molecule metabolic process;GO:0046394//carboxylic acid biosynthetic process;GO:0006629//lipid metabolic process;GO:0006633//fatty acid biosynthetic process;GO:0072330//monocarboxylic acid biosynthetic process;GO:0044283//small molecule biosynthetic process;GO:0016053//organic acid biosynthetic process;GO:1901576//organic substance biosy…
BGI_novel_G000399	0.9	2.77	0.0	0.0	0.0	0.0		K04233//allatostatin A receptor		GO:0016021//integral component of membrane;GO:0031224//intrinsic component of membrane;GO:0044425//membrane part;GO:0016020//membrane;GO:0008188//neuropeptide receptor activity;GO:0004983//neuropeptide Y receptor activity;GO:0001653//peptide receptor activity;GO:0008528//G-protein coupled peptide receptor activity;GO:0038023//signaling receptor activity;GO:0060089//molecular transducer activity;G…
BGI_novel_G000400	3.67	4.52	3.95	5.11	6.08	4.73		K04533//huntingtin+ko05016//Huntington disease
BGI_novel_G000401	1.56	0.0	0.51	0.0	0.49	0.0		K04533//huntingtin+ko05016//Huntington disease
BGI_novel_G000402	3.28	3.13	2.81	3.28	4.32	2.93	HMG	K04533//huntingtin+ko05016//Huntington disease		GO:0007010//cytoskeleton organization;GO:0032502//developmental process;GO:0016192//vesicle-mediated transport;GO:0050789//regulation of biological process;GO:0000278//mitotic cell cycle;GO:0009653//anatomical structure morphogenesis;GO:0051234//establishment of localization;GO:0031445//regulation of heterochromatin assembly;GO:0010970//transport along microtubule;GO:0044087//regulation of cellul…
BGI_novel_G000403	98.64	127.01	119.53	142.31	171.81	150.54		K05665//ATP-binding cassette, subfamily C (CFTR/MRP), member 1 [EC:7.6.2.3]+ko04071//Sphingolipid signaling pathway+ko01523//Antifolate resistance+ko04977//Vitamin digestion and absorption+ko02010//ABC transporters+ko05206//MicroRNAs in cancer;K05644//ATP-binding cassette, subfamily A (ABC1), member 4+ko02010//ABC transporters		GO:0051234//establishment of localization;GO:0051179//localization;GO:0006810//transport;GO:0016020//membrane;GO:0044425//membrane part;GO:0031224//intrinsic component of membrane;GO:0016021//integral component of membrane;GO:0016817//hydrolase activity, acting on acid anhydrides;GO:0097367//carbohydrate derivative binding;GO:0035639//purine ribonucleoside triphosphate binding;GO:1901265//nucleos…
BGI_novel_G000404	0.0	0.0	0.0	0.0	0.02	0.0	zf-C2H2	K22017//mucin-4;K19607//X-linked retinitis pigmentosa GTPase regulator;K00476//aspartate beta-hydroxylase [EC:1.14.11.16]
BGI_novel_G000405	2.78	6.0	2.78	2.02	3.45	2.34	zf-C2H2	K22017//mucin-4;K19607//X-linked retinitis pigmentosa GTPase regulator;K00476//aspartate beta-hydroxylase [EC:1.14.11.16]
BGI_novel_G000406	12.63	18.13	9.61	7.64	12.73	10.1	zf-C2H2	K08458//adhesion G-protein coupled receptor F5
BGI_novel_G000407	2.58	2.19	1.87	1.74	1.38	2.01	zf-C2H2	K22017//mucin-4;K19607//X-linked retinitis pigmentosa GTPase regulator;K00476//aspartate beta-hydroxylase [EC:1.14.11.16]
BGI_novel_G000408	3.23	11.63	6.31	1.45	0.27	4.22
BGI_novel_G000409	1.59	2.69	1.8	1.52	2.16	1.85		K06252//tenascin+ko04512//ECM-receptor interaction+ko04510//Focal adhesion+ko05206//MicroRNAs in cancer+ko04151//PI3K-Akt signaling pathway+ko05165//Human papillomavirus infection
BGI_novel_G000410	0.0	0.54	0.0	0.0	0.35	0.0	zf-C2H2	K10955//mucin-2+ko05226//Gastric cancer+ko05146//Amoebiasis
BGI_novel_G000411	4.72	5.11	4.15	2.73	3.63	2.56	zf-C2H2	K10955//mucin-2+ko05226//Gastric cancer+ko05146//Amoebiasis
BGI_novel_G000412	0.36	0.99	0.41	0.79	0.56	1.29	zf-C2H2	K10955//mucin-2+ko05226//Gastric cancer+ko05146//Amoebiasis
BGI_novel_G000413	1.31	0.73	0.46	1.5	0.0	0.0		K19867//LIM domain-binding protein 3		GO:0007010//cytoskeleton organization;GO:0009653//anatomical structure morphogenesis;GO:0030239//myofibril assembly;GO:0048856//anatomical structure development;GO:0030036//actin cytoskeleton organization;GO:0030155//regulation of cell adhesion;GO:0042692//muscle cell differentiation;GO:0022607//cellular component assembly;GO:0055001//muscle cell development;GO:0061061//muscle structure developme…
BGI_novel_G000414	0.79	0.0	0.13	0.14	0.0	0.0	zf-C2H2	K10955//mucin-2+ko05226//Gastric cancer+ko05146//Amoebiasis
BGI_novel_G000415	7.27	5.58	0.0	7.21	2.86	0.0	Homeobox	K19867//LIM domain-binding protein 3		GO:0043169//cation binding;GO:0046872//metal ion binding;GO:0005488//binding;GO:0043167//ion binding;
BGI_novel_G000416	1.7	2.14	0.75	1.2	1.66	1.21	Homeobox	K19867//LIM domain-binding protein 3		GO:0043169//cation binding;GO:0046872//metal ion binding;GO:0005488//binding;GO:0043167//ion binding;
BGI_novel_G000417	2.41	0.25	4.1	0.0	0.0	4.24	Homeobox	K19867//LIM domain-binding protein 3		GO:0043169//cation binding;GO:0043167//ion binding;GO:0005488//binding;GO:0046872//metal ion binding;
BGI_novel_G000418	5.79	7.69	5.63	6.33	8.51	7.02	T-box	K10955//mucin-2+ko05226//Gastric cancer+ko05146//Amoebiasis		GO:0031224//intrinsic component of membrane;GO:0044425//membrane part;GO:0016021//integral component of membrane;GO:0016020//membrane;
BGI_novel_G000419	1.05	1.17	0.29	1.0	1.6	1.23		K11306//histone acetyltransferase MYST4 [EC:2.3.1.48];K02208//cyclin-dependent kinase 8/11 [EC:2.7.11.22 2.7.11.23]
BGI_novel_G000420	14.06	8.75	10.44	6.05	5.59	15.78	THAP	K14401//cleavage and polyadenylation specificity factor subunit 1+ko03015//mRNA surveillance pathway;K16803//cytoskeleton-associated protein 5;K06065//nuclear receptor co-repressor 2+ko04330//Notch signaling pathway+ko05169//Epstein-Barr virus infection
BGI_novel_G000421	0.0	0.37	1.86	0.39	0.0	0.88	zf-C2H2	K09228//KRAB domain-containing zinc finger protein		GO:0005634//nucleus;GO:0043226//organelle;GO:0044464//cell part;GO:0043229//intracellular organelle;GO:0043227//membrane-bounded organelle;GO:0005622//intracellular;GO:0005623//cell;GO:0044424//intracellular part;GO:0043231//intracellular membrane-bounded organelle;GO:0043169//cation binding;GO:0043167//ion binding;GO:0008270//zinc ion binding;GO:1901363//heterocyclic compound binding;GO:0003676/…
BGI_novel_G000422	3.5	3.68	2.72	3.93	5.07	3.55	zf-C2H2	K09228//KRAB domain-containing zinc finger protein		GO:0043226//organelle;GO:0043231//intracellular membrane-bounded organelle;GO:0044464//cell part;GO:0005622//intracellular;GO:0044424//intracellular part;GO:0005634//nucleus;GO:0043229//intracellular organelle;GO:0043227//membrane-bounded organelle;GO:0005623//cell;GO:0097159//organic cyclic compound binding;GO:0046914//transition metal ion binding;GO:0046872//metal ion binding;GO:0003676//nuclei…
BGI_novel_G000423	2.62	1.5	0.0	0.11	3.95	1.26	ZBTB	K17914//kinesin family member 13		GO:0007017//microtubule-based process;GO:0007018//microtubule-based movement;GO:0006928//movement of cell or subcellular component;GO:0009987//cellular process;GO:0035639//purine ribonucleoside triphosphate binding;GO:0008144//drug binding;GO:0003774//motor activity;GO:1901363//heterocyclic compound binding;GO:0003777//microtubule motor activity;GO:0005515//protein binding;GO:0097159//organic cyc…
BGI_novel_G000424	2.58	5.1	3.29	3.47	3.26	2.88	ZBTB	K17914//kinesin family member 13		GO:0007017//microtubule-based process;GO:0007018//microtubule-based movement;GO:0006928//movement of cell or subcellular component;GO:0009987//cellular process;GO:0015631//tubulin binding;GO:0005524//ATP binding;GO:0008092//cytoskeletal protein binding;GO:0017076//purine nucleotide binding;GO:1901265//nucleoside phosphate binding;GO:0017111//nucleoside-triphosphatase activity;GO:0035639//purine r…
BGI_novel_G000425	19.96	25.33	15.51	14.84	25.91	17.14	ZBTB	K17914//kinesin family member 13		GO:0009987//cellular process;GO:0007018//microtubule-based movement;GO:0006928//movement of cell or subcellular component;GO:0007017//microtubule-based process;GO:0003774//motor activity;GO:0008144//drug binding;GO:0036094//small molecule binding;GO:0016787//hydrolase activity;GO:1901363//heterocyclic compound binding;GO:0017076//purine nucleotide binding;GO:0008017//microtubule binding;GO:003255…
BGI_novel_G000426	1.55	2.26	1.31	0.0	2.73	1.67	Pou	K17914//kinesin family member 13
BGI_novel_G000427	1.17	1.36	0.98	15.13	5.99	3.96	bHLH	K06237//collagen, type IV, alpha+ko05222//Small cell lung cancer+ko04512//ECM-receptor interaction+ko04510//Focal adhesion+ko04933//AGE-RAGE signaling pathway in diabetic complications+ko05146//Amoebiasis+ko04974//Protein digestion and absorption+ko05200//Pathways in cancer+ko04151//PI3K-Akt signaling pathway+ko04926//Relaxin signaling pathway+ko05165//Human papillomavirus infection
BGI_novel_G000428	2.04	2.39	2.85	0.77	1.09	1.05				GO:0044425//membrane part;GO:0031224//intrinsic component of membrane;GO:0016021//integral component of membrane;GO:0016020//membrane;GO:0043167//ion binding;GO:0005488//binding;GO:0005509//calcium ion binding;GO:0046872//metal ion binding;GO:0043169//cation binding;
BGI_novel_G000429	1.97	0.0	0.0	0.55	0.47	0.0		K06497//CD63 antigen+ko04142//Lysosome+ko05205//Proteoglycans in cancer		GO:0044425//membrane part;GO:0031224//intrinsic component of membrane;GO:0016020//membrane;GO:0016021//integral component of membrane;
BGI_novel_G000430	0.0	2.45	2.06	2.23	2.57	2.62		K06497//CD63 antigen+ko04142//Lysosome+ko05205//Proteoglycans in cancer		GO:0044425//membrane part;GO:0031224//intrinsic component of membrane;GO:0016021//integral component of membrane;GO:0016020//membrane;
BGI_novel_G000431	0.78	0.7	0.52	1.13	1.08	0.83	zf-C2H2	K05185//gamma-aminobutyric acid receptor subunit epsilon+ko04727//GABAergic synapse+ko04723//Retrograde endocannabinoid signaling+ko05033//Nicotine addiction+ko05032//Morphine addiction+ko04080//Neuroactive ligand-receptor interaction		GO:0031224//intrinsic component of membrane;GO:0016020//membrane;GO:0044425//membrane part;GO:0016021//integral component of membrane;
BGI_novel_G000432	2.91	5.26	3.36	1.86	3.91	3.79	zf-C2H2	K05185//gamma-aminobutyric acid receptor subunit epsilon+ko04727//GABAergic synapse+ko04723//Retrograde endocannabinoid signaling+ko05033//Nicotine addiction+ko05032//Morphine addiction+ko04080//Neuroactive ligand-receptor interaction		GO:0016020//membrane;GO:0044425//membrane part;GO:0031224//intrinsic component of membrane;GO:0016021//integral component of membrane;
BGI_novel_G000433	3.01	3.68	3.78	2.76	2.74	3.85	zf-C2H2	K05185//gamma-aminobutyric acid receptor subunit epsilon+ko04727//GABAergic synapse+ko04723//Retrograde endocannabinoid signaling+ko05033//Nicotine addiction+ko05032//Morphine addiction+ko04080//Neuroactive ligand-receptor interaction		GO:0016021//integral component of membrane;GO:0044425//membrane part;GO:0016020//membrane;GO:0031224//intrinsic component of membrane;
BGI_novel_G000434	2.71	4.43	3.04	2.53	4.55	3.77	zf-C2H2	K05185//gamma-aminobutyric acid receptor subunit epsilon+ko04727//GABAergic synapse+ko04723//Retrograde endocannabinoid signaling+ko05033//Nicotine addiction+ko05032//Morphine addiction+ko04080//Neuroactive ligand-receptor interaction		GO:0016020//membrane;GO:0031224//intrinsic component of membrane;GO:0044425//membrane part;GO:0016021//integral component of membrane;
BGI_novel_G000435	1.58	2.33	0.85	0.98	0.87	1.52		K04978//transient receptor potential cation channel subfamily M member 3		GO:0022607//cellular component assembly;GO:0065003//macromolecular complex assembly;GO:0051262//protein tetramerization;GO:0043933//macromolecular complex subunit organization;GO:0071822//protein complex subunit organization;GO:0044085//cellular component biogenesis;GO:0016043//cellular component organization;GO:0006461//protein complex assembly;GO:0009987//cellular process;GO:0070271//protein co…
BGI_novel_G000436	0.92	0.62	0.66	1.04	1.35	0.81		K04978//transient receptor potential cation channel subfamily M member 3		GO:0071840//cellular component organization or biogenesis;GO:0009987//cellular process;GO:0022607//cellular component assembly;GO:0043933//macromolecular complex subunit organization;GO:0070271//protein complex biogenesis;GO:0006461//protein complex assembly;GO:0051262//protein tetramerization;GO:0071822//protein complex subunit organization;GO:0065003//macromolecular complex assembly;GO:0044085/…
BGI_novel_G000437	0.8	0.69	1.1	0.0	0.71	0.26		K04978//transient receptor potential cation channel subfamily M member 3		GO:0016043//cellular component organization;GO:0044085//cellular component biogenesis;GO:0071822//protein complex subunit organization;GO:0043933//macromolecular complex subunit organization;GO:0051262//protein tetramerization;GO:0070271//protein complex biogenesis;GO:0051259//protein oligomerization;GO:0006461//protein complex assembly;GO:0022607//cellular component assembly;GO:0071840//cellular…
BGI_novel_G000438	2.34	1.17	0.0	0.0	2.51	0.0		K04978//transient receptor potential cation channel subfamily M member 3		GO:0006461//protein complex assembly;GO:0022607//cellular component assembly;GO:0051259//protein oligomerization;GO:0044085//cellular component biogenesis;GO:0051262//protein tetramerization;GO:0071840//cellular component organization or biogenesis;GO:0071822//protein complex subunit organization;GO:0043933//macromolecular complex subunit organization;GO:0070271//protein complex biogenesis;GO:000…
BGI_novel_G000439	2.35	4.58	5.3	3.33	0.83	4.89		K04978//transient receptor potential cation channel subfamily M member 3		GO:0009987//cellular process;GO:0071822//protein complex subunit organization;GO:0022607//cellular component assembly;GO:0043933//macromolecular complex subunit organization;GO:0051262//protein tetramerization;GO:0065003//macromolecular complex assembly;GO:0016043//cellular component organization;GO:0044085//cellular component biogenesis;GO:0006461//protein complex assembly;GO:0070271//protein co…
BGI_novel_G000440	4.49	4.69	1.98	1.04	1.77	2.03	zf-C2H2	K10955//mucin-2+ko05226//Gastric cancer+ko05146//Amoebiasis
BGI_novel_G000441	1.19	0.21	0.8	0.0	0.21	0.2		K14314//nuclear pore complex protein Nup210+ko03013//RNA transport		GO:0044425//membrane part;GO:0016020//membrane;GO:0031224//intrinsic component of membrane;GO:0016021//integral component of membrane;
BGI_novel_G000442	1.32	1.23	0.92	1.63	1.29	1.29		K14314//nuclear pore complex protein Nup210+ko03013//RNA transport		GO:0016020//membrane;GO:0031224//intrinsic component of membrane;GO:0016021//integral component of membrane;GO:0044425//membrane part;
BGI_novel_G000443	4.68	4.98	5.06	9.42	13.95	7.24		K14689//solute carrier family 30 (zinc transporter), member 2		GO:0042221//response to chemical;GO:0050896//response to stimulus;GO:0006950//response to stress;GO:0097501//stress response to metal ion;GO:1990359//stress response to zinc ion;GO:0010035//response to inorganic substance;GO:0098754//detoxification;GO:0010312//detoxification of zinc ion;GO:0010038//response to metal ion;GO:0010043//response to zinc ion;GO:0009636//response to toxic substance;GO:0…
BGI_novel_G000444	24.55	18.35	6.27	12.37	3.87	8.83				GO:0071840//cellular component organization or biogenesis;GO:0048468//cell development;GO:0048856//anatomical structure development;GO:0044085//cellular component biogenesis;GO:0007498//mesoderm development;GO:0070925//organelle assembly;GO:0009653//anatomical structure morphogenesis;GO:0030036//actin cytoskeleton organization;GO:0032989//cellular component morphogenesis;GO:0042692//muscle cell d…
BGI_novel_G000445	0.0	0.0	0.01	0.0	0.0	0.0				GO:0055001//muscle cell development;GO:0048468//cell development;GO:0031032//actomyosin structure organization;GO:0007010//cytoskeleton organization;GO:0048646//anatomical structure formation involved in morphogenesis;GO:0006996//organelle organization;GO:0061061//muscle structure development;GO:0071840//cellular component organization or biogenesis;GO:0007498//mesoderm development;GO:0042692//mu…
BGI_novel_G000446	2.97	1.24	2.06	1.83	1.2	1.35				GO:0070925//organelle assembly;GO:0055001//muscle cell development;GO:0010927//cellular component assembly involved in morphogenesis;GO:0030029//actin filament-based process;GO:0048646//anatomical structure formation involved in morphogenesis;GO:0007010//cytoskeleton organization;GO:0071840//cellular component organization or biogenesis;GO:0048856//anatomical structure development;GO:0016043//cel…
BGI_novel_G000447	8.78	11.64	4.26	22.04	5.62	0.4				GO:0048646//anatomical structure formation involved in morphogenesis;GO:0016043//cellular component organization;GO:0007010//cytoskeleton organization;GO:0007498//mesoderm development;GO:0030239//myofibril assembly;GO:0055001//muscle cell development;GO:0009987//cellular process;GO:0022607//cellular component assembly;GO:0055002//striated muscle cell development;GO:0042692//muscle cell differenti…
BGI_novel_G000448	0.92	0.0	0.0	3.14	0.16	0.0				GO:0048468//cell development;GO:0010927//cellular component assembly involved in morphogenesis;GO:0070925//organelle assembly;GO:0016043//cellular component organization;GO:0022607//cellular component assembly;GO:0009987//cellular process;GO:0071840//cellular component organization or biogenesis;GO:0044085//cellular component biogenesis;GO:0051146//striated muscle cell differentiation;GO:0048869/…
BGI_novel_G000449	3.31	1.33	0.47	1.71	1.31	0.54				GO:0030029//actin filament-based process;GO:0009653//anatomical structure morphogenesis;GO:0055002//striated muscle cell development;GO:0007010//cytoskeleton organization;GO:0016043//cellular component organization;GO:0044085//cellular component biogenesis;GO:0071840//cellular component organization or biogenesis;GO:0042692//muscle cell differentiation;GO:0051146//striated muscle cell differentia…
BGI_novel_G000450	2.45	3.65	2.57	3.28	5.63	7.18		K19867//LIM domain-binding protein 3
BGI_novel_G000451	20.35	10.91	8.56	15.79	6.4	7.22		K19867//LIM domain-binding protein 3
BGI_novel_G000452	0.0	1.91	1.99	1.53	0.86	0.0		K19867//LIM domain-binding protein 3
BGI_novel_G000453	1.05	1.17	1.11	0.65	0.51	0.32				GO:0097435//supramolecular fiber organization;GO:0030154//cell differentiation;GO:0048646//anatomical structure formation involved in morphogenesis;GO:0031032//actomyosin structure organization;GO:0032989//cellular component morphogenesis;GO:0009653//anatomical structure morphogenesis;GO:0042692//muscle cell differentiation;GO:0032502//developmental process;GO:0009888//tissue development;GO:00074…
BGI_novel_G000454	2.38	2.29	1.37	3.84	4.77	1.66		K19867//LIM domain-binding protein 3
BGI_novel_G000455	2.31	3.23	2.26	1.86	2.03	2.47		K02213//cell division control protein 6+ko04110//Cell cycle		GO:0006270//DNA replication initiation;GO:0071704//organic substance metabolic process;GO:0046483//heterocycle metabolic process;GO:0006139//nucleobase-containing compound metabolic process;GO:0051301//cell division;GO:0034641//cellular nitrogen compound metabolic process;GO:0044238//primary metabolic process;GO:0043170//macromolecule metabolic process;GO:0009987//cellular process;GO:0044249//cel…
BGI_novel_G000456	0.69	1.48	0.32	0.18	0.25	0.06				GO:0071704//organic substance metabolic process;GO:0006629//lipid metabolic process;GO:0008152//metabolic process;GO:0044238//primary metabolic process;GO:0031224//intrinsic component of membrane;GO:0044424//intracellular part;GO:0044464//cell part;GO:0005737//cytoplasm;GO:0005623//cell;GO:0044425//membrane part;GO:0016020//membrane;GO:0005622//intracellular;GO:0016021//integral component of memb…
BGI_novel_G000457	2.17	1.26	0.0	0.0	1.67	0.0				GO:0044238//primary metabolic process;GO:0008152//metabolic process;GO:0006629//lipid metabolic process;GO:0071704//organic substance metabolic process;GO:0016021//integral component of membrane;GO:0031224//intrinsic component of membrane;GO:0016020//membrane;GO:0005623//cell;GO:0044425//membrane part;GO:0044464//cell part;GO:0005622//intracellular;GO:0005737//cytoplasm;GO:0044424//intracellular …
BGI_novel_G000458	0.0	0.0	0.81	1.73	0.0	1.17				GO:0071704//organic substance metabolic process;GO:0008152//metabolic process;GO:0006629//lipid metabolic process;GO:0044238//primary metabolic process;GO:0016020//membrane;GO:0005622//intracellular;GO:0005737//cytoplasm;GO:0005623//cell;GO:0044425//membrane part;GO:0031224//intrinsic component of membrane;GO:0044424//intracellular part;GO:0044464//cell part;GO:0016021//integral component of memb…
BGI_novel_G000459	2.05	3.45	2.57	1.31	1.24	2.12				GO:0042302//structural constituent of cuticle;GO:0005198//structural molecule activity;
BGI_novel_G000460	2.41	4.17	2.7	2.67	5.04	3.58		K09498//T-complex protein 1 subunit zeta;K21773//protein lin-9+ko04218//Cellular senescence;K13210//far upstream element-binding protein
BGI_novel_G000461	1.48	1.28	1.12	0.82	1.2	0.78		K04860//voltage-dependent calcium channel alpha-2/delta-3+ko05414//Dilated cardiomyopathy (DCM)+ko05410//Hypertrophic cardiomyopathy (HCM)+ko05412//Arrhythmogenic right ventricular cardiomyopathy (ARVC)+ko04261//Adrenergic signaling in cardiomyocytes+ko04260//Cardiac muscle contraction+ko04010//MAPK signaling pathway+ko04921//Oxytocin signaling pathway;K04861//voltage-dependent calcium channel al…
BGI_novel_G000462	1.04	1.85	0.68	0.65	0.87	0.69		K04860//voltage-dependent calcium channel alpha-2/delta-3+ko05414//Dilated cardiomyopathy (DCM)+ko05410//Hypertrophic cardiomyopathy (HCM)+ko05412//Arrhythmogenic right ventricular cardiomyopathy (ARVC)+ko04261//Adrenergic signaling in cardiomyocytes+ko04260//Cardiac muscle contraction+ko04010//MAPK signaling pathway+ko04921//Oxytocin signaling pathway
BGI_novel_G000463	1.37	0.11	0.23	0.87	0.37	0.63		K13411//dual oxidase [EC:1.6.3.1 1.11.1.-]+ko04624//Toll and Imd signaling pathway+ko04013//MAPK signaling pathway - fly		GO:0035114//imaginal disc-derived appendage morphogenesis;GO:0022404//molting cycle process;GO:0048066//developmental pigmentation;GO:0035295//tube development;GO:0007275//multicellular organism development;GO:0009791//post-embryonic development;GO:0048736//appendage development;GO:0065007//biological regulation;GO:0007560//imaginal disc morphogenesis;GO:0060429//epithelium development;GO:0035107…
BGI_novel_G000464	1.21	1.58	1.56	1.36	1.51	1.74		K12737//peptidyl-prolyl cis-trans isomerase SDCCAG10 [EC:5.2.1.8]		GO:0016020//membrane;GO:0044425//membrane part;GO:0016021//integral component of membrane;GO:0031224//intrinsic component of membrane;
BGI_novel_G000465	56.75	68.44	59.21	50.54	78.6	62.61		K13800//UMP-CMP kinase [EC:2.7.4.14]+ko00983//Drug metabolism - other enzymes+ko00240//Pyrimidine metabolism+ko01100//Metabolic pathways;K00939//adenylate kinase [EC:2.7.4.3]+ko00230//Purine metabolism+ko00730//Thiamine metabolism+ko01100//Metabolic pathways		GO:0008152//metabolic process;GO:0046483//heterocycle metabolic process;GO:0006139//nucleobase-containing compound metabolic process;GO:0044238//primary metabolic process;GO:1901360//organic cyclic compound metabolic process;GO:0006807//nitrogen compound metabolic process;GO:0034641//cellular nitrogen compound metabolic process;GO:0009987//cellular process;GO:0006725//cellular aromatic compound m…
BGI_novel_G000466	1.55	2.0	0.0	0.0	3.37	1.97
BGI_novel_G000467	5.33	5.48	6.84	7.59	8.23	6.2
BGI_novel_G000468	23.55	31.43	33.53	41.13	37.53	34.72		K16462//centrosomal protein CEP164		GO:0016021//integral component of membrane;GO:0016020//membrane;GO:0044425//membrane part;GO:0031224//intrinsic component of membrane;
BGI_novel_G000469	18.03	17.41	25.42	17.89	26.65	22.95		K06252//tenascin+ko04512//ECM-receptor interaction+ko04510//Focal adhesion+ko05206//MicroRNAs in cancer+ko04151//PI3K-Akt signaling pathway+ko05165//Human papillomavirus infection;K10104//ficolin
BGI_novel_G000470	4.55	5.92	5.24	4.48	9.22	6.45		K06252//tenascin+ko04512//ECM-receptor interaction+ko04510//Focal adhesion+ko05206//MicroRNAs in cancer+ko04151//PI3K-Akt signaling pathway+ko05165//Human papillomavirus infection;K10104//ficolin
BGI_novel_G000471	2.11	1.46	1.09	1.29	1.54	1.0	HMG	K10955//mucin-2+ko05226//Gastric cancer+ko05146//Amoebiasis		GO:0044425//membrane part;GO:0016021//integral component of membrane;GO:0016020//membrane;GO:0031224//intrinsic component of membrane;
BGI_novel_G000472	0.92	1.73	0.76	3.97	4.07	1.35		K10955//mucin-2+ko05226//Gastric cancer+ko05146//Amoebiasis		GO:0044425//membrane part;GO:0031224//intrinsic component of membrane;GO:0016021//integral component of membrane;GO:0016020//membrane;
BGI_novel_G000473	113.56	108.74	123.43	131.64	147.95	137.54		K01283//peptidyl-dipeptidase A [EC:3.4.15.1]+ko05410//Hypertrophic cardiomyopathy (HCM)+ko04614//Renin-angiotensin system+ko05142//Chagas disease (American trypanosomiasis)+ko04924//Renin secretion		GO:0016020//membrane;GO:0043167//ion binding;GO:0043169//cation binding;GO:0004180//carboxypeptidase activity;GO:0008237//metallopeptidase activity;GO:0005488//binding;GO:0140096//catalytic activity, acting on a protein;GO:0016787//hydrolase activity;GO:0008241//peptidyl-dipeptidase activity;GO:0003824//catalytic activity;GO:0008238//exopeptidase activity;GO:0008233//peptidase activity;GO:0046872…
BGI_novel_G000474	0.73	0.46	0.25	4.39	0.2	0.03	zf-GATA	K14211//elastin+ko04974//Protein digestion and absorption
BGI_novel_G000475	0.78	1.47	0.28	0.74	0.47	0.54	HMG	K09216//ovo
BGI_novel_G000476	2.11	2.16	1.56	3.42	2.16	1.6	HMG	K09216//ovo
BGI_novel_G000477	2.33	1.15	1.87	2.58	3.36	1.97		K23014//inactive dipeptidyl peptidase 10		GO:0031224//intrinsic component of membrane;GO:0016021//integral component of membrane;GO:0016020//membrane;GO:0044425//membrane part;GO:0003824//catalytic activity;GO:0140096//catalytic activity, acting on a protein;GO:0017171//serine hydrolase activity;GO:0008236//serine-type peptidase activity;GO:0070011//peptidase activity, acting on L-amino acid peptides;GO:0016787//hydrolase activity;GO:000…
BGI_novel_G000479	3.17	6.03	2.61	2.27	4.08	3.57		K23014//inactive dipeptidyl peptidase 10		GO:0044425//membrane part;GO:0016021//integral component of membrane;GO:0016020//membrane;GO:0031224//intrinsic component of membrane;GO:0016787//hydrolase activity;GO:0140096//catalytic activity, acting on a protein;GO:0008236//serine-type peptidase activity;GO:0003824//catalytic activity;GO:0017171//serine hydrolase activity;GO:0070011//peptidase activity, acting on L-amino acid peptides;GO:000…
BGI_novel_G000480	0.0	1.29	0.0	0.19	1.05	0.4		K23014//inactive dipeptidyl peptidase 10		GO:0016020//membrane;GO:0044425//membrane part;GO:0031224//intrinsic component of membrane;GO:0016021//integral component of membrane;GO:0140096//catalytic activity, acting on a protein;GO:0070011//peptidase activity, acting on L-amino acid peptides;GO:0017171//serine hydrolase activity;GO:0003824//catalytic activity;GO:0008236//serine-type peptidase activity;GO:0008233//peptidase activity;GO:001…
BGI_novel_G000481	1.84	1.73	1.35	1.42	1.99	1.75		K23014//inactive dipeptidyl peptidase 10		GO:0016021//integral component of membrane;GO:0031224//intrinsic component of membrane;GO:0044425//membrane part;GO:0016020//membrane;GO:0017171//serine hydrolase activity;GO:0140096//catalytic activity, acting on a protein;GO:0016787//hydrolase activity;GO:0008233//peptidase activity;GO:0003824//catalytic activity;GO:0008236//serine-type peptidase activity;GO:0070011//peptidase activity, acting …
BGI_novel_G000482	0.63	0.91	0.31	0.65	0.33	0.42		K23014//inactive dipeptidyl peptidase 10		GO:0016021//integral component of membrane;GO:0016020//membrane;GO:0044425//membrane part;GO:0031224//intrinsic component of membrane;GO:0017171//serine hydrolase activity;GO:0140096//catalytic activity, acting on a protein;GO:0016787//hydrolase activity;GO:0008236//serine-type peptidase activity;GO:0008233//peptidase activity;GO:0003824//catalytic activity;GO:0070011//peptidase activity, acting …
BGI_novel_G000483	5.38	6.14	4.1	3.6	4.57	1.72	zf-C2HC	K10590//E3 ubiquitin-protein ligase TRIP12 [EC:2.3.2.26]+ko04120//Ubiquitin mediated proteolysis		GO:0050789//regulation of biological process;GO:0042176//regulation of protein catabolic process;GO:0080090//regulation of primary metabolic process;GO:0051173//positive regulation of nitrogen compound metabolic process;GO:0009896//positive regulation of catabolic process;GO:0009894//regulation of catabolic process;GO:0051247//positive regulation of protein metabolic process;GO:0051246//regulatio…
BGI_novel_G000484	2.14	2.67	1.98	2.87	2.96	2.63		K08202//MFS transporter, OCT family, solute carrier family 22 (organic cation transporter), member 4/5+ko05231//Choline metabolism in cancer		GO:0055085//transmembrane transport;GO:0051179//localization;GO:0006810//transport;GO:0051234//establishment of localization;GO:0016021//integral component of membrane;GO:0031224//intrinsic component of membrane;GO:0044425//membrane part;GO:0016020//membrane;
BGI_novel_G000485	2.47	3.15	1.86	0.0	1.26	2.66		K14283//transforming acidic coiled-coil-containing protein 3+ko03013//RNA transport
BGI_novel_G000486	6.79	10.1	7.37	9.28	10.89	9.52		K14283//transforming acidic coiled-coil-containing protein 3+ko03013//RNA transport
BGI_novel_G000487	14.89	13.13	13.27	17.21	19.46	16.73		K22984//odorant receptor		GO:0044464//cell part;GO:0016021//integral component of membrane;GO:0005623//cell;GO:0044425//membrane part;GO:0071944//cell periphery;GO:0016020//membrane;GO:0005886//plasma membrane;GO:0031224//intrinsic component of membrane;GO:0038023//signaling receptor activity;GO:0004871//signal transducer activity;GO:0099600//transmembrane receptor activity;GO:0004872//receptor activity;GO:0004888//transm…
BGI_novel_G000488	0.0	0.0	0.0	2.78	0.0	0.0		K22984//odorant receptor		GO:0016021//integral component of membrane;GO:0044464//cell part;GO:0044425//membrane part;GO:0005623//cell;GO:0016020//membrane;GO:0071944//cell periphery;GO:0031224//intrinsic component of membrane;GO:0005886//plasma membrane;GO:0004984//olfactory receptor activity;GO:0004871//signal transducer activity;GO:0038023//signaling receptor activity;GO:0005488//binding;GO:0060089//molecular transducer…
BGI_novel_G000489	6.83	9.49	5.92	4.02	5.84	4.66		K12587//exosome complex component MTR3+ko03018//RNA degradation;K21841//TBC1 domain family member 24
BGI_novel_G000490	9.22	12.48	9.89	10.3	8.92	8.61		K12587//exosome complex component MTR3+ko03018//RNA degradation;K21841//TBC1 domain family member 24
BGI_novel_G000491	11.35	21.09	13.8	9.75	11.87	13.15		K12587//exosome complex component MTR3+ko03018//RNA degradation;K21841//TBC1 domain family member 24
BGI_novel_G000492	9.73	10.95	12.62	11.17	14.37	13.86	Pou	K10955//mucin-2+ko05226//Gastric cancer+ko05146//Amoebiasis
BGI_novel_G000493	2.98	6.72	2.67	1.96	3.4	3.14	Pou	K10955//mucin-2+ko05226//Gastric cancer+ko05146//Amoebiasis
BGI_novel_G000494	34.84	56.81	49.25	34.88	45.56	35.95		K01373//cathepsin F [EC:3.4.22.41]+ko04142//Lysosome+ko04210//Apoptosis		GO:0004866//endopeptidase inhibitor activity;GO:0004857//enzyme inhibitor activity;GO:0061135//endopeptidase regulator activity;GO:0008233//peptidase activity;GO:0030414//peptidase inhibitor activity;GO:0070011//peptidase activity, acting on L-amino acid peptides;GO:0098772//molecular function regulator;GO:0003824//catalytic activity;GO:0008234//cysteine-type peptidase activity;GO:0016787//hydrol…
BGI_novel_G000495	10.02	18.53	10.59	8.34	14.68	10.43		K01373//cathepsin F [EC:3.4.22.41]+ko04142//Lysosome+ko04210//Apoptosis		GO:0030234//enzyme regulator activity;GO:0070011//peptidase activity, acting on L-amino acid peptides;GO:0140096//catalytic activity, acting on a protein;GO:0061134//peptidase regulator activity;GO:0098772//molecular function regulator;GO:0003824//catalytic activity;GO:0061135//endopeptidase regulator activity;GO:0008233//peptidase activity;GO:0004869//cysteine-type endopeptidase inhibitor activi…
BGI_novel_G000496	4.86	6.79	3.99	4.84	6.21	4.61	ARID	K11653//AT-rich interactive domain-containing protein 1+ko05225//Hepatocellular carcinoma+ko04714//Thermogenesis		GO:0006338//chromatin remodeling;GO:0016043//cellular component organization;GO:0006325//chromatin organization;GO:0051276//chromosome organization;GO:0009987//cellular process;GO:0071840//cellular component organization or biogenesis;GO:0006996//organelle organization;GO:0005623//cell;GO:0043231//intracellular membrane-bounded organelle;GO:0043227//membrane-bounded organelle;GO:0044464//cell par…
BGI_novel_G000497	4.22	3.92	1.95	1.53	3.01	2.17	ARID	K11653//AT-rich interactive domain-containing protein 1+ko05225//Hepatocellular carcinoma+ko04714//Thermogenesis		GO:0009987//cellular process;GO:0016043//cellular component organization;GO:0006325//chromatin organization;GO:0051276//chromosome organization;GO:0071840//cellular component organization or biogenesis;GO:0006338//chromatin remodeling;GO:0006996//organelle organization;GO:0044464//cell part;GO:0043231//intracellular membrane-bounded organelle;GO:0043227//membrane-bounded organelle;GO:0005634//nuc…
BGI_novel_G000498	5.83	5.44	5.53	4.72	5.35	4.81		K13750//solute carrier family 24 (sodium/potassium/calcium exchanger), member 2		GO:0016021//integral component of membrane;GO:0031224//intrinsic component of membrane;GO:0016020//membrane;GO:0044425//membrane part;GO:0022857//transmembrane transporter activity;GO:0015491//cation:cation antiporter activity;GO:0015298//solute:cation antiporter activity;GO:0099516//ion antiporter activity;GO:0015297//antiporter activity;GO:0015085//calcium ion transmembrane transporter activity…
BGI_novel_G000499	1.08	5.16	1.34	0.43	1.7	0.0		K13750//solute carrier family 24 (sodium/potassium/calcium exchanger), member 2		GO:0016020//membrane;GO:0016021//integral component of membrane;GO:0044425//membrane part;GO:0031224//intrinsic component of membrane;GO:0022821//potassium ion antiporter activity;GO:0046873//metal ion transmembrane transporter activity;GO:0022857//transmembrane transporter activity;GO:0015318//inorganic molecular entity transmembrane transporter activity;GO:0008273//calcium, potassium:sodium ant…
BGI_novel_G000500	0.16	3.19	1.25	1.72	1.48	2.0		K13750//solute carrier family 24 (sodium/potassium/calcium exchanger), member 2		GO:0016021//integral component of membrane;GO:0044425//membrane part;GO:0016020//membrane;GO:0031224//intrinsic component of membrane;GO:0015291//secondary active transmembrane transporter activity;GO:0015079//potassium ion transmembrane transporter activity;GO:0008273//calcium, potassium:sodium antiporter activity;GO:0015077//monovalent inorganic cation transmembrane transporter activity;GO:0022…
BGI_novel_G000501	1.41	1.2	0.88	0.31	0.68	0.85		K13750//solute carrier family 24 (sodium/potassium/calcium exchanger), member 2		GO:0016020//membrane;GO:0016021//integral component of membrane;GO:0031224//intrinsic component of membrane;GO:0044425//membrane part;GO:0022857//transmembrane transporter activity;GO:0099516//ion antiporter activity;GO:0015318//inorganic molecular entity transmembrane transporter activity;GO:0015075//ion transmembrane transporter activity;GO:0015085//calcium ion transmembrane transporter activit…
BGI_novel_G000502	21.37	38.05	19.28	16.05	24.06	17.16		K13750//solute carrier family 24 (sodium/potassium/calcium exchanger), member 2		GO:0044425//membrane part;GO:0016020//membrane;GO:0016021//integral component of membrane;GO:0031224//intrinsic component of membrane;GO:0022821//potassium ion antiporter activity;GO:0015075//ion transmembrane transporter activity;GO:0015077//monovalent inorganic cation transmembrane transporter activity;GO:0008324//cation transmembrane transporter activity;GO:0022890//inorganic cation transmembr…
BGI_novel_G000503	0.52	0.74	0.43	0.81	0.39	0.71		K13750//solute carrier family 24 (sodium/potassium/calcium exchanger), member 2		GO:0016020//membrane;GO:0031224//intrinsic component of membrane;GO:0016021//integral component of membrane;GO:0044425//membrane part;GO:0015297//antiporter activity;GO:0015491//cation:cation antiporter activity;GO:0015079//potassium ion transmembrane transporter activity;GO:0022804//active transmembrane transporter activity;GO:0005215//transporter activity;GO:0015081//sodium ion transmembrane tr…
BGI_novel_G000504	1.98	3.36	1.52	1.15	2.62	1.88	bHLH	K20647//Rho GTPase-activating protein 32		GO:0050789//regulation of biological process;GO:0023052//signaling;GO:0050896//response to stimulus;GO:0051716//cellular response to stimulus;GO:0065007//biological regulation;GO:0050794//regulation of cellular process;GO:0007154//cell communication;GO:0007165//signal transduction;GO:0009987//cellular process;
BGI_novel_G000505	2.41	2.24	0.58	1.74	0.65	0.8		K12567//titin [EC:2.7.11.1]+ko05414//Dilated cardiomyopathy (DCM)+ko05410//Hypertrophic cardiomyopathy (HCM)
BGI_novel_G000506	5.11	3.59	2.02	3.46	1.13	1.64		K12567//titin [EC:2.7.11.1]+ko05414//Dilated cardiomyopathy (DCM)+ko05410//Hypertrophic cardiomyopathy (HCM)
BGI_novel_G000507	1.98	1.4	0.0	0.22	0.25	0.41	zf-C2H2	K12567//titin [EC:2.7.11.1]+ko05414//Dilated cardiomyopathy (DCM)+ko05410//Hypertrophic cardiomyopathy (HCM)
BGI_novel_G000508	1.31	0.33	0.8	2.41	0.52	0.33	zf-C2H2	K12567//titin [EC:2.7.11.1]+ko05414//Dilated cardiomyopathy (DCM)+ko05410//Hypertrophic cardiomyopathy (HCM)
BGI_novel_G000509	5.5	3.92	2.02	2.84	3.09	3.28		K12567//titin [EC:2.7.11.1]+ko05414//Dilated cardiomyopathy (DCM)+ko05410//Hypertrophic cardiomyopathy (HCM)
BGI_novel_G000510	1.23	2.31	1.75	1.69	1.05	1.37	zf-GATA	K12567//titin [EC:2.7.11.1]+ko05414//Dilated cardiomyopathy (DCM)+ko05410//Hypertrophic cardiomyopathy (HCM)
BGI_novel_G000511	2.52	2.29	0.73	0.94	1.54	0.94	zf-GATA	K12567//titin [EC:2.7.11.1]+ko05414//Dilated cardiomyopathy (DCM)+ko05410//Hypertrophic cardiomyopathy (HCM)
BGI_novel_G000512	1.63	2.13	1.51	1.04	1.51	2.06		K18669//dual specificity tyrosine-phosphorylation-regulated kinase 2/3/4 [EC:2.7.12.1]		GO:0000166//nucleotide binding;GO:1901265//nucleoside phosphate binding;GO:0097367//carbohydrate derivative binding;GO:0043168//anion binding;GO:0043167//ion binding;GO:0016740//transferase activity;GO:0008144//drug binding;GO:0097159//organic cyclic compound binding;GO:0005524//ATP binding;GO:0005488//binding;GO:0030554//adenyl nucleotide binding;GO:1901363//heterocyclic compound binding;GO:0036…
BGI_novel_G000513	1.04	2.28	1.21	1.02	1.34	1.5		K18669//dual specificity tyrosine-phosphorylation-regulated kinase 2/3/4 [EC:2.7.12.1]		GO:1901265//nucleoside phosphate binding;GO:0005488//binding;GO:0032555//purine ribonucleotide binding;GO:0003824//catalytic activity;GO:0016772//transferase activity, transferring phosphorus-containing groups;GO:1901363//heterocyclic compound binding;GO:0016301//kinase activity;GO:0097159//organic cyclic compound binding;GO:0035639//purine ribonucleoside triphosphate binding;GO:0004674//protein …
BGI_novel_G000514	2.33	3.81	2.44	2.01	3.0	1.81		K05637//laminin, alpha 1/2+ko05222//Small cell lung cancer+ko04512//ECM-receptor interaction+ko04510//Focal adhesion+ko05146//Amoebiasis+ko05145//Toxoplasmosis+ko05200//Pathways in cancer+ko04151//PI3K-Akt signaling pathway+ko05165//Human papillomavirus infection
BGI_novel_G000515	7.66	8.93	9.75	8.98	8.97	10.22		K17108//non-lysosomal glucosylceramidase [EC:3.2.1.45]+ko00511//Other glycan degradation+ko00600//Sphingolipid metabolism+ko01100//Metabolic pathways		GO:0044238//primary metabolic process;GO:1901565//organonitrogen compound catabolic process;GO:1903509//liposaccharide metabolic process;GO:0006629//lipid metabolic process;GO:0006665//sphingolipid metabolic process;GO:1901575//organic substance catabolic process;GO:0044242//cellular lipid catabolic process;GO:0006672//ceramide metabolic process;GO:1901564//organonitrogen compound metabolic proce…
BGI_novel_G000516	23.94	30.67	28.47	23.73	29.08	26.64		K01530//phospholipid-translocating ATPase [EC:7.6.2.1]		GO:0044446//intracellular organelle part;GO:0012505//endomembrane system;GO:0044444//cytoplasmic part;GO:0031224//intrinsic component of membrane;GO:0044422//organelle part;GO:0005794//Golgi apparatus;GO:0044425//membrane part;GO:0005622//intracellular;GO:0043231//intracellular membrane-bounded organelle;GO:0098791//Golgi subcompartment;GO:0044431//Golgi apparatus part;GO:0016020//membrane;GO:004…
BGI_novel_G000517	5.41	6.38	5.07	1.82	4.16	5.9		K01530//phospholipid-translocating ATPase [EC:7.6.2.1]		GO:0012505//endomembrane system;GO:0005622//intracellular;GO:0044425//membrane part;GO:0044431//Golgi apparatus part;GO:0043229//intracellular organelle;GO:0031984//organelle subcompartment;GO:0005794//Golgi apparatus;GO:0044444//cytoplasmic part;GO:0044446//intracellular organelle part;GO:0005802//trans-Golgi network;GO:0031224//intrinsic component of membrane;GO:0098791//Golgi subcompartment;GO…
BGI_novel_G000518	0.73	1.29	0.8	1.95	0.7	0.6	zf-C2H2	K04650//nuclear receptor co-repressor 1+ko01522//Endocrine resistance+ko04919//Thyroid hormone signaling pathway+ko05202//Transcriptional misregulation in cancer
BGI_novel_G000519	1.13	1.3	0.28	0.35	0.0	0.46	zf-C2H2	K04650//nuclear receptor co-repressor 1+ko01522//Endocrine resistance+ko04919//Thyroid hormone signaling pathway+ko05202//Transcriptional misregulation in cancer
BGI_novel_G000520	0.0	0.0	0.25	0.0	1.34	0.0	zf-C2H2	K04650//nuclear receptor co-repressor 1+ko01522//Endocrine resistance+ko04919//Thyroid hormone signaling pathway+ko05202//Transcriptional misregulation in cancer
BGI_novel_G000521	1.89	2.54	0.85	1.82	0.16	0.81	zf-C2H2	K04650//nuclear receptor co-repressor 1+ko01522//Endocrine resistance+ko04919//Thyroid hormone signaling pathway+ko05202//Transcriptional misregulation in cancer
BGI_novel_G000522	1.4	0.4	0.0	0.13	0.0	0.55	zf-C2H2	K04650//nuclear receptor co-repressor 1+ko01522//Endocrine resistance+ko04919//Thyroid hormone signaling pathway+ko05202//Transcriptional misregulation in cancer
BGI_novel_G000523	1.53	0.44	0.02	0.51	1.31	0.5	zf-C2H2	K14972//PAX-interacting protein 1
BGI_novel_G000525	6.57	5.03	5.2	3.58	5.1	3.87	HSF	K15144//mediator of RNA polymerase II transcription subunit 1+ko01522//Endocrine resistance+ko04919//Thyroid hormone signaling pathway		GO:0031224//intrinsic component of membrane;GO:0016020//membrane;GO:0016021//integral component of membrane;GO:0044425//membrane part;
BGI_novel_G000526	0.98	2.47	1.04	1.01	1.5	1.36		K14320//aladin+ko03013//RNA transport;K05236//coatomer subunit alpha;K03691//peptide-O-fucosyltransferase [EC:2.4.1.221]+ko00514//Other types of O-glycan biosynthesis;K04467//inhibitor of nuclear factor kappa-B kinase subunit alpha [EC:2.7.11.10]+ko05131//Shigellosis+ko05222//Small cell lung cancer+ko04210//Apoptosis+ko01523//Antifolate resistance+ko05418//Fluid shear stress and atherosclerosis+k…
BGI_novel_G000527	0.0	0.0	0.0	0.0	1.8	0.0		K22128//piezo-type mechanosensitive ion channel component 1/2		GO:0044425//membrane part;GO:0031224//intrinsic component of membrane;GO:0016020//membrane;GO:0016021//integral component of membrane;GO:0022836//gated channel activity;GO:0008381//mechanosensitive ion channel activity;GO:0015267//channel activity;GO:0022803//passive transmembrane transporter activity;GO:0005216//ion channel activity;GO:0005215//transporter activity;GO:0022857//transmembrane tran…
BGI_novel_G000528	1.59	5.3	3.17	3.16	3.35	4.56		K22128//piezo-type mechanosensitive ion channel component 1/2		GO:0016021//integral component of membrane;GO:0016020//membrane;GO:0031224//intrinsic component of membrane;GO:0044425//membrane part;GO:0015267//channel activity;GO:0008381//mechanosensitive ion channel activity;GO:0022857//transmembrane transporter activity;GO:0005215//transporter activity;GO:0005216//ion channel activity;GO:0015075//ion transmembrane transporter activity;GO:0022836//gated chan…
BGI_novel_G000530	14.37	11.75	12.64	14.21	12.73	13.75		K17907//autophagy-related protein 9+ko04140//Autophagy - animal+ko04137//Mitophagy - animal+ko04136//Autophagy - other		GO:0051179//localization;GO:0045184//establishment of protein localization;GO:0044248//cellular catabolic process;GO:0071705//nitrogen compound transport;GO:0051234//establishment of localization;GO:0071702//organic substance transport;GO:0009056//catabolic process;GO:0008104//protein localization;GO:0061919//process utilizing autophagic mechanism;GO:0042886//amide transport;GO:0006914//autophagy…
BGI_novel_G000531	6.26	6.27	8.85	11.22	9.96	9.25		K01047//secretory phospholipase A2 [EC:3.1.1.4]+ko00590//Arachidonic acid metabolism+ko04975//Fat digestion and absorption+ko04972//Pancreatic secretion+ko00564//Glycerophospholipid metabolism+ko00565//Ether lipid metabolism+ko04270//Vascular smooth muscle contraction+ko04014//Ras signaling pathway+ko00592//alpha-Linolenic acid metabolism+ko00591//Linoleic acid metabolism+ko01100//Metabolic pathw…		GO:0006811//ion transport;GO:0015908//fatty acid transport;GO:0046903//secretion;GO:0071704//organic substance metabolic process;GO:0015849//organic acid transport;GO:0006820//anion transport;GO:0010876//lipid localization;GO:0032309//icosanoid secretion;GO:0051234//establishment of localization;GO:0071702//organic substance transport;GO:1903963//arachidonate transport;GO:0044238//primary metabol…
BGI_novel_G000532	0.12	1.18	0.39	0.18	0.44	0.09	T-box	K20071//Rho GTPase-activating protein 26;K08789//microtubule-associated serine/threonine kinase [EC:2.7.11.1];K22403//zinc finger MIZ domain-containing protein
BGI_novel_G000533	5.83	14.81	4.36	1.19	9.61	3.77	T-box	K20071//Rho GTPase-activating protein 26;K08789//microtubule-associated serine/threonine kinase [EC:2.7.11.1];K22403//zinc finger MIZ domain-containing protein
BGI_novel_G000534	2.04	1.74	3.25	0.0	1.44	5.04	T-box	K20071//Rho GTPase-activating protein 26		GO:0050794//regulation of cellular process;GO:0051716//cellular response to stimulus;GO:0023052//signaling;GO:0007154//cell communication;GO:0065007//biological regulation;GO:0050896//response to stimulus;GO:0009987//cellular process;GO:0007165//signal transduction;GO:0050789//regulation of biological process;GO:0005096//GTPase activator activity;GO:0030234//enzyme regulator activity;GO:0060589//…
BGI_novel_G000535	5.91	11.57	3.87	5.87	7.69	2.8	T-box	K20071//Rho GTPase-activating protein 26		GO:0023052//signaling;GO:0007165//signal transduction;GO:0009987//cellular process;GO:0007154//cell communication;GO:0051716//cellular response to stimulus;GO:0050896//response to stimulus;GO:0050794//regulation of cellular process;GO:0065007//biological regulation;GO:0050789//regulation of biological process;GO:0060589//nucleoside-triphosphatase regulator activity;GO:0005096//GTPase activator ac…
BGI_novel_G000536	3.99	4.16	1.62	4.52	1.45	3.29	T-box	K20071//Rho GTPase-activating protein 26;K08789//microtubule-associated serine/threonine kinase [EC:2.7.11.1];K22403//zinc finger MIZ domain-containing protein
BGI_novel_G000537	26.21	34.44	26.34	13.97	16.18	17.27	zf-C2H2	K10955//mucin-2+ko05226//Gastric cancer+ko05146//Amoebiasis		GO:0050794//regulation of cellular process;GO:0007154//cell communication;GO:0051716//cellular response to stimulus;GO:0009987//cellular process;GO:0023052//signaling;GO:0065007//biological regulation;GO:0007165//signal transduction;GO:0050896//response to stimulus;GO:0050789//regulation of biological process;
BGI_novel_G000538	0.0	0.48	0.43	2.24	2.91	1.17		K17638//Ras and Rab interactor 1+ko04014//Ras signaling pathway		GO:0009987//cellular process;GO:0007154//cell communication;GO:0023052//signaling;GO:0065007//biological regulation;GO:0050789//regulation of biological process;GO:0051716//cellular response to stimulus;GO:0007165//signal transduction;GO:0050794//regulation of cellular process;GO:0050896//response to stimulus;
BGI_novel_G000539	1.8	3.68	1.5	1.08	2.16	1.57	T-box	K09228//KRAB domain-containing zinc finger protein
BGI_novel_G000540	2.52	0.0	0.0	0.0	0.0	2.32	bHLH	K20637//Rho GTPase-activating protein 15		GO:0023052//signaling;GO:0051716//cellular response to stimulus;GO:0065007//biological regulation;GO:0009987//cellular process;GO:0050896//response to stimulus;GO:0007154//cell communication;GO:0007165//signal transduction;GO:0050794//regulation of cellular process;GO:0050789//regulation of biological process;
BGI_novel_G000541	0.0	1.72	2.57	3.51	2.64	1.86	bHLH	K20637//Rho GTPase-activating protein 15		GO:0023052//signaling;GO:0007165//signal transduction;GO:0007154//cell communication;GO:0050896//response to stimulus;GO:0065007//biological regulation;GO:0050794//regulation of cellular process;GO:0009987//cellular process;GO:0050789//regulation of biological process;GO:0051716//cellular response to stimulus;
BGI_novel_G000542	3.03	6.19	0.06	1.16	3.7	2.58	bHLH	K20637//Rho GTPase-activating protein 15		GO:0007165//signal transduction;GO:0050794//regulation of cellular process;GO:0050896//response to stimulus;GO:0023052//signaling;GO:0050789//regulation of biological process;GO:0065007//biological regulation;GO:0051716//cellular response to stimulus;GO:0009987//cellular process;GO:0007154//cell communication;
BGI_novel_G000543	4.37	2.35	5.74	7.0	11.15	6.46	bHLH	K20637//Rho GTPase-activating protein 15		GO:0050789//regulation of biological process;GO:0009987//cellular process;GO:0065007//biological regulation;GO:0050896//response to stimulus;GO:0007165//signal transduction;GO:0050794//regulation of cellular process;GO:0007154//cell communication;GO:0023052//signaling;GO:0051716//cellular response to stimulus;
BGI_novel_G000544	1.95	1.54	0.0	0.0	0.56	1.46		K20637//Rho GTPase-activating protein 15		GO:0007154//cell communication;GO:0050794//regulation of cellular process;GO:0009987//cellular process;GO:0051716//cellular response to stimulus;GO:0007165//signal transduction;GO:0050896//response to stimulus;GO:0023052//signaling;GO:0050789//regulation of biological process;GO:0065007//biological regulation;
BGI_novel_G000545	1.42	2.41	1.87	1.19	3.88	2.14		K20637//Rho GTPase-activating protein 15		GO:0009987//cellular process;GO:0065007//biological regulation;GO:0050896//response to stimulus;GO:0050789//regulation of biological process;GO:0051716//cellular response to stimulus;GO:0023052//signaling;GO:0050794//regulation of cellular process;GO:0007165//signal transduction;GO:0007154//cell communication;
BGI_novel_G000546	0.0	2.84	1.2	1.01	0.83	0.0		K20637//Rho GTPase-activating protein 15		GO:0007154//cell communication;GO:0050896//response to stimulus;GO:0050794//regulation of cellular process;GO:0023052//signaling;GO:0050789//regulation of biological process;GO:0065007//biological regulation;GO:0009987//cellular process;GO:0051716//cellular response to stimulus;GO:0007165//signal transduction;
BGI_novel_G000547	0.08	0.0	0.42	2.36	0.09	0.0		K15174//RNA polymerase II-associated factor 1;K10955//mucin-2+ko05226//Gastric cancer+ko05146//Amoebiasis		GO:0032502//developmental process;GO:0065007//biological regulation;GO:0048856//anatomical structure development;GO:0009987//cellular process;GO:0048638//regulation of developmental growth;GO:0071704//organic substance metabolic process;GO:0040014//regulation of multicellular organism growth;GO:0042335//cuticle development;GO:0043170//macromolecule metabolic process;GO:0006040//amino sugar metabo…
BGI_novel_G000548	0.73	1.53	0.46	0.17	0.61	0.7				GO:0044424//intracellular part;GO:0005622//intracellular;GO:0043226//organelle;GO:0005856//cytoskeleton;GO:0043232//intracellular non-membrane-bounded organelle;GO:0044464//cell part;GO:0043229//intracellular organelle;GO:0043228//non-membrane-bounded organelle;GO:0005623//cell;GO:0008092//cytoskeletal protein binding;GO:0015631//tubulin binding;GO:0008093//cytoskeletal adaptor activity;GO:003067…
BGI_novel_G000549	0.73	2.26	0.0	0.24	0.0	0.24		K13209//RNA-binding protein EWS+ko05202//Transcriptional misregulation in cancer;K10382//dystonin;K19827//microtuble-actin crosslinking factor 1		GO:0044424//intracellular part;GO:0043228//non-membrane-bounded organelle;GO:0005623//cell;GO:0043232//intracellular non-membrane-bounded organelle;GO:0044464//cell part;GO:0043226//organelle;GO:0043229//intracellular organelle;GO:0005622//intracellular;GO:0005856//cytoskeleton;GO:0008093//cytoskeletal adaptor activity;GO:0005488//binding;GO:0015631//tubulin binding;GO:0008017//microtubule bindin…
BGI_novel_G000550	15.18	16.22	19.53	20.46	17.64	18.36	zf-C2H2			GO:0043227//membrane-bounded organelle;GO:0005634//nucleus;GO:0043229//intracellular organelle;GO:0005622//intracellular;GO:0005623//cell;GO:0044464//cell part;GO:0043231//intracellular membrane-bounded organelle;GO:0043226//organelle;GO:0044424//intracellular part;GO:0003677//DNA binding;GO:0097159//organic cyclic compound binding;GO:0008270//zinc ion binding;GO:0043167//ion binding;GO:0043169//…
BGI_novel_G000551	0.63	1.93	0.39	0.2	0.46	1.25		K18038//tyrosine-protein phosphatase non-receptor type 9 [EC:3.1.3.48]		GO:0004725//protein tyrosine phosphatase activity;GO:0003824//catalytic activity;GO:0042578//phosphoric ester hydrolase activity;GO:0140096//catalytic activity, acting on a protein;GO:0016788//hydrolase activity, acting on ester bonds;GO:0016791//phosphatase activity;GO:0016787//hydrolase activity;GO:0004721//phosphoprotein phosphatase activity;
BGI_novel_G000552	5.54	4.09	3.77	4.34	5.57	4.26		K18038//tyrosine-protein phosphatase non-receptor type 9 [EC:3.1.3.48]		GO:0016791//phosphatase activity;GO:0004725//protein tyrosine phosphatase activity;GO:0042578//phosphoric ester hydrolase activity;GO:0016788//hydrolase activity, acting on ester bonds;GO:0003824//catalytic activity;GO:0140096//catalytic activity, acting on a protein;GO:0016787//hydrolase activity;GO:0004721//phosphoprotein phosphatase activity;
BGI_novel_G000553	5.87	8.14	5.9	5.94	11.27	11.1		K18038//tyrosine-protein phosphatase non-receptor type 9 [EC:3.1.3.48]		GO:0004725//protein tyrosine phosphatase activity;GO:0016788//hydrolase activity, acting on ester bonds;GO:0140096//catalytic activity, acting on a protein;GO:0003824//catalytic activity;GO:0042578//phosphoric ester hydrolase activity;GO:0004721//phosphoprotein phosphatase activity;GO:0016791//phosphatase activity;GO:0016787//hydrolase activity;
BGI_novel_G000554	3.58	5.93	4.75	5.26	8.01	8.4		K18038//tyrosine-protein phosphatase non-receptor type 9 [EC:3.1.3.48]		GO:0140096//catalytic activity, acting on a protein;GO:0042578//phosphoric ester hydrolase activity;GO:0016791//phosphatase activity;GO:0016787//hydrolase activity;GO:0004725//protein tyrosine phosphatase activity;GO:0004721//phosphoprotein phosphatase activity;GO:0003824//catalytic activity;GO:0016788//hydrolase activity, acting on ester bonds;
BGI_novel_G000555	27.07	38.68	38.38	40.66	60.79	40.96		K18038//tyrosine-protein phosphatase non-receptor type 9 [EC:3.1.3.48]		GO:0140096//catalytic activity, acting on a protein;GO:0016791//phosphatase activity;GO:0016788//hydrolase activity, acting on ester bonds;GO:0004721//phosphoprotein phosphatase activity;GO:0003824//catalytic activity;GO:0016787//hydrolase activity;GO:0042578//phosphoric ester hydrolase activity;GO:0004725//protein tyrosine phosphatase activity;
BGI_novel_G000556	9.08	8.58	6.44	8.21	8.42	7.84		K01187//alpha-glucosidase [EC:3.2.1.20]+ko00052//Galactose metabolism+ko00500//Starch and sucrose metabolism+ko01100//Metabolic pathways;K12316//lysosomal alpha-glucosidase [EC:3.2.1.20]+ko04142//Lysosome+ko00052//Galactose metabolism+ko00500//Starch and sucrose metabolism+ko01100//Metabolic pathways;K05546//mannosyl-oligosaccharide alpha-1,3-glucosidase [EC:3.2.1.207]+ko04141//Protein processing…		GO:0071704//organic substance metabolic process;GO:0008152//metabolic process;GO:0044238//primary metabolic process;GO:0005975//carbohydrate metabolic process;GO:0031224//intrinsic component of membrane;GO:0016020//membrane;GO:0016021//integral component of membrane;GO:0044425//membrane part;GO:0004553//hydrolase activity, hydrolyzing O-glycosyl compounds;GO:0003824//catalytic activity;GO:0016798…
BGI_novel_G000557	7.13	9.2	7.62	6.4	5.64	5.5		K01187//alpha-glucosidase [EC:3.2.1.20]+ko00052//Galactose metabolism+ko00500//Starch and sucrose metabolism+ko01100//Metabolic pathways;K12316//lysosomal alpha-glucosidase [EC:3.2.1.20]+ko04142//Lysosome+ko00052//Galactose metabolism+ko00500//Starch and sucrose metabolism+ko01100//Metabolic pathways		GO:0071704//organic substance metabolic process;GO:0008152//metabolic process;GO:0005975//carbohydrate metabolic process;GO:0044238//primary metabolic process;GO:0031224//intrinsic component of membrane;GO:0016021//integral component of membrane;GO:0044425//membrane part;GO:0016020//membrane;GO:0003824//catalytic activity;GO:0016798//hydrolase activity, acting on glycosyl bonds;GO:0016787//hydrol…
BGI_novel_G000558	9.07	3.97	9.18	5.97	8.01	8.52		K01187//alpha-glucosidase [EC:3.2.1.20]+ko00052//Galactose metabolism+ko00500//Starch and sucrose metabolism+ko01100//Metabolic pathways;K12316//lysosomal alpha-glucosidase [EC:3.2.1.20]+ko04142//Lysosome+ko00052//Galactose metabolism+ko00500//Starch and sucrose metabolism+ko01100//Metabolic pathways		GO:0005975//carbohydrate metabolic process;GO:0008152//metabolic process;GO:0071704//organic substance metabolic process;GO:0044238//primary metabolic process;GO:0016021//integral component of membrane;GO:0031224//intrinsic component of membrane;GO:0044425//membrane part;GO:0016020//membrane;GO:0003824//catalytic activity;GO:0016787//hydrolase activity;GO:0004553//hydrolase activity, hydrolyzing …
BGI_novel_G000559	1.6	0.0	0.57	1.19	1.12	0.06		K08622//a disintegrin and metalloproteinase with thrombospondin motifs 7 [EC:3.4.24.-];K08626//a disintegrin and metalloproteinase with thrombospondin motifs 12 [EC:3.4.24.-]		GO:0046872//metal ion binding;GO:0004222//metalloendopeptidase activity;GO:0008237//metallopeptidase activity;GO:0016787//hydrolase activity;GO:0140096//catalytic activity, acting on a protein;GO:0005488//binding;GO:0004175//endopeptidase activity;GO:0008233//peptidase activity;GO:0008270//zinc ion binding;GO:0046914//transition metal ion binding;GO:0043169//cation binding;GO:0043167//ion binding…
BGI_novel_G000560	0.0	0.6	1.13	0.97	0.95	1.86		K08622//a disintegrin and metalloproteinase with thrombospondin motifs 7 [EC:3.4.24.-];K08626//a disintegrin and metalloproteinase with thrombospondin motifs 12 [EC:3.4.24.-]		GO:0004222//metalloendopeptidase activity;GO:0008237//metallopeptidase activity;GO:0003824//catalytic activity;GO:0140096//catalytic activity, acting on a protein;GO:0005488//binding;GO:0046872//metal ion binding;GO:0043169//cation binding;GO:0046914//transition metal ion binding;GO:0043167//ion binding;GO:0016787//hydrolase activity;GO:0004175//endopeptidase activity;GO:0008270//zinc ion binding…
BGI_novel_G000561	1.72	2.22	1.71	0.72	2.04	1.29	zf-C2H2	K08622//a disintegrin and metalloproteinase with thrombospondin motifs 7 [EC:3.4.24.-];K08626//a disintegrin and metalloproteinase with thrombospondin motifs 12 [EC:3.4.24.-]		GO:0016787//hydrolase activity;GO:0008270//zinc ion binding;GO:0046872//metal ion binding;GO:0046914//transition metal ion binding;GO:0008233//peptidase activity;GO:0005488//binding;GO:0043167//ion binding;GO:0070011//peptidase activity, acting on L-amino acid peptides;GO:0140096//catalytic activity, acting on a protein;GO:0004222//metalloendopeptidase activity;GO:0008237//metallopeptidase activi…
BGI_novel_G000562	7.44	8.11	6.72	5.39	7.67	7.15		K11978//E3 ubiquitin-protein ligase UBR3 [EC:2.3.2.27]		GO:0043169//cation binding;GO:0046914//transition metal ion binding;GO:0046872//metal ion binding;GO:0043167//ion binding;GO:0005488//binding;GO:0008270//zinc ion binding;
BGI_novel_G000563	55.24	53.25	55.53	57.95	70.5	64.73		K18032//receptor-type tyrosine-protein phosphatase A [EC:3.1.3.48]
BGI_novel_G000564	32.4	47.78	45.18	22.64	35.86	40.25		K18032//receptor-type tyrosine-protein phosphatase A [EC:3.1.3.48]
BGI_novel_G000565	41.81	46.97	49.56	53.85	55.8	55.32		K18032//receptor-type tyrosine-protein phosphatase A [EC:3.1.3.48]
BGI_novel_G000566	14.4	14.1	16.39	16.66	11.01	15.48		K18032//receptor-type tyrosine-protein phosphatase A [EC:3.1.3.48]
BGI_novel_G000567	0.0	2.89	0.53	1.2	1.27	1.91		K18032//receptor-type tyrosine-protein phosphatase A [EC:3.1.3.48]
BGI_novel_G000568	5.35	4.84	3.48	4.38	6.09	4.23		K11978//E3 ubiquitin-protein ligase UBR3 [EC:2.3.2.27]		GO:0046914//transition metal ion binding;GO:0008270//zinc ion binding;GO:0043167//ion binding;GO:0005488//binding;GO:0046872//metal ion binding;GO:0043169//cation binding;
BGI_novel_G000569	3.26	4.01	6.37	11.08	6.11	3.01	bHLH	K12741//heterogeneous nuclear ribonucleoprotein A1/A3+ko03040//Spliceosome
BGI_novel_G000570	115.78	93.5	118.34	110.72	121.96	112.88	bHLH	K07604//type I keratin, acidic+ko04915//Estrogen signaling pathway
BGI_novel_G000572	41.77	38.43	35.95	58.35	58.45	37.04	bHLH	K12741//heterogeneous nuclear ribonucleoprotein A1/A3+ko03040//Spliceosome
BGI_novel_G000573	1.03	0.63	0.96	0.25	1.15	0.0		K19496//anoctamin-1		GO:0044425//membrane part;GO:0031224//intrinsic component of membrane;GO:0016020//membrane;GO:0016021//integral component of membrane;GO:0005515//protein binding;GO:0046983//protein dimerization activity;GO:0005488//binding;
BGI_novel_G000574	1.39	1.7	1.53	1.41	2.01	1.56		K19496//anoctamin-1		GO:0016020//membrane;GO:0016021//integral component of membrane;GO:0044425//membrane part;GO:0031224//intrinsic component of membrane;GO:0005488//binding;GO:0046983//protein dimerization activity;GO:0005515//protein binding;
BGI_novel_G000575	0.52	1.5	0.29	0.79	1.57	1.33		K19496//anoctamin-1		GO:0044425//membrane part;GO:0031224//intrinsic component of membrane;GO:0016021//integral component of membrane;GO:0016020//membrane;GO:0046983//protein dimerization activity;GO:0005515//protein binding;GO:0005488//binding;
BGI_novel_G000576	5.33	8.2	3.65	2.41	4.72	3.14		K04514//Rho-associated protein kinase 1 [EC:2.7.11.1]+ko04360//Axon guidance+ko04024//cAMP signaling pathway+ko04022//cGMP-PKG signaling pathway+ko05132//Salmonella infection+ko05130//Pathogenic Escherichia coli infection+ko05131//Shigellosis+ko04350//TGF-beta signaling pathway+ko04810//Regulation of actin cytoskeleton+ko04510//Focal adhesion+ko04071//Sphingolipid signaling pathway+ko04611//Plate…		GO:0050789//regulation of biological process;GO:0051716//cellular response to stimulus;GO:0007154//cell communication;GO:0035556//intracellular signal transduction;GO:0050794//regulation of cellular process;GO:0050896//response to stimulus;GO:0065007//biological regulation;GO:0023052//signaling;GO:0007165//signal transduction;GO:0009987//cellular process;GO:0005622//intracellular;GO:0005623//cell…
BGI_novel_G000577	1.54	0.72	0.0	0.08	0.0	0.13		K04514//Rho-associated protein kinase 1 [EC:2.7.11.1]+ko04360//Axon guidance+ko04024//cAMP signaling pathway+ko04022//cGMP-PKG signaling pathway+ko05132//Salmonella infection+ko05130//Pathogenic Escherichia coli infection+ko05131//Shigellosis+ko04350//TGF-beta signaling pathway+ko04810//Regulation of actin cytoskeleton+ko04510//Focal adhesion+ko04071//Sphingolipid signaling pathway+ko04611//Plate…		GO:0050794//regulation of cellular process;GO:0050896//response to stimulus;GO:0009987//cellular process;GO:0065007//biological regulation;GO:0023052//signaling;GO:0007165//signal transduction;GO:0007154//cell communication;GO:0051716//cellular response to stimulus;GO:0035556//intracellular signal transduction;GO:0050789//regulation of biological process;GO:0044464//cell part;GO:0005622//intracel…
BGI_novel_G000578	1.86	2.79	0.39	0.63	1.8	1.11		K04514//Rho-associated protein kinase 1 [EC:2.7.11.1]+ko04360//Axon guidance+ko04024//cAMP signaling pathway+ko04022//cGMP-PKG signaling pathway+ko05132//Salmonella infection+ko05130//Pathogenic Escherichia coli infection+ko05131//Shigellosis+ko04350//TGF-beta signaling pathway+ko04810//Regulation of actin cytoskeleton+ko04510//Focal adhesion+ko04071//Sphingolipid signaling pathway+ko04611//Plate…		GO:0050896//response to stimulus;GO:0050789//regulation of biological process;GO:0035556//intracellular signal transduction;GO:0023052//signaling;GO:0050794//regulation of cellular process;GO:0065007//biological regulation;GO:0009987//cellular process;GO:0007165//signal transduction;GO:0007154//cell communication;GO:0051716//cellular response to stimulus;GO:0044464//cell part;GO:0005623//cell;GO:…
BGI_novel_G000579	0.49	0.84	1.84	0.73	0.91	0.61		K11406//histone deacetylase 4/5 [EC:3.5.1.98]+ko05034//Alcoholism+ko05203//Viral carcinogenesis+ko04371//Apelin signaling pathway		GO:0031326//regulation of cellular biosynthetic process;GO:0046483//heterocycle metabolic process;GO:0010467//gene expression;GO:0080090//regulation of primary metabolic process;GO:0097659//nucleic acid-templated transcription;GO:0090304//nucleic acid metabolic process;GO:1901360//organic cyclic compound metabolic process;GO:0044249//cellular biosynthetic process;GO:0032774//RNA biosynthetic proc…
BGI_novel_G000580	1.74	1.36	0.0	0.0	1.46	2.06		K11406//histone deacetylase 4/5 [EC:3.5.1.98]+ko05034//Alcoholism+ko05203//Viral carcinogenesis+ko04371//Apelin signaling pathway		GO:0006725//cellular aromatic compound metabolic process;GO:0071704//organic substance metabolic process;GO:0080090//regulation of primary metabolic process;GO:0051171//regulation of nitrogen compound metabolic process;GO:0044271//cellular nitrogen compound biosynthetic process;GO:0019219//regulation of nucleobase-containing compound metabolic process;GO:0044249//cellular biosynthetic process;GO:…
BGI_novel_G000581	1.19	1.84	1.27	1.77	1.78	0.89		K11406//histone deacetylase 4/5 [EC:3.5.1.98]+ko05034//Alcoholism+ko05203//Viral carcinogenesis+ko04371//Apelin signaling pathway		GO:2000112//regulation of cellular macromolecule biosynthetic process;GO:0034654//nucleobase-containing compound biosynthetic process;GO:0044249//cellular biosynthetic process;GO:0034641//cellular nitrogen compound metabolic process;GO:0051252//regulation of RNA metabolic process;GO:0065007//biological regulation;GO:0044271//cellular nitrogen compound biosynthetic process;GO:0043170//macromolecul…
BGI_novel_G000582	2.83	3.53	2.52	1.57	2.05	2.5	zf-C2H2	K09228//KRAB domain-containing zinc finger protein		GO:0043226//organelle;GO:0005622//intracellular;GO:0044464//cell part;GO:0043231//intracellular membrane-bounded organelle;GO:0043229//intracellular organelle;GO:0005634//nucleus;GO:0043227//membrane-bounded organelle;GO:0044424//intracellular part;GO:0005623//cell;GO:0003676//nucleic acid binding;GO:0043167//ion binding;GO:0008270//zinc ion binding;GO:0046872//metal ion binding;GO:0046914//trans…
BGI_novel_G000583	6.02	6.76	5.05	4.18	4.61	4.96	zf-C2H2	K09228//KRAB domain-containing zinc finger protein
BGI_novel_G000584	1.35	0.94	0.29	0.6	1.44	0.77		K23014//inactive dipeptidyl peptidase 10		GO:0016020//membrane;GO:0044425//membrane part;GO:0016021//integral component of membrane;GO:0031224//intrinsic component of membrane;GO:0016787//hydrolase activity;GO:0008233//peptidase activity;GO:0140096//catalytic activity, acting on a protein;GO:0017171//serine hydrolase activity;GO:0003824//catalytic activity;GO:0008236//serine-type peptidase activity;GO:0070011//peptidase activity, acting …
BGI_novel_G000585	1.87	2.1	0.89	1.13	1.73	1.17		K13297//receptor-type tyrosine-protein phosphatase T [EC:3.1.3.48];K06776//receptor-type tyrosine-protein phosphatase kappa [EC:3.1.3.48]		GO:0016791//phosphatase activity;GO:0140096//catalytic activity, acting on a protein;GO:0003824//catalytic activity;GO:0016788//hydrolase activity, acting on ester bonds;GO:0016787//hydrolase activity;GO:0042578//phosphoric ester hydrolase activity;GO:0004725//protein tyrosine phosphatase activity;GO:0004721//phosphoprotein phosphatase activity;
BGI_novel_G000586	35.08	32.38	33.86	42.63	30.99	34.94		K19329//WW domain-containing oxidoreductase		GO:0051707//response to other organism;GO:2000377//regulation of reactive oxygen species metabolic process;GO:0009314//response to radiation;GO:0009628//response to abiotic stimulus;GO:0006952//defense response;GO:0050896//response to stimulus;GO:0042742//defense response to bacterium;GO:0019222//regulation of metabolic process;GO:0043207//response to external biotic stimulus;GO:0009617//response…
BGI_novel_G000587	1.01	0.52	1.02	0.43	0.0	0.52		K14356//solute carrier organic anion transporter family, member 5A		GO:0006810//transport;GO:0051179//localization;GO:0051234//establishment of localization;GO:0006811//ion transport;GO:0005886//plasma membrane;GO:0016020//membrane;GO:0005623//cell;GO:0071944//cell periphery;GO:0016021//integral component of membrane;GO:0031224//intrinsic component of membrane;GO:0044425//membrane part;GO:0044464//cell part;GO:0005215//transporter activity;
BGI_novel_G000588	3.23	3.85	1.91	3.09	2.47	1.92		K14356//solute carrier organic anion transporter family, member 5A		GO:0006811//ion transport;GO:0051179//localization;GO:0051234//establishment of localization;GO:0006810//transport;GO:0005623//cell;GO:0071944//cell periphery;GO:0044464//cell part;GO:0016020//membrane;GO:0016021//integral component of membrane;GO:0031224//intrinsic component of membrane;GO:0044425//membrane part;GO:0005886//plasma membrane;GO:0005215//transporter activity;
BGI_novel_G000589	21.25	35.99	19.93	12.82	30.65	27.97	zf-C2H2	K17256//insulin-like growth factor-binding protein complex acid labile subunit;K18809//protein toll+ko04624//Toll and Imd signaling pathway		GO:0044425//membrane part;GO:0016020//membrane;GO:0016021//integral component of membrane;GO:0031224//intrinsic component of membrane;
BGI_novel_G000590	17.15	25.27	22.32	21.16	15.32	18.12	zf-C2H2	K17256//insulin-like growth factor-binding protein complex acid labile subunit;K18809//protein toll+ko04624//Toll and Imd signaling pathway		GO:0016021//integral component of membrane;GO:0016020//membrane;GO:0044425//membrane part;GO:0031224//intrinsic component of membrane;
BGI_novel_G000591	6.54	9.44	7.34	2.07	6.4	6.75	zf-C2H2	K17256//insulin-like growth factor-binding protein complex acid labile subunit;K18809//protein toll+ko04624//Toll and Imd signaling pathway		GO:0044425//membrane part;GO:0016021//integral component of membrane;GO:0016020//membrane;GO:0031224//intrinsic component of membrane;
BGI_novel_G000592	1.08	0.86	0.38	0.85	1.82	0.91		K04874//potassium voltage-gated channel Shaker-related subfamily A member 1;K01076//abhydrolase domain-containing protein 17 [EC:3.1.2.22]+ko00062//Fatty acid elongation
BGI_novel_G000593	1.4	1.63	1.71	1.47	1.39	1.6	zf-C2H2
BGI_novel_G000594	1.34	1.24	0.92	1.15	2.33	1.54		K01530//phospholipid-translocating ATPase [EC:7.6.2.1]		GO:0016020//membrane;GO:0016021//integral component of membrane;GO:0044425//membrane part;GO:0031224//intrinsic component of membrane;GO:0097159//organic cyclic compound binding;GO:0032559//adenyl ribonucleotide binding;GO:0016887//ATPase activity;GO:0043492//ATPase activity, coupled to movement of substances;GO:0016462//pyrophosphatase activity;GO:1901363//heterocyclic compound binding;GO:003563…
BGI_novel_G000595	0.82	1.59	0.8	0.32	0.97	1.56		K01530//phospholipid-translocating ATPase [EC:7.6.2.1]		GO:0031224//intrinsic component of membrane;GO:0044425//membrane part;GO:0016021//integral component of membrane;GO:0016020//membrane;GO:0032559//adenyl ribonucleotide binding;GO:0016818//hydrolase activity, acting on acid anhydrides, in phosphorus-containing anhydrides;GO:0016787//hydrolase activity;GO:0005548//phospholipid transporter activity;GO:0043168//anion binding;GO:0003824//catalytic act…
BGI_novel_G000596	4.31	6.28	5.33	6.2	5.68	4.41		K01530//phospholipid-translocating ATPase [EC:7.6.2.1]		GO:0016020//membrane;GO:0016021//integral component of membrane;GO:0044425//membrane part;GO:0031224//intrinsic component of membrane;GO:0004012//phospholipid-translocating ATPase activity;GO:0016818//hydrolase activity, acting on acid anhydrides, in phosphorus-containing anhydrides;GO:0000166//nucleotide binding;GO:0005215//transporter activity;GO:0046872//metal ion binding;GO:0043168//anion bin…
BGI_novel_G000597	1.22	2.52	2.7	0.18	1.92	3.15		K01792//glucose-6-phosphate 1-epimerase [EC:5.1.3.15]+ko00010//Glycolysis / Gluconeogenesis+ko01100//Metabolic pathways		GO:0044238//primary metabolic process;GO:0008152//metabolic process;GO:0071704//organic substance metabolic process;GO:0005975//carbohydrate metabolic process;GO:0030246//carbohydrate binding;GO:0016853//isomerase activity;GO:0016857//racemase and epimerase activity, acting on carbohydrates and derivatives;GO:0005488//binding;GO:0016854//racemase and epimerase activity;GO:0003824//catalytic activ…
BGI_novel_G000598	13.3	13.52	14.81	21.19	21.75	14.85		K01792//glucose-6-phosphate 1-epimerase [EC:5.1.3.15]+ko00010//Glycolysis / Gluconeogenesis+ko01100//Metabolic pathways		GO:0008152//metabolic process;GO:0044238//primary metabolic process;GO:0071704//organic substance metabolic process;GO:0005975//carbohydrate metabolic process;GO:0016853//isomerase activity;GO:0030246//carbohydrate binding;GO:0005488//binding;GO:0003824//catalytic activity;GO:0016857//racemase and epimerase activity, acting on carbohydrates and derivatives;GO:0047938//glucose-6-phosphate 1-epimer…
BGI_novel_G000599	2.46	1.71	1.3	2.88	1.29	1.88		K03691//peptide-O-fucosyltransferase [EC:2.4.1.221]+ko00514//Other types of O-glycan biosynthesis;K14320//aladin+ko03013//RNA transport;K18809//protein toll+ko04624//Toll and Imd signaling pathway;K07374//tubulin alpha+ko04145//Phagosome+ko05130//Pathogenic Escherichia coli infection+ko04210//Apoptosis+ko04540//Gap junction+ko04530//Tight junction
BGI_novel_G000600	2.61	5.15	5.3	8.6	2.51	2.14		K20696//cecropin		GO:0019731//antibacterial humoral response;GO:0050896//response to stimulus;GO:0006950//response to stress;GO:0009605//response to external stimulus;GO:0051704//multi-organism process;GO:0009617//response to bacterium;GO:0006955//immune response;GO:0098542//defense response to other organism;GO:0006952//defense response;GO:0051707//response to other organism;GO:0009607//response to biotic stimulu…
BGI_novel_G000601	0.0	1.83	0.0	0.0	0.92	2.06				GO:0016021//integral component of membrane;GO:0044425//membrane part;GO:0031224//intrinsic component of membrane;GO:0016020//membrane;
BGI_novel_G000602	6.25	7.37	8.09	10.66	9.89	7.14		K00849//galactokinase [EC:2.7.1.6]+ko00052//Galactose metabolism+ko00520//Amino sugar and nucleotide sugar metabolism+ko01100//Metabolic pathways		GO:0005996//monosaccharide metabolic process;GO:0044238//primary metabolic process;GO:0008152//metabolic process;GO:0044281//small molecule metabolic process;GO:0006012//galactose metabolic process;GO:0005975//carbohydrate metabolic process;GO:0019318//hexose metabolic process;GO:0071704//organic substance metabolic process;GO:0044424//intracellular part;GO:0005623//cell;GO:0044464//cell part;GO:…
BGI_novel_G000603	1.39	1.2	1.45	2.44	2.94	1.39		K15174//RNA polymerase II-associated factor 1;K10955//mucin-2+ko05226//Gastric cancer+ko05146//Amoebiasis		GO:0008152//metabolic process;GO:0006040//amino sugar metabolic process;GO:0006030//chitin metabolic process;GO:1901071//glucosamine-containing compound metabolic process;GO:1901135//carbohydrate derivative metabolic process;GO:0071704//organic substance metabolic process;GO:0017144//drug metabolic process;GO:0043170//macromolecule metabolic process;GO:1901564//organonitrogen compound metabolic p…
BGI_novel_G000604	0.33	0.52	0.0	0.0	1.01	0.0	TF_bZIP	K08804//serine/threonine kinase 17 [EC:2.7.11.1]		GO:0032553//ribonucleotide binding;GO:1901363//heterocyclic compound binding;GO:0003824//catalytic activity;GO:0097159//organic cyclic compound binding;GO:0017076//purine nucleotide binding;GO:0032555//purine ribonucleotide binding;GO:0043167//ion binding;GO:0030554//adenyl nucleotide binding;GO:0016772//transferase activity, transferring phosphorus-containing groups;GO:0035639//purine ribonucleo…
BGI_novel_G000605	3.08	3.28	2.31	2.94	3.07	3.24	TF_bZIP	K08804//serine/threonine kinase 17 [EC:2.7.11.1]		GO:0032555//purine ribonucleotide binding;GO:0035639//purine ribonucleoside triphosphate binding;GO:1901265//nucleoside phosphate binding;GO:0016773//phosphotransferase activity, alcohol group as acceptor;GO:0003824//catalytic activity;GO:0030554//adenyl nucleotide binding;GO:0005524//ATP binding;GO:0097159//organic cyclic compound binding;GO:0016772//transferase activity, transferring phosphorus…
BGI_novel_G000606	0.0	0.0	0.3	0.0	0.62	0.0	TF_bZIP	K08804//serine/threonine kinase 17 [EC:2.7.11.1]		GO:0008144//drug binding;GO:0043168//anion binding;GO:0036094//small molecule binding;GO:0032555//purine ribonucleotide binding;GO:1901363//heterocyclic compound binding;GO:0005524//ATP binding;GO:0032559//adenyl ribonucleotide binding;GO:0097159//organic cyclic compound binding;GO:0000166//nucleotide binding;GO:0003824//catalytic activity;GO:1901265//nucleoside phosphate binding;GO:0016773//phos…
BGI_novel_G000607	0.0	0.0	0.0	0.0	0.43	0.0				GO:0035220//wing disc development;GO:0048856//anatomical structure development;GO:0007275//multicellular organism development;GO:0035239//tube morphogenesis;GO:0009887//animal organ morphogenesis;GO:0002165//instar larval or pupal development;GO:0040008//regulation of growth;GO:0002009//morphogenesis of an epithelium;GO:0007472//wing disc morphogenesis;GO:0007480//imaginal disc-derived leg morpho…
BGI_novel_G000608	0.73	2.05	1.14	1.2	1.7	1.03				GO:0035218//leg disc development;GO:0009791//post-embryonic development;GO:0060429//epithelium development;GO:0040014//regulation of multicellular organism growth;GO:0060562//epithelial tube morphogenesis;GO:0002165//instar larval or pupal development;GO:0048638//regulation of developmental growth;GO:0048736//appendage development;GO:0050793//regulation of developmental process;GO:0007560//imagin…
BGI_novel_G000609	2.35	1.7	1.67	2.63	1.27	1.73				GO:0009791//post-embryonic development;GO:0002009//morphogenesis of an epithelium;GO:0035114//imaginal disc-derived appendage morphogenesis;GO:0035295//tube development;GO:0060429//epithelium development;GO:0048513//animal organ development;GO:0051094//positive regulation of developmental process;GO:0009886//post-embryonic animal morphogenesis;GO:0040008//regulation of growth;GO:0065007//biologic…
BGI_novel_G000610	0.34	1.0	0.35	0.56	1.58	0.6				GO:0007478//leg disc morphogenesis;GO:0050793//regulation of developmental process;GO:0035114//imaginal disc-derived appendage morphogenesis;GO:0060562//epithelial tube morphogenesis;GO:0048569//post-embryonic animal organ development;GO:0032502//developmental process;GO:0048639//positive regulation of developmental growth;GO:0050789//regulation of biological process;GO:0048518//positive regulati…
BGI_novel_G000611	6.17	6.32	9.66	4.53	7.02	5.61		K08471//gustatory receptor		GO:0010033//response to organic substance;GO:0007600//sensory perception;GO:0050909//sensory perception of taste;GO:0048609//multicellular organismal reproductive process;GO:0042493//response to drug;GO:1901700//response to oxygen-containing compound;GO:0044703//multi-organism reproductive process;GO:0007617//mating behavior;GO:0050896//response to stimulus;GO:0051704//multi-organism process;GO:0…
BGI_novel_G000612	2.27	1.67	1.02	0.73	1.28	0.83		K10841//DNA excision repair protein ERCC-6+ko03420//Nucleotide excision repair
BGI_novel_G000613	67.44	60.0	67.52	61.84	63.94	66.27		K07151//dolichyl-diphosphooligosaccharide---protein glycosyltransferase [EC:2.4.99.18]+ko04141//Protein processing in endoplasmic reticulum+ko00510//N-Glycan biosynthesis+ko01100//Metabolic pathways		GO:0006464//cellular protein modification process;GO:0006486//protein glycosylation;GO:0044249//cellular biosynthetic process;GO:0034645//cellular macromolecule biosynthetic process;GO:0044267//cellular protein metabolic process;GO:0009101//glycoprotein biosynthetic process;GO:0009987//cellular process;GO:1901566//organonitrogen compound biosynthetic process;GO:0009058//biosynthetic process;GO:19…
BGI_novel_G000614	71.04	64.2	73.25	83.9	77.15	80.09		K15014//solute carrier family 29 (equilibrative nucleoside transporter), member 1/2/3		GO:0099536//synaptic signaling;GO:0051924//regulation of calcium ion transport;GO:0050789//regulation of biological process;GO:0050890//cognition;GO:0007610//behavior;GO:0043269//regulation of ion transport;GO:0023052//signaling;GO:0007267//cell-cell signaling;GO:0098916//anterograde trans-synaptic signaling;GO:0010959//regulation of metal ion transport;GO:0090281//negative regulation of calcium …
BGI_novel_G000615	29.68	31.3	32.23	31.57	29.91	27.92		K15014//solute carrier family 29 (equilibrative nucleoside transporter), member 1/2/3		GO:0043271//negative regulation of ion transport;GO:0023052//signaling;GO:0051049//regulation of transport;GO:0051926//negative regulation of calcium ion transport;GO:0007154//cell communication;GO:0051051//negative regulation of transport;GO:0065007//biological regulation;GO:0003008//system process;GO:0010959//regulation of metal ion transport;GO:0050877//nervous system process;GO:0007268//chemi…
BGI_novel_G000616	1.53	1.83	1.78	0.96	1.09	1.22
BGI_novel_G000617	167.49	249.24	151.26	141.44	199.55	182.14		K00907//myosin-light-chain kinase [EC:2.7.11.18]+ko04022//cGMP-PKG signaling pathway+ko04020//Calcium signaling pathway+ko04810//Regulation of actin cytoskeleton+ko04510//Focal adhesion+ko04611//Platelet activation+ko04971//Gastric acid secretion+ko04371//Apelin signaling pathway+ko04270//Vascular smooth muscle contraction+ko04921//Oxytocin signaling pathway		GO:0007338//single fertilization;GO:0009566//fertilization;GO:0007339//binding of sperm to zona pellucida;GO:0009988//cell-cell recognition;GO:0022414//reproductive process;GO:0035036//sperm-egg recognition;GO:0000003//reproduction;GO:0019953//sexual reproduction;GO:0044703//multi-organism reproductive process;GO:0009987//cellular process;GO:0051704//multi-organism process;GO:0008037//cell recogn…
BGI_novel_G000618	5.06	6.39	4.42	4.48	4.97	6.03		K09105//transcription factor E3+ko04137//Mitophagy - animal+ko05211//Renal cell carcinoma+ko05202//Transcriptional misregulation in cancer;K03260//translation initiation factor 4G+ko05416//Viral myocarditis+ko03013//RNA transport;K09228//KRAB domain-containing zinc finger protein;K20369//ER-derived vesicles protein;K06820//plexin A+ko04360//Axon guidance		GO:0008270//zinc ion binding;GO:0046872//metal ion binding;GO:0043167//ion binding;GO:1901363//heterocyclic compound binding;GO:0097159//organic cyclic compound binding;GO:0043169//cation binding;GO:0046914//transition metal ion binding;GO:0005488//binding;GO:0003676//nucleic acid binding;
BGI_novel_G000619	1.26	1.57	0.42	1.03	1.27	1.12				GO:0016020//membrane;GO:0031224//intrinsic component of membrane;GO:0044425//membrane part;GO:0016021//integral component of membrane;
BGI_novel_G000620	1.62	1.96	1.65	1.37	0.75	1.52		K17495//CUB and sushi domain-containing protein		GO:0031224//intrinsic component of membrane;GO:0044425//membrane part;GO:0016021//integral component of membrane;GO:0016020//membrane;GO:0043169//cation binding;GO:0046872//metal ion binding;GO:0005488//binding;GO:0043167//ion binding;GO:0005509//calcium ion binding;
BGI_novel_G000621	8.25	14.62	9.06	5.94	8.87	8.39		K22016//mucin-3/17		GO:0016020//membrane;GO:0031224//intrinsic component of membrane;GO:0044425//membrane part;GO:0016021//integral component of membrane;
BGI_novel_G000622	1.0	0.15	1.06	0.65	0.0	1.35		K22016//mucin-3/17		GO:0044425//membrane part;GO:0016021//integral component of membrane;GO:0016020//membrane;GO:0031224//intrinsic component of membrane;
BGI_novel_G000623	1.88	2.87	0.36	1.1	1.99	0.73		K22016//mucin-3/17		GO:0031224//intrinsic component of membrane;GO:0044425//membrane part;GO:0016021//integral component of membrane;GO:0016020//membrane;
BGI_novel_G000624	3.03	2.83	2.44	2.51	3.54	2.8				GO:0016021//integral component of membrane;GO:0031224//intrinsic component of membrane;GO:0016020//membrane;GO:0044425//membrane part;
BGI_novel_G000625	4.55	4.1	3.0	3.91	4.11	4.24		K05948//fringe [EC:2.4.1.222]+ko00514//Other types of O-glycan biosynthesis+ko04330//Notch signaling pathway+ko05165//Human papillomavirus infection
BGI_novel_G000626	2.56	2.25	1.1	1.91	3.76	1.59		K15164//mediator of RNA polymerase II transcription subunit 13+ko04919//Thyroid hormone signaling pathway		GO:0044446//intracellular organelle part;GO:0043227//membrane-bounded organelle;GO:0044464//cell part;GO:0005622//intracellular;GO:0043226//organelle;GO:0005634//nucleus;GO:0005623//cell;GO:0044422//organelle part;GO:0016592//mediator complex;GO:0043229//intracellular organelle;GO:0031981//nuclear lumen;GO:0044424//intracellular part;GO:0044428//nuclear part;GO:0070013//intracellular organelle lu…
BGI_novel_G000627	0.83	0.81	0.38	0.26	1.38	0.78		K15164//mediator of RNA polymerase II transcription subunit 13+ko04919//Thyroid hormone signaling pathway		GO:0043227//membrane-bounded organelle;GO:0043226//organelle;GO:0043233//organelle lumen;GO:0044428//nuclear part;GO:0005654//nucleoplasm;GO:0043234//protein complex;GO:0005622//intracellular;GO:0044424//intracellular part;GO:0032991//macromolecular complex;GO:0043231//intracellular membrane-bounded organelle;GO:0044422//organelle part;GO:0031981//nuclear lumen;GO:0044446//intracellular organelle…
BGI_novel_G000628	1.07	1.54	0.83	1.03	1.88	1.47		K15164//mediator of RNA polymerase II transcription subunit 13+ko04919//Thyroid hormone signaling pathway		GO:0005622//intracellular;GO:0032991//macromolecular complex;GO:0043231//intracellular membrane-bounded organelle;GO:0043233//organelle lumen;GO:0043227//membrane-bounded organelle;GO:0043229//intracellular organelle;GO:0044446//intracellular organelle part;GO:0005654//nucleoplasm;GO:0043226//organelle;GO:0043234//protein complex;GO:0044428//nuclear part;GO:0044451//nucleoplasm part;GO:0070013//i…
BGI_novel_G000629	2.43	3.0	2.68	5.8	5.47	5.55
BGI_novel_G000630	5.25	0.55	5.01	8.65	3.95	5.12
BGI_novel_G000631	0.0	5.4	0.0	0.0	8.54	3.52
BGI_novel_G000632	1.49	2.1	0.82	1.26	1.11	0.63		K17551//neurabin
BGI_novel_G000633	2.36	3.25	0.9	1.17	2.12	2.03		K17551//neurabin
BGI_novel_G000634	1.73	2.8	1.23	0.86	1.14	1.21		K17551//neurabin
BGI_novel_G000635	0.0	0.0	0.48	0.0	0.0	0.0	CSD	K17551//neurabin
BGI_novel_G000636	2.38	2.64	1.66	1.92	1.17	2.35	CSD	K17551//neurabin
BGI_novel_G000637	0.7	0.0	0.0	0.1	0.0	0.0	CSD	K17551//neurabin;K22016//mucin-3/17
BGI_novel_G000638	4.57	5.64	4.39	2.06	4.15	3.45	CSD	K17551//neurabin;K22016//mucin-3/17
BGI_novel_G000639	1.11	0.95	1.28	0.43	0.21	1.18	CSD	K17551//neurabin;K22016//mucin-3/17
BGI_novel_G000640	2.5	2.5	2.71	2.4	2.7	2.85		K10369//supervillin		GO:0007010//cytoskeleton organization;GO:0006996//organelle organization;GO:0016043//cellular component organization;GO:0009987//cellular process;GO:0071840//cellular component organization or biogenesis;GO:0003779//actin binding;GO:0008092//cytoskeletal protein binding;GO:0005515//protein binding;GO:0051015//actin filament binding;GO:0005488//binding;GO:0032403//protein complex binding;GO:004487…
BGI_novel_G000641	1.54	1.72	1.27	1.7	1.18	0.4		K10369//supervillin		GO:0071840//cellular component organization or biogenesis;GO:0016043//cellular component organization;GO:0007010//cytoskeleton organization;GO:0006996//organelle organization;GO:0009987//cellular process;GO:0003779//actin binding;GO:0005515//protein binding;GO:0044877//macromolecular complex binding;GO:0032403//protein complex binding;GO:0008092//cytoskeletal protein binding;GO:0005488//binding;G…
BGI_novel_G000642	1.35	0.8	0.2	0.22	0.34	0.02		K10369//supervillin		GO:0016043//cellular component organization;GO:0006996//organelle organization;GO:0071840//cellular component organization or biogenesis;GO:0009987//cellular process;GO:0007010//cytoskeleton organization;GO:0008092//cytoskeletal protein binding;GO:0005515//protein binding;GO:0032403//protein complex binding;GO:0051015//actin filament binding;GO:0044877//macromolecular complex binding;GO:0003779//…
BGI_novel_G000643	2.12	2.83	1.64	1.37	1.97	1.4		K10955//mucin-2+ko05226//Gastric cancer+ko05146//Amoebiasis		GO:0006996//organelle organization;GO:0007010//cytoskeleton organization;GO:0009987//cellular process;GO:0016043//cellular component organization;GO:0071840//cellular component organization or biogenesis;GO:0051015//actin filament binding;GO:0003779//actin binding;GO:0044877//macromolecular complex binding;GO:0008092//cytoskeletal protein binding;GO:0032403//protein complex binding;GO:0005515//pr…
BGI_novel_G000644	4.45	5.72	3.85	4.85	4.54	4.04	zf-C2H2	K14946//RNA binding protein fox-1		GO:0003676//nucleic acid binding;GO:0003723//RNA binding;GO:0005488//binding;GO:0097159//organic cyclic compound binding;GO:1901363//heterocyclic compound binding;
BGI_novel_G000645	1.28	0.92	0.4	0.7	2.14	1.22		K06772//limbic system-associated membrane protein;K06775//neuronal growth regulator 1+ko04514//Cell adhesion molecules (CAMs)		GO:0071840//cellular component organization or biogenesis;GO:0050877//nervous system process;GO:0003008//system process;GO:0007606//sensory perception of chemical stimulus;GO:0050808//synapse organization;GO:0032501//multicellular organismal process;GO:0009987//cellular process;GO:0007600//sensory perception;GO:0016043//cellular component organization;GO:0005886//plasma membrane;GO:0031226//intri…
BGI_novel_G000646	29.56	25.52	28.95	41.65	37.8	33.09		K09611//probable aminopeptidase NPEPL1 [EC:3.4.11.-]		GO:0005737//cytoplasm;GO:0044424//intracellular part;GO:0005622//intracellular;GO:0005623//cell;GO:0044464//cell part;GO:0003824//catalytic activity;GO:0070011//peptidase activity, acting on L-amino acid peptides;GO:0030145//manganese ion binding;GO:0008233//peptidase activity;GO:0016787//hydrolase activity;GO:0043169//cation binding;GO:0008235//metalloexopeptidase activity;GO:0140096//catalytic …
BGI_novel_G000647	0.66	0.93	0.68	1.34	0.48	0.69
BGI_novel_G000648	3322.55	2804.66	2981.04	2714.03	2762.09	2891.38		K00933//creatine kinase [EC:2.7.3.2]+ko00330//Arginine and proline metabolism+ko01100//Metabolic pathways		GO:0097159//organic cyclic compound binding;GO:0000166//nucleotide binding;GO:0008144//drug binding;GO:0030554//adenyl nucleotide binding;GO:0043167//ion binding;GO:1901363//heterocyclic compound binding;GO:0017076//purine nucleotide binding;GO:0032555//purine ribonucleotide binding;GO:0032559//adenyl ribonucleotide binding;GO:0016740//transferase activity;GO:0005524//ATP binding;GO:0043168//anio…
BGI_novel_G000649	5.96	6.38	5.48	3.41	3.84	1.08		K07299//MFS transporter, SP family, solute carrier family 2 (facilitated glucose transporter), member 1+ko04919//Thyroid hormone signaling pathway+ko04911//Insulin secretion+ko05211//Renal cell carcinoma+ko04976//Bile secretion+ko05200//Pathways in cancer+ko04931//Insulin resistance+ko05230//Central carbon metabolism in cancer+ko04066//HIF-1 signaling pathway+ko04922//Glucagon signaling pathway+k…		GO:0051179//localization;GO:0043473//pigmentation;GO:0051234//establishment of localization;GO:0051050//positive regulation of transport;GO:0023056//positive regulation of signaling;GO:0090087//regulation of peptide transport;GO:0010646//regulation of cell communication;GO:0010817//regulation of hormone levels;GO:0051046//regulation of secretion;GO:0010647//positive regulation of cell communicati…
BGI_novel_G000650	9.0	19.58	13.96	38.96	28.31	16.33		K07299//MFS transporter, SP family, solute carrier family 2 (facilitated glucose transporter), member 1+ko04919//Thyroid hormone signaling pathway+ko04911//Insulin secretion+ko05211//Renal cell carcinoma+ko04976//Bile secretion+ko05200//Pathways in cancer+ko04931//Insulin resistance+ko05230//Central carbon metabolism in cancer+ko04066//HIF-1 signaling pathway+ko04922//Glucagon signaling pathway+k…
BGI_novel_G000651	6.17	7.63	6.18	4.39	6.54	8.21		K07299//MFS transporter, SP family, solute carrier family 2 (facilitated glucose transporter), member 1+ko04919//Thyroid hormone signaling pathway+ko04911//Insulin secretion+ko05211//Renal cell carcinoma+ko04976//Bile secretion+ko05200//Pathways in cancer+ko04931//Insulin resistance+ko05230//Central carbon metabolism in cancer+ko04066//HIF-1 signaling pathway+ko04922//Glucagon signaling pathway+k…		GO:0016020//membrane;GO:0044425//membrane part;GO:0031224//intrinsic component of membrane;GO:0016021//integral component of membrane;
BGI_novel_G000652	28.77	9.56	23.28	16.84	26.66	26.51		K07299//MFS transporter, SP family, solute carrier family 2 (facilitated glucose transporter), member 1+ko04919//Thyroid hormone signaling pathway+ko04911//Insulin secretion+ko05211//Renal cell carcinoma+ko04976//Bile secretion+ko05200//Pathways in cancer+ko04931//Insulin resistance+ko05230//Central carbon metabolism in cancer+ko04066//HIF-1 signaling pathway+ko04922//Glucagon signaling pathway+k…
BGI_novel_G000653	1.99	4.25	2.28	3.49	4.2	4.35		K07299//MFS transporter, SP family, solute carrier family 2 (facilitated glucose transporter), member 1+ko04919//Thyroid hormone signaling pathway+ko04911//Insulin secretion+ko05211//Renal cell carcinoma+ko04976//Bile secretion+ko05200//Pathways in cancer+ko04931//Insulin resistance+ko05230//Central carbon metabolism in cancer+ko04066//HIF-1 signaling pathway+ko04922//Glucagon signaling pathway+k…
BGI_novel_G000654	1.21	1.81	1.39	1.57	1.15	3.04		K07299//MFS transporter, SP family, solute carrier family 2 (facilitated glucose transporter), member 1+ko04919//Thyroid hormone signaling pathway+ko04911//Insulin secretion+ko05211//Renal cell carcinoma+ko04976//Bile secretion+ko05200//Pathways in cancer+ko04931//Insulin resistance+ko05230//Central carbon metabolism in cancer+ko04066//HIF-1 signaling pathway+ko04922//Glucagon signaling pathway+k…
BGI_novel_G000655	0.32	0.43	0.66	1.09	0.55	0.59		K07299//MFS transporter, SP family, solute carrier family 2 (facilitated glucose transporter), member 1+ko04919//Thyroid hormone signaling pathway+ko04911//Insulin secretion+ko05211//Renal cell carcinoma+ko04976//Bile secretion+ko05200//Pathways in cancer+ko04931//Insulin resistance+ko05230//Central carbon metabolism in cancer+ko04066//HIF-1 signaling pathway+ko04922//Glucagon signaling pathway+k…
BGI_novel_G000656	2.1	3.49	1.32	2.72	4.83	3.63		K07299//MFS transporter, SP family, solute carrier family 2 (facilitated glucose transporter), member 1+ko04919//Thyroid hormone signaling pathway+ko04911//Insulin secretion+ko05211//Renal cell carcinoma+ko04976//Bile secretion+ko05200//Pathways in cancer+ko04931//Insulin resistance+ko05230//Central carbon metabolism in cancer+ko04066//HIF-1 signaling pathway+ko04922//Glucagon signaling pathway+k…		GO:0002793//positive regulation of peptide secretion;GO:0048856//anatomical structure development;GO:0032501//multicellular organismal process;GO:0010647//positive regulation of cell communication;GO:0065007//biological regulation;GO:0021700//developmental maturation;GO:0023056//positive regulation of signaling;GO:0010817//regulation of hormone levels;GO:0071702//organic substance transport;GO:00…
BGI_novel_G000657	4.81	6.24	6.53	5.71	5.49	5.18		K07299//MFS transporter, SP family, solute carrier family 2 (facilitated glucose transporter), member 1+ko04919//Thyroid hormone signaling pathway+ko04911//Insulin secretion+ko05211//Renal cell carcinoma+ko04976//Bile secretion+ko05200//Pathways in cancer+ko04931//Insulin resistance+ko05230//Central carbon metabolism in cancer+ko04066//HIF-1 signaling pathway+ko04922//Glucagon signaling pathway+k…
BGI_novel_G000658	4.28	3.23	5.03	2.89	2.76	4.8		K01183//chitinase [EC:3.2.1.14]+ko00520//Amino sugar and nucleotide sugar metabolism+ko01100//Metabolic pathways		GO:0032502//developmental process;GO:0019953//sexual reproduction;GO:0007275//multicellular organism development;GO:0040003//chitin-based cuticle development;GO:0042335//cuticle development;GO:0007292//female gamete generation;GO:0030421//defecation;GO:0051704//multi-organism process;GO:0007588//excretion;GO:0022412//cellular process involved in reproduction in multicellular organism;GO:0048477//…
BGI_novel_G000659	2.05	1.86	0.38	1.17	4.2	1.3	zf-C2H2	K10955//mucin-2+ko05226//Gastric cancer+ko05146//Amoebiasis
BGI_novel_G000660	2.09	2.3	1.65	0.38	1.03	1.66	zf-C2H2	K10955//mucin-2+ko05226//Gastric cancer+ko05146//Amoebiasis
BGI_novel_G000661	3.24	4.63	3.0	2.98	4.45	2.56		K20164//DENN domain-containing protein 5;K18061//myotubularin-related protein 5/13
BGI_novel_G000662	16.62	17.54	15.83	24.31	27.71	21.43		K04690//frizzled+ko04310//Wnt signaling pathway+ko04150//mTOR signaling pathway		GO:0032501//multicellular organismal process;GO:0048856//anatomical structure development;GO:0065007//biological regulation;GO:0023052//signaling;GO:0198738//cell-cell signaling by wnt;GO:0007154//cell communication;GO:0050794//regulation of cellular process;GO:0016055//Wnt signaling pathway;GO:0007166//cell surface receptor signaling pathway;GO:0007165//signal transduction;GO:0032502//developmen…
BGI_novel_G000663	0.14	0.0	0.0	23.62	0.15	0.15		K05336//solute carrier family 6 (neurotransmitter transporter), invertebrate
BGI_novel_G000664	2.57	0.96	0.0	0.92	0.0	1.17		K05336//solute carrier family 6 (neurotransmitter transporter), invertebrate		GO:0031224//intrinsic component of membrane;GO:0016020//membrane;GO:0044425//membrane part;GO:0016021//integral component of membrane;GO:0022857//transmembrane transporter activity;GO:0015318//inorganic molecular entity transmembrane transporter activity;GO:0046873//metal ion transmembrane transporter activity;GO:0015370//solute:sodium symporter activity;GO:0015075//ion transmembrane transporter …
BGI_novel_G000665	0.39	0.4	0.0	1.99	0.0	0.0		K05336//solute carrier family 6 (neurotransmitter transporter), invertebrate		GO:0016020//membrane;GO:0016021//integral component of membrane;GO:0031224//intrinsic component of membrane;GO:0044425//membrane part;GO:0008324//cation transmembrane transporter activity;GO:0015293//symporter activity;GO:0022857//transmembrane transporter activity;GO:0015077//monovalent inorganic cation transmembrane transporter activity;GO:0015318//inorganic molecular entity transmembrane trans…
BGI_novel_G000666	3.71	6.19	5.42	4.23	4.74	5.18		K06530//CD109 antigen		GO:0006897//endocytosis;GO:0009617//response to bacterium;GO:0006810//transport;GO:0051234//establishment of localization;GO:0042742//defense response to bacterium;GO:0098657//import into cell;GO:0016192//vesicle-mediated transport;GO:0006952//defense response;GO:0098542//defense response to other organism;GO:0050896//response to stimulus;GO:0006909//phagocytosis;GO:0043207//response to external …
BGI_novel_G000667	12.59	15.07	14.11	11.17	7.81	11.91		K00699//glucuronosyltransferase [EC:2.4.1.17]+ko00980//Metabolism of xenobiotics by cytochrome P450+ko00982//Drug metabolism - cytochrome P450+ko00983//Drug metabolism - other enzymes+ko00040//Pentose and glucuronate interconversions+ko00860//Porphyrin and chlorophyll metabolism+ko00053//Ascorbate and aldarate metabolism+ko00830//Retinol metabolism+ko05204//Chemical carcinogenesis+ko00140//Steroi…		GO:0008152//metabolic process;GO:0031224//intrinsic component of membrane;GO:0044425//membrane part;GO:0016021//integral component of membrane;GO:0016020//membrane;GO:0016757//transferase activity, transferring glycosyl groups;GO:0003824//catalytic activity;GO:0016758//transferase activity, transferring hexosyl groups;GO:0016740//transferase activity;
BGI_novel_G000668	2.2	0.0	5.25	8.52	2.6	5.61		K06530//CD109 antigen		GO:0005576//extracellular region;GO:0044421//extracellular region part;GO:0005615//extracellular space;GO:0004857//enzyme inhibitor activity;GO:0061134//peptidase regulator activity;GO:0004866//endopeptidase inhibitor activity;GO:0030234//enzyme regulator activity;GO:0030414//peptidase inhibitor activity;GO:0061135//endopeptidase regulator activity;GO:0098772//molecular function regulator;
BGI_novel_G000669	1.99	0.0	0.0	0.0	2.19	2.17		K06530//CD109 antigen		GO:0005576//extracellular region;GO:0044421//extracellular region part;GO:0005615//extracellular space;GO:0030234//enzyme regulator activity;GO:0004857//enzyme inhibitor activity;GO:0061135//endopeptidase regulator activity;GO:0030414//peptidase inhibitor activity;GO:0098772//molecular function regulator;GO:0004866//endopeptidase inhibitor activity;GO:0061134//peptidase regulator activity;
BGI_novel_G000670	45.37	40.71	42.65	33.1	38.06	29.79		K06530//CD109 antigen		GO:0005615//extracellular space;GO:0044421//extracellular region part;GO:0005576//extracellular region;GO:0098772//molecular function regulator;GO:0030414//peptidase inhibitor activity;GO:0004857//enzyme inhibitor activity;GO:0030234//enzyme regulator activity;GO:0061134//peptidase regulator activity;GO:0061135//endopeptidase regulator activity;GO:0004866//endopeptidase inhibitor activity;
BGI_novel_G000671	1.96	2.75	1.39	0.72	4.38	0.71		K06530//CD109 antigen		GO:0044421//extracellular region part;GO:0005576//extracellular region;GO:0005615//extracellular space;GO:0030414//peptidase inhibitor activity;GO:0030234//enzyme regulator activity;GO:0004857//enzyme inhibitor activity;GO:0098772//molecular function regulator;GO:0061134//peptidase regulator activity;GO:0061135//endopeptidase regulator activity;GO:0004866//endopeptidase inhibitor activity;
BGI_novel_G000672	1.72	2.02	0.69	0.42	1.03	1.27		K06530//CD109 antigen		GO:0005576//extracellular region;GO:0005615//extracellular space;GO:0044421//extracellular region part;GO:0061135//endopeptidase regulator activity;GO:0098772//molecular function regulator;GO:0061134//peptidase regulator activity;GO:0030414//peptidase inhibitor activity;GO:0030234//enzyme regulator activity;GO:0004857//enzyme inhibitor activity;GO:0004866//endopeptidase inhibitor activity;
BGI_novel_G000673	0.0	0.27	0.19	0.0	1.15	0.0		K06530//CD109 antigen		GO:0044421//extracellular region part;GO:0005576//extracellular region;GO:0005615//extracellular space;GO:0004857//enzyme inhibitor activity;GO:0030234//enzyme regulator activity;GO:0030414//peptidase inhibitor activity;GO:0004866//endopeptidase inhibitor activity;GO:0061134//peptidase regulator activity;GO:0061135//endopeptidase regulator activity;GO:0098772//molecular function regulator;
BGI_novel_G000674	0.14	0.4	0.0	0.65	0.14	0.41		K06530//CD109 antigen		GO:0005576//extracellular region;GO:0005615//extracellular space;GO:0044421//extracellular region part;GO:0004857//enzyme inhibitor activity;GO:0061134//peptidase regulator activity;GO:0004866//endopeptidase inhibitor activity;GO:0030234//enzyme regulator activity;GO:0061135//endopeptidase regulator activity;GO:0030414//peptidase inhibitor activity;GO:0098772//molecular function regulator;
BGI_novel_G000675	1.94	0.0	0.66	0.62	0.27	2.45		K06530//CD109 antigen		GO:0044421//extracellular region part;GO:0005576//extracellular region;GO:0005615//extracellular space;GO:0030234//enzyme regulator activity;GO:0061134//peptidase regulator activity;GO:0004866//endopeptidase inhibitor activity;GO:0004857//enzyme inhibitor activity;GO:0098772//molecular function regulator;GO:0061135//endopeptidase regulator activity;GO:0030414//peptidase inhibitor activity;
BGI_novel_G000676	0.4	0.49	0.9	0.18	0.59	0.0		K06530//CD109 antigen		GO:0005576//extracellular region;GO:0005615//extracellular space;GO:0044421//extracellular region part;GO:0030234//enzyme regulator activity;GO:0061134//peptidase regulator activity;GO:0098772//molecular function regulator;GO:0061135//endopeptidase regulator activity;GO:0004857//enzyme inhibitor activity;GO:0004866//endopeptidase inhibitor activity;GO:0030414//peptidase inhibitor activity;
BGI_novel_G000677	0.56	1.36	0.98	0.32	0.27	0.54		K06530//CD109 antigen		GO:0005576//extracellular region;GO:0005615//extracellular space;GO:0044421//extracellular region part;GO:0004857//enzyme inhibitor activity;GO:0098772//molecular function regulator;GO:0061135//endopeptidase regulator activity;GO:0004866//endopeptidase inhibitor activity;GO:0061134//peptidase regulator activity;GO:0030234//enzyme regulator activity;GO:0030414//peptidase inhibitor activity;
BGI_novel_G000678	0.37	2.33	1.73	1.61	1.33	0.0		K06530//CD109 antigen		GO:0005576//extracellular region;GO:0044421//extracellular region part;GO:0005615//extracellular space;GO:0061135//endopeptidase regulator activity;GO:0098772//molecular function regulator;GO:0004866//endopeptidase inhibitor activity;GO:0061134//peptidase regulator activity;GO:0030414//peptidase inhibitor activity;GO:0030234//enzyme regulator activity;GO:0004857//enzyme inhibitor activity;
BGI_novel_G000679	0.99	0.84	0.92	1.11	0.27	0.37		K06530//CD109 antigen		GO:0005615//extracellular space;GO:0016021//integral component of membrane;GO:0031224//intrinsic component of membrane;GO:0016020//membrane;GO:0044425//membrane part;GO:0005576//extracellular region;GO:0044421//extracellular region part;GO:0004866//endopeptidase inhibitor activity;GO:0061134//peptidase regulator activity;GO:0061135//endopeptidase regulator activity;GO:0030234//enzyme regulator ac…
BGI_novel_G000680	51.98	63.99	74.75	180.41	80.2	88.4	ARID	K16669//protocadherin Fat 4+ko04391//Hippo signaling pathway - fly+ko04392//Hippo signaling pathway - multiple species
BGI_novel_G000681	2.19	2.99	1.52	1.6	1.96	2.28				GO:0016021//integral component of membrane;GO:0031224//intrinsic component of membrane;GO:0044425//membrane part;GO:0016020//membrane;
BGI_novel_G000682	5.5	8.97	7.82	4.94	5.85	9.92		K06780//cell adhesion molecule 3+ko04514//Cell adhesion molecules (CAMs);K17341//hemicentin		GO:0031224//intrinsic component of membrane;GO:0016021//integral component of membrane;GO:0044425//membrane part;GO:0016020//membrane;
BGI_novel_G000683	0.61	2.83	0.62	0.0	1.3	1.24		K14320//aladin+ko03013//RNA transport;K03691//peptide-O-fucosyltransferase [EC:2.4.1.221]+ko00514//Other types of O-glycan biosynthesis;K19192//histone deacetylase complex subunit SAP130
BGI_novel_G000684	2.48	2.12	2.76	1.36	3.13	2.65		K05761//villin 1;K08017//advillin		GO:0030036//actin cytoskeleton organization;GO:0030029//actin filament-based process;GO:0007300//ovarian nurse cell to oocyte transport;GO:0051704//multi-organism process;GO:0048468//cell development;GO:0048477//oogenesis;GO:0051179//localization;GO:0032502//developmental process;GO:0097435//supramolecular fiber organization;GO:0000003//reproduction;GO:0048869//cellular developmental process;GO:0…
BGI_novel_G000685	10.48	10.82	10.18	10.19	14.28	11.31		K05679//ATP-binding cassette, subfamily G (WHITE), member 1+ko02010//ABC transporters		GO:0016021//integral component of membrane;GO:0016020//membrane;GO:0044425//membrane part;GO:0031224//intrinsic component of membrane;GO:0000166//nucleotide binding;GO:0016887//ATPase activity;GO:0032553//ribonucleotide binding;GO:0097367//carbohydrate derivative binding;GO:1901363//heterocyclic compound binding;GO:0016818//hydrolase activity, acting on acid anhydrides, in phosphorus-containing a…
BGI_novel_G000686	0.71	1.51	0.72	1.42	1.58	1.08		K17198//Ras-related and estrogen-regulated growth inhibitor-like protein		GO:0050789//regulation of biological process;GO:0023052//signaling;GO:0009987//cellular process;GO:0050896//response to stimulus;GO:0007165//signal transduction;GO:0051716//cellular response to stimulus;GO:0050794//regulation of cellular process;GO:0007154//cell communication;GO:0065007//biological regulation;GO:0016020//membrane;GO:0016817//hydrolase activity, acting on acid anhydrides;GO:009736…
BGI_novel_G000687	0.63	1.51	1.27	1.37	1.58	1.56		K01528//dynamin GTPase [EC:3.6.5.5]+ko04144//Endocytosis+ko04072//Phospholipase D signaling pathway+ko04721//Synaptic vesicle cycle+ko05100//Bacterial invasion of epithelial cells+ko04961//Endocrine and other factor-regulated calcium reabsorption;K20358//golgin subfamily A member 2;K10955//mucin-2+ko05226//Gastric cancer+ko05146//Amoebiasis		GO:0031224//intrinsic component of membrane;GO:0016020//membrane;GO:0044425//membrane part;GO:0016021//integral component of membrane;
BGI_novel_G000688	1.86	1.18	1.34	0.56	1.51	1.43		K17552//protein phosphatase 1 regulatory subunit 10;K22017//mucin-4;K10955//mucin-2+ko05226//Gastric cancer+ko05146//Amoebiasis		GO:0044425//membrane part;GO:0016020//membrane;GO:0031224//intrinsic component of membrane;GO:0016021//integral component of membrane;
BGI_novel_G000689	2.84	3.74	2.72	1.31	3.01	2.32		K21853//dedicator of cytokinesis protein 9/10/11;K19867//LIM domain-binding protein 3		GO:0005576//extracellular region;
BGI_novel_G000690	4.64	6.78	4.75	2.82	3.61	4.18		K14320//aladin+ko03013//RNA transport;K03691//peptide-O-fucosyltransferase [EC:2.4.1.221]+ko00514//Other types of O-glycan biosynthesis
BGI_novel_G000691	0.63	0.79	0.2	0.57	0.0	0.19	MYB	K09511//DnaJ homolog subfamily B member 5		GO:0009987//cellular process;GO:0006457//protein folding;GO:0051082//unfolded protein binding;GO:0005515//protein binding;GO:0005488//binding;
BGI_novel_G000693	1.57	0.47	2.12	1.1	2.72	0.37	MYB	K09511//DnaJ homolog subfamily B member 5		GO:0006457//protein folding;GO:0009987//cellular process;GO:0005488//binding;GO:0051082//unfolded protein binding;GO:0005515//protein binding;
BGI_novel_G000694	0.0	0.0	0.12	0.0	0.0	0.0	MYB	K09511//DnaJ homolog subfamily B member 5		GO:0009987//cellular process;GO:0006457//protein folding;GO:0005515//protein binding;GO:0005488//binding;GO:0051082//unfolded protein binding;
BGI_novel_G000695	10.05	11.6	10.89	8.73	11.29	12.46	MYB	K09511//DnaJ homolog subfamily B member 5		GO:0006457//protein folding;GO:0009987//cellular process;GO:0005488//binding;GO:0005515//protein binding;GO:0051082//unfolded protein binding;
BGI_novel_G000696	5.13	9.05	6.37	11.05	8.13	11.09	MYB	K09511//DnaJ homolog subfamily B member 5		GO:0006457//protein folding;GO:0009987//cellular process;GO:0005515//protein binding;GO:0005488//binding;GO:0051082//unfolded protein binding;
BGI_novel_G000697	4.24	5.03	6.29	4.12	1.46	3.4
BGI_novel_G000698	3.51	2.95	2.5	4.06	9.92	5.1				GO:0016020//membrane;GO:0044425//membrane part;GO:0016021//integral component of membrane;GO:0031224//intrinsic component of membrane;
BGI_novel_G000699	0.43	0.45	0.5	2.39	0.99	0.0				GO:0044425//membrane part;GO:0031224//intrinsic component of membrane;GO:0016020//membrane;GO:0016021//integral component of membrane;
BGI_novel_G000700	1.9	0.76	0.44	1.48	1.73	0.9
BGI_novel_G000701	12.4	16.39	10.73	6.52	13.89	11.26		K08836//STE20-like kinase [EC:2.7.11.1]+ko04114//Oocyte meiosis		GO:0016740//transferase activity;GO:0043168//anion binding;GO:0032555//purine ribonucleotide binding;GO:0043167//ion binding;GO:0016773//phosphotransferase activity, alcohol group as acceptor;GO:0097367//carbohydrate derivative binding;GO:1901363//heterocyclic compound binding;GO:0005524//ATP binding;GO:0004672//protein kinase activity;GO:0000166//nucleotide binding;GO:0036094//small molecule bin…
BGI_novel_G000702	0.81	0.91	0.4	0.39	0.31	0.71		K08836//STE20-like kinase [EC:2.7.11.1]+ko04114//Oocyte meiosis		GO:0017076//purine nucleotide binding;GO:0043167//ion binding;GO:0032559//adenyl ribonucleotide binding;GO:0030554//adenyl nucleotide binding;GO:0140096//catalytic activity, acting on a protein;GO:0036094//small molecule binding;GO:0008144//drug binding;GO:0000166//nucleotide binding;GO:0043168//anion binding;GO:0097159//organic cyclic compound binding;GO:0032553//ribonucleotide binding;GO:000467…
BGI_novel_G000703	79.53	76.55	81.83	49.2	53.62	88.56		K07375//tubulin beta+ko04145//Phagosome+ko05130//Pathogenic Escherichia coli infection+ko04540//Gap junction		GO:0009987//cellular process;GO:0007017//microtubule-based process;GO:0043232//intracellular non-membrane-bounded organelle;GO:0044430//cytoskeletal part;GO:0099080//supramolecular complex;GO:0005874//microtubule;GO:0043228//non-membrane-bounded organelle;GO:0044422//organelle part;GO:0005622//intracellular;GO:0015630//microtubule cytoskeleton;GO:0043226//organelle;GO:0043229//intracellular organ…
BGI_novel_G000704	5.14	9.12	3.47	2.26	3.32	2.75	zf-C2H2	K13201//nucleolysin TIA-1/TIAR
BGI_novel_G000705	6.58	11.79	4.36	3.05	6.14	4.64	zf-C2H2	K13201//nucleolysin TIA-1/TIAR
BGI_novel_G000706	2.99	0.0	0.76	0.0	0.0	0.0		K14320//aladin+ko03013//RNA transport;K03691//peptide-O-fucosyltransferase [EC:2.4.1.221]+ko00514//Other types of O-glycan biosynthesis
BGI_novel_G000707	19.22	20.89	15.85	13.67	20.97	20.07		K20721//reticulon-1		GO:0005789//endoplasmic reticulum membrane;GO:0016021//integral component of membrane;GO:0044444//cytoplasmic part;GO:0043227//membrane-bounded organelle;GO:0043229//intracellular organelle;GO:0005622//intracellular;GO:0043226//organelle;GO:0044432//endoplasmic reticulum part;GO:0016020//membrane;GO:0005623//cell;GO:0031224//intrinsic component of membrane;GO:0042175//nuclear outer membrane-endop…
BGI_novel_G000708	12.21	22.3	13.62	10.03	17.75	14.55		K20721//reticulon-1		GO:0043226//organelle;GO:0043229//intracellular organelle;GO:0043227//membrane-bounded organelle;GO:0044422//organelle part;GO:0005623//cell;GO:0098827//endoplasmic reticulum subcompartment;GO:0005783//endoplasmic reticulum;GO:0031984//organelle subcompartment;GO:0016020//membrane;GO:0044425//membrane part;GO:0005622//intracellular;GO:0005789//endoplasmic reticulum membrane;GO:0031224//intrinsic …
BGI_novel_G000709	1.52	2.47	1.46	1.86	2.95	1.15		K20721//reticulon-1		GO:0061024//membrane organization;GO:0071840//cellular component organization or biogenesis;GO:0051704//multi-organism process;GO:0050896//response to stimulus;GO:0010256//endomembrane system organization;GO:0090158//endoplasmic reticulum membrane organization;GO:0002121//inter-male aggressive behavior;GO:0009987//cellular process;GO:0006996//organelle organization;GO:0071786//endoplasmic reticul…
BGI_novel_G000710	12.75	15.89	11.17	9.01	12.38	10.91		K20721//reticulon-1		GO:0031224//intrinsic component of membrane;GO:0043231//intracellular membrane-bounded organelle;GO:0044422//organelle part;GO:0005783//endoplasmic reticulum;GO:0005789//endoplasmic reticulum membrane;GO:0016020//membrane;GO:0044446//intracellular organelle part;GO:0043227//membrane-bounded organelle;GO:0012505//endomembrane system;GO:0005623//cell;GO:0042175//nuclear outer membrane-endoplasmic r…
BGI_novel_G000711	40.3	56.46	51.45	50.37	59.27	59.62		K20721//reticulon-1		GO:0016043//cellular component organization;GO:0042221//response to chemical;GO:0010256//endomembrane system organization;GO:0006996//organelle organization;GO:0090158//endoplasmic reticulum membrane organization;GO:0002118//aggressive behavior;GO:0009987//cellular process;GO:0051704//multi-organism process;GO:0051705//multi-organism behavior;GO:0007610//behavior;GO:1990809//endoplasmic reticulum…
BGI_novel_G000712	14.45	19.63	20.62	17.08	18.82	15.79		K20721//reticulon-1		GO:0043229//intracellular organelle;GO:0044446//intracellular organelle part;GO:0043227//membrane-bounded organelle;GO:0044422//organelle part;GO:0043226//organelle;GO:0042175//nuclear outer membrane-endoplasmic reticulum membrane network;GO:0005783//endoplasmic reticulum;GO:0044424//intracellular part;GO:0012505//endomembrane system;GO:0044425//membrane part;GO:0005623//cell;GO:0044464//cell par…
BGI_novel_G000713	0.64	4.11	1.93	1.7	0.0	3.58		K20721//reticulon-1		GO:0043227//membrane-bounded organelle;GO:0043229//intracellular organelle;GO:0031224//intrinsic component of membrane;GO:0012505//endomembrane system;GO:0043226//organelle;GO:0044424//intracellular part;GO:0005623//cell;GO:0043231//intracellular membrane-bounded organelle;GO:0098827//endoplasmic reticulum subcompartment;GO:0005737//cytoplasm;GO:0044444//cytoplasmic part;GO:0042175//nuclear outer…
BGI_novel_G000714	0.98	2.08	1.04	0.88	1.51	0.93		K13861//solute carrier family 4 (sodium bicarbonate transporter), member 10		GO:0044425//membrane part;GO:0031224//intrinsic component of membrane;GO:0016021//integral component of membrane;GO:0016020//membrane;GO:0022857//transmembrane transporter activity;GO:0005215//transporter activity;GO:0005452//inorganic anion exchanger activity;GO:0022804//active transmembrane transporter activity;GO:0015103//inorganic anion transmembrane transporter activity;GO:0008509//anion tra…
BGI_novel_G000715	3.19	7.26	7.76	4.19	3.17	6.21		K13861//solute carrier family 4 (sodium bicarbonate transporter), member 10		GO:0016021//integral component of membrane;GO:0044425//membrane part;GO:0016020//membrane;GO:0031224//intrinsic component of membrane;GO:0008509//anion transmembrane transporter activity;GO:0015318//inorganic molecular entity transmembrane transporter activity;GO:0005452//inorganic anion exchanger activity;GO:0022804//active transmembrane transporter activity;GO:0015075//ion transmembrane transpo…
BGI_novel_G000716	1.6	1.64	1.15	2.99	4.74	3.04		K13861//solute carrier family 4 (sodium bicarbonate transporter), member 10		GO:0016020//membrane;GO:0044425//membrane part;GO:0071944//cell periphery;GO:0005886//plasma membrane;GO:0031224//intrinsic component of membrane;GO:0044464//cell part;GO:0016021//integral component of membrane;GO:0005623//cell;GO:0015294//solute:cation symporter activity;GO:0015297//antiporter activity;GO:0022804//active transmembrane transporter activity;GO:0015075//ion transmembrane transporte…
BGI_novel_G000717	2.98	2.04	1.13	1.36	2.13	0.79		K13861//solute carrier family 4 (sodium bicarbonate transporter), member 10		GO:0016020//membrane;GO:0016021//integral component of membrane;GO:0031224//intrinsic component of membrane;GO:0044425//membrane part;GO:0008509//anion transmembrane transporter activity;GO:0005452//inorganic anion exchanger activity;GO:0022857//transmembrane transporter activity;GO:0005215//transporter activity;GO:0015075//ion transmembrane transporter activity;GO:0022804//active transmembrane t…
BGI_novel_G000718	0.0	0.0	0.0	0.0	0.0	0.58		K13861//solute carrier family 4 (sodium bicarbonate transporter), member 10		GO:0031224//intrinsic component of membrane;GO:0016020//membrane;GO:0044425//membrane part;GO:0016021//integral component of membrane;GO:0008509//anion transmembrane transporter activity;GO:0015103//inorganic anion transmembrane transporter activity;GO:0015075//ion transmembrane transporter activity;GO:0005215//transporter activity;GO:0022804//active transmembrane transporter activity;GO:0022857/…
BGI_novel_G000719	1.75	1.31	1.41	1.36	1.48	1.23		K00445//wingless-type MMTV integration site family, member 6+ko04390//Hippo signaling pathway+ko05226//Gastric cancer+ko05225//Hepatocellular carcinoma+ko04916//Melanogenesis+ko04550//Signaling pathways regulating pluripotency of stem cells+ko04310//Wnt signaling pathway+ko05217//Basal cell carcinoma+ko05200//Pathways in cancer+ko05205//Proteoglycans in cancer+ko05224//Breast cancer+ko04934//Cush…		GO:0009888//tissue development;GO:0035220//wing disc development;GO:0050896//response to stimulus;GO:0065007//biological regulation;GO:1905114//cell surface receptor signaling pathway involved in cell-cell signaling;GO:0065008//regulation of biological quality;GO:0023052//signaling;GO:0009886//post-embryonic animal morphogenesis;GO:0007476//imaginal disc-derived wing morphogenesis;GO:0002009//mor…
BGI_novel_G000720	48.45	65.02	50.29	39.81	58.01	56.95		K03143//transcription initiation factor TFIIH subunit 3+ko03420//Nucleotide excision repair+ko03022//Basal transcription factors+ko05203//Viral carcinogenesis
BGI_novel_G000721	77.86	101.42	68.27	81.68	140.3	102.31		K03143//transcription initiation factor TFIIH subunit 3+ko03420//Nucleotide excision repair+ko03022//Basal transcription factors+ko05203//Viral carcinogenesis
BGI_novel_G000722	0.5	1.15	0.28	0.19	0.11	0.54		K21853//dedicator of cytokinesis protein 9/10/11
BGI_novel_G000723	2.1	3.3	1.96	1.88	2.68	2.6		K21853//dedicator of cytokinesis protein 9/10/11
BGI_novel_G000724	4.97	4.4	4.28	4.87	5.06	3.77	bHLH	K17506//protein phosphatase 1L [EC:3.1.3.16]		GO:0031224//intrinsic component of membrane;GO:0044425//membrane part;GO:0016021//integral component of membrane;GO:0016020//membrane;GO:0003824//catalytic activity;GO:0005488//binding;GO:0046872//metal ion binding;GO:0043169//cation binding;GO:0140096//catalytic activity, acting on a protein;GO:0042578//phosphoric ester hydrolase activity;GO:0043167//ion binding;GO:0016791//phosphatase activity;…
BGI_novel_G000725	16.91	20.91	16.09	14.84	19.59	17.85	bHLH	K17506//protein phosphatase 1L [EC:3.1.3.16]		GO:0016021//integral component of membrane;GO:0044425//membrane part;GO:0031224//intrinsic component of membrane;GO:0016020//membrane;GO:0016788//hydrolase activity, acting on ester bonds;GO:0005488//binding;GO:0042578//phosphoric ester hydrolase activity;GO:0003824//catalytic activity;GO:0004721//phosphoprotein phosphatase activity;GO:0004722//protein serine/threonine phosphatase activity;GO:004…
BGI_novel_G000726	0.59	0.67	0.78	1.26	1.37	1.75	zf-C2H2	K10523//speckle-type POZ protein+ko04341//Hedgehog signaling pathway - fly+ko04340//Hedgehog signaling pathway;K12380//Ras GTPase-activating protein 3+ko04013//MAPK signaling pathway - fly+ko04014//Ras signaling pathway;K21245//transcription factor SPT20 homolog+ko04140//Autophagy - animal
BGI_novel_G000727	5.49	7.22	1.76	2.93	4.32	0.72		K07817//receptor-type tyrosine-protein phosphatase N [EC:3.1.3.48]+ko04940//Type I diabetes mellitus		GO:0016020//membrane;GO:0016021//integral component of membrane;GO:0044425//membrane part;GO:0031224//intrinsic component of membrane;GO:0042578//phosphoric ester hydrolase activity;GO:0004721//phosphoprotein phosphatase activity;GO:0016787//hydrolase activity;GO:0016788//hydrolase activity, acting on ester bonds;GO:0004725//protein tyrosine phosphatase activity;GO:0016791//phosphatase activity;G…
BGI_novel_G000728	0.0	0.0	2.62	0.0	1.66	3.4		K07817//receptor-type tyrosine-protein phosphatase N [EC:3.1.3.48]+ko04940//Type I diabetes mellitus		GO:0016021//integral component of membrane;GO:0044425//membrane part;GO:0016020//membrane;GO:0031224//intrinsic component of membrane;GO:0003824//catalytic activity;GO:0016787//hydrolase activity;GO:0140096//catalytic activity, acting on a protein;GO:0042578//phosphoric ester hydrolase activity;GO:0004721//phosphoprotein phosphatase activity;GO:0016788//hydrolase activity, acting on ester bonds;G…
BGI_novel_G000729	9.66	21.33	10.79	7.73	12.02	10.81		K03691//peptide-O-fucosyltransferase [EC:2.4.1.221]+ko00514//Other types of O-glycan biosynthesis;K14320//aladin+ko03013//RNA transport
BGI_novel_G000730	4.04	8.1	4.73	2.26	6.88	0.96
BGI_novel_G000731	3.41	3.63	2.5	1.61	2.9	3.04
BGI_novel_G000732	1.58	0.0	2.77	1.32	2.36	1.86
BGI_novel_G000733	3.03	3.12	1.78	2.68	2.75	3.31
BGI_novel_G000734	10.8	11.16	5.71	7.61	7.59	9.76
BGI_novel_G000735	24.89	28.04	20.03	19.45	26.12	21.62	ARID	K04705//signal transducing adaptor molecule+ko04144//Endocytosis+ko04630//Jak-STAT signaling pathway		GO:0032502//developmental process;GO:0030334//regulation of cell migration;GO:0016322//neuron remodeling;GO:0090130//tissue migration;GO:0045184//establishment of protein localization;GO:0046907//intracellular transport;GO:0099643//signal release from synapse;GO:0042060//wound healing;GO:0071705//nitrogen compound transport;GO:0042059//negative regulation of epidermal growth factor receptor signa…
BGI_novel_G000736	3.37	2.76	2.51	2.26	4.13	2.37		K13755//calcium/calmodulin-dependent 3',5'-cyclic nucleotide phosphodiesterase [EC:3.1.4.17]+ko04020//Calcium signaling pathway+ko00230//Purine metabolism+ko05032//Morphine addiction+ko04742//Taste transduction+ko04740//Olfactory transduction+ko04924//Renin secretion		GO:0023052//signaling;GO:0050789//regulation of biological process;GO:0050794//regulation of cellular process;GO:0050896//response to stimulus;GO:0009987//cellular process;GO:0007154//cell communication;GO:0007165//signal transduction;GO:0051716//cellular response to stimulus;GO:0065007//biological regulation;GO:0005488//binding;GO:0016787//hydrolase activity;GO:0016788//hydrolase activity, actin…
BGI_novel_G000737	0.78	0.0	0.36	0.43	0.12	0.0	zf-LITAF-like	K11462//polycomb protein EED
BGI_novel_G000738	36.16	36.83	40.5	31.1	30.21	34.79		K01187//alpha-glucosidase [EC:3.2.1.20]+ko00052//Galactose metabolism+ko00500//Starch and sucrose metabolism+ko01100//Metabolic pathways		GO:0071704//organic substance metabolic process;GO:0044238//primary metabolic process;GO:0008152//metabolic process;GO:0005975//carbohydrate metabolic process;GO:0044425//membrane part;GO:0016021//integral component of membrane;GO:0016020//membrane;GO:0031224//intrinsic component of membrane;GO:0003824//catalytic activity;
BGI_novel_G000739	7.3	11.38	6.55	6.02	5.84	7.39		K02306//dally+ko04391//Hippo signaling pathway - fly+ko04310//Wnt signaling pathway		GO:0007154//cell communication;GO:0008101//decapentaplegic signaling pathway;GO:0051716//cellular response to stimulus;GO:0065007//biological regulation;GO:0007167//enzyme linked receptor protein signaling pathway;GO:0009987//cellular process;GO:0007178//transmembrane receptor protein serine/threonine kinase signaling pathway;GO:1905114//cell surface receptor signaling pathway involved in cell-ce…
BGI_novel_G000740	1.12	1.14	1.82	1.09	0.79	2.99		K02306//dally+ko04391//Hippo signaling pathway - fly+ko04310//Wnt signaling pathway		GO:1905114//cell surface receptor signaling pathway involved in cell-cell signaling;GO:0007267//cell-cell signaling;GO:0198738//cell-cell signaling by wnt;GO:0007154//cell communication;GO:0023052//signaling;GO:0007166//cell surface receptor signaling pathway;GO:0007167//enzyme linked receptor protein signaling pathway;GO:0050794//regulation of cellular process;GO:0008101//decapentaplegic signali…
BGI_novel_G000741	15.79	19.99	17.44	15.04	13.44	10.05		K02306//dally+ko04391//Hippo signaling pathway - fly+ko04310//Wnt signaling pathway		GO:0007178//transmembrane receptor protein serine/threonine kinase signaling pathway;GO:1905114//cell surface receptor signaling pathway involved in cell-cell signaling;GO:0050896//response to stimulus;GO:0023052//signaling;GO:0051716//cellular response to stimulus;GO:0198738//cell-cell signaling by wnt;GO:0007166//cell surface receptor signaling pathway;GO:0009987//cellular process;GO:0007267//c…
BGI_novel_G000742	7.26	8.72	8.93	8.4	8.39	11.17		K01022//keratan sulfate 6-sulfotransferase 1 [EC:2.8.2.21]+ko00533//Glycosaminoglycan biosynthesis - keratan sulfate;K04746//carbohydrate 6-sulfotransferase 4 [EC:2.8.2.-]+ko00533//Glycosaminoglycan biosynthesis - keratan sulfate;K01020//chondroitin 6-sulfotransferase 3 [EC:2.8.2.17]+ko00532//Glycosaminoglycan biosynthesis - chondroitin sulfate / dermatan sulfate		GO:0031224//intrinsic component of membrane;GO:0016021//integral component of membrane;GO:0016020//membrane;GO:0044425//membrane part;GO:0016782//transferase activity, transferring sulfur-containing groups;GO:0016740//transferase activity;GO:0003824//catalytic activity;GO:0008146//sulfotransferase activity;
BGI_novel_G000743	8.89	2.13	4.68	17.19	18.21	12.57		K03691//peptide-O-fucosyltransferase [EC:2.4.1.221]+ko00514//Other types of O-glycan biosynthesis
BGI_novel_G000744	147.29	143.79	157.57	118.98	116.92	179.44		K23009//carboxypeptidase O [EC:3.4.17.-];K01298//carboxypeptidase A2 [EC:3.4.17.15]+ko04974//Protein digestion and absorption+ko04972//Pancreatic secretion;K01300//carboxypeptidase B2 [EC:3.4.17.20]+ko04610//Complement and coagulation cascades+ko04974//Protein digestion and absorption+ko04972//Pancreatic secretion		GO:0008238//exopeptidase activity;GO:0016787//hydrolase activity;GO:0070011//peptidase activity, acting on L-amino acid peptides;GO:0004181//metallocarboxypeptidase activity;GO:0043169//cation binding;GO:0008235//metalloexopeptidase activity;GO:0043167//ion binding;GO:0005488//binding;GO:0004180//carboxypeptidase activity;GO:0003824//catalytic activity;GO:0008237//metallopeptidase activity;GO:014…
BGI_novel_G000745	0.93	1.45	0.81	0.43	0.81	0.73		K13114//pinin+ko03013//RNA transport+ko03015//mRNA surveillance pathway
BGI_novel_G000746	0.0	0.0	0.0	0.0	0.0	3.57		K14445//solute carrier family 13 (sodium-dependent dicarboxylate transporter), member 2/3/5		GO:0006814//sodium ion transport;GO:0051179//localization;GO:0051234//establishment of localization;GO:0050789//regulation of biological process;GO:0032879//regulation of localization;GO:0007568//aging;GO:0010883//regulation of lipid storage;GO:0048856//anatomical structure development;GO:0032502//developmental process;GO:0007275//multicellular organism development;GO:0010889//regulation of seque…
BGI_novel_G000747	337.27	368.84	358.6	194.8	231.53	304.08		K08635//neprilysin [EC:3.4.24.11]		GO:0016021//integral component of membrane;GO:0016020//membrane;GO:0044425//membrane part;GO:0031224//intrinsic component of membrane;GO:0070011//peptidase activity, acting on L-amino acid peptides;GO:0004222//metalloendopeptidase activity;GO:0004175//endopeptidase activity;GO:0008233//peptidase activity;GO:0003824//catalytic activity;GO:0140096//catalytic activity, acting on a protein;GO:0016787…
BGI_novel_G000748	213.07	199.65	238.82	156.36	213.89	208.09		K08635//neprilysin [EC:3.4.24.11]		GO:0044425//membrane part;GO:0016021//integral component of membrane;GO:0031224//intrinsic component of membrane;GO:0016020//membrane;GO:0004222//metalloendopeptidase activity;GO:0140096//catalytic activity, acting on a protein;GO:0008233//peptidase activity;GO:0004175//endopeptidase activity;GO:0016787//hydrolase activity;GO:0008237//metallopeptidase activity;GO:0003824//catalytic activity;GO:00…
BGI_novel_G000749	1.71	1.84	1.12	1.48	1.27	0.99		K15340//DNA cross-link repair 1A protein
BGI_novel_G000750	0.87	0.5	1.65	1.19	1.04	1.4		K01942//biotin---protein ligase [EC:6.3.4.9 6.3.4.10 6.3.4.11 6.3.4.15]+ko00780//Biotin metabolism+ko01100//Metabolic pathways		GO:0019538//protein metabolic process;GO:0044267//cellular protein metabolic process;GO:0043170//macromolecule metabolic process;GO:0009987//cellular process;GO:0008152//metabolic process;GO:0044238//primary metabolic process;GO:0043412//macromolecule modification;GO:0006464//cellular protein modification process;GO:0044260//cellular macromolecule metabolic process;GO:0071704//organic substance m…
BGI_novel_G000751	1.6	3.17	0.77	1.15	1.66	1.18		K01942//biotin---protein ligase [EC:6.3.4.9 6.3.4.10 6.3.4.11 6.3.4.15]+ko00780//Biotin metabolism+ko01100//Metabolic pathways		GO:0044267//cellular protein metabolic process;GO:0044238//primary metabolic process;GO:0044260//cellular macromolecule metabolic process;GO:0008152//metabolic process;GO:0006807//nitrogen compound metabolic process;GO:0071704//organic substance metabolic process;GO:0036211//protein modification process;GO:0006464//cellular protein modification process;GO:0043412//macromolecule modification;GO:00…
BGI_novel_G000752	7.67	10.6	5.88	4.89	7.71	6.94	Homeobox	K18529//kinase suppressor of Ras 2 [EC:2.7.11.1]+ko04013//MAPK signaling pathway - fly+ko04014//Ras signaling pathway		GO:0050789//regulation of biological process;GO:0007165//signal transduction;GO:0009987//cellular process;GO:0065007//biological regulation;GO:0035556//intracellular signal transduction;GO:0050896//response to stimulus;GO:0050794//regulation of cellular process;GO:0051716//cellular response to stimulus;GO:0007154//cell communication;GO:0023052//signaling;GO:0005622//intracellular;GO:0044464//cell…
BGI_novel_G000753	1.52	2.23	2.48	2.3	3.34	2.58		K14320//aladin+ko03013//RNA transport;K03691//peptide-O-fucosyltransferase [EC:2.4.1.221]+ko00514//Other types of O-glycan biosynthesis;K19192//histone deacetylase complex subunit SAP130
BGI_novel_G000754	0.08	0.23	0.08	0.06	1.06	0.09	Homeobox	K10955//mucin-2+ko05226//Gastric cancer+ko05146//Amoebiasis		GO:0016020//membrane;GO:0016021//integral component of membrane;GO:0044425//membrane part;GO:0031224//intrinsic component of membrane;
BGI_novel_G000755	1.1	2.85	1.47	0.82	1.22	1.81	Homeobox	K10955//mucin-2+ko05226//Gastric cancer+ko05146//Amoebiasis		GO:0044425//membrane part;GO:0016021//integral component of membrane;GO:0031224//intrinsic component of membrane;GO:0016020//membrane;
BGI_novel_G000756	5.29	8.21	5.44	4.87	4.68	5.83				GO:0016020//membrane;GO:0016021//integral component of membrane;GO:0044425//membrane part;GO:0031224//intrinsic component of membrane;
BGI_novel_G000757	2.14	4.03	1.59	1.09	1.88	2.36	zf-C2H2	K20478//golgin subfamily B member 1
BGI_novel_G000758	7.48	9.01	5.19	3.55	5.86	4.19	zf-C2H2	K20478//golgin subfamily B member 1
BGI_novel_G000759	1.63	2.02	0.93	1.0	1.34	1.14	T-box	K17461//reversion-inducing-cysteine-rich protein with kazal motifs+ko05206//MicroRNAs in cancer		GO:0016021//integral component of membrane;GO:0016020//membrane;GO:0044425//membrane part;GO:0031224//intrinsic component of membrane;
BGI_novel_G000760	0.97	1.32	1.5	1.32	1.04	0.73	T-box	K17461//reversion-inducing-cysteine-rich protein with kazal motifs+ko05206//MicroRNAs in cancer		GO:0016020//membrane;GO:0031224//intrinsic component of membrane;GO:0044425//membrane part;GO:0016021//integral component of membrane;
BGI_novel_G000761	1.32	1.65	2.27	0.55	0.96	1.61		K17461//reversion-inducing-cysteine-rich protein with kazal motifs+ko05206//MicroRNAs in cancer		GO:0031224//intrinsic component of membrane;GO:0016020//membrane;GO:0016021//integral component of membrane;GO:0044425//membrane part;
BGI_novel_G000762	0.4	0.62	1.06	0.32	0.29	1.34		K01758//cystathionine gamma-lyase [EC:4.4.1.1]+ko01230//Biosynthesis of amino acids+ko00260//Glycine, serine and threonine metabolism+ko01100//Metabolic pathways+ko00450//Selenocompound metabolism+ko00270//Cysteine and methionine metabolism		GO:0044271//cellular nitrogen compound biosynthetic process;GO:0009987//cellular process;GO:0006749//glutathione metabolic process;GO:0043603//cellular amide metabolic process;GO:0008152//metabolic process;GO:0006750//glutathione biosynthetic process;GO:0006575//cellular modified amino acid metabolic process;GO:1901576//organic substance biosynthetic process;GO:0006790//sulfur compound metabolic …
BGI_novel_G000763	221.41	165.3	176.77	440.16	201.03	170.42		K01758//cystathionine gamma-lyase [EC:4.4.1.1]+ko01230//Biosynthesis of amino acids+ko00260//Glycine, serine and threonine metabolism+ko01100//Metabolic pathways+ko00450//Selenocompound metabolism+ko00270//Cysteine and methionine metabolism		GO:0003824//catalytic activity;GO:0030170//pyridoxal phosphate binding;GO:1901363//heterocyclic compound binding;GO:0019842//vitamin binding;GO:0043167//ion binding;GO:0097159//organic cyclic compound binding;GO:0036094//small molecule binding;GO:0048037//cofactor binding;GO:0008144//drug binding;GO:0050662//coenzyme binding;GO:0070279//vitamin B6 binding;GO:0043168//anion binding;GO:0005488//bin…
BGI_novel_G000764	621.24	552.24	654.05	478.74	514.96	575.73		K01758//cystathionine gamma-lyase [EC:4.4.1.1]+ko01230//Biosynthesis of amino acids+ko00260//Glycine, serine and threonine metabolism+ko01100//Metabolic pathways+ko00450//Selenocompound metabolism+ko00270//Cysteine and methionine metabolism		GO:0048037//cofactor binding;GO:0005488//binding;GO:0030170//pyridoxal phosphate binding;GO:0070279//vitamin B6 binding;GO:1901363//heterocyclic compound binding;GO:0019842//vitamin binding;GO:0043168//anion binding;GO:0003824//catalytic activity;GO:0008144//drug binding;GO:0050662//coenzyme binding;GO:0043167//ion binding;GO:0097159//organic cyclic compound binding;GO:0036094//small molecule bin…
BGI_novel_G000765	1.13	1.99	1.03	1.14	2.56	1.85		K23026//LIM domain and actin-binding protein 1;K16462//centrosomal protein CEP164
BGI_novel_G000766	1.06	1.28	1.87	0.99	0.97	1.31		K14320//aladin+ko03013//RNA transport;K03691//peptide-O-fucosyltransferase [EC:2.4.1.221]+ko00514//Other types of O-glycan biosynthesis;K05236//coatomer subunit alpha;K19192//histone deacetylase complex subunit SAP130
BGI_novel_G000767	22.94	21.28	23.3	30.04	27.14	24.87		K22873//protein trapped in endoderm-1		GO:0051674//localization of cell;GO:0006928//movement of cell or subcellular component;GO:0007165//signal transduction;GO:0022412//cellular process involved in reproduction in multicellular organism;GO:0051179//localization;GO:0035234//ectopic germ cell programmed cell death;GO:0019953//sexual reproduction;GO:0016477//cell migration;GO:0000003//reproduction;GO:0022414//reproductive process;GO:000…
BGI_novel_G000768	42.65	45.7	50.92	54.8	57.31	52.57		K08339//autophagy-related protein 5+ko04140//Autophagy - animal+ko05131//Shigellosis+ko04216//Ferroptosis+ko04211//Longevity regulating pathway+ko04213//Longevity regulating pathway - multiple species+ko04137//Mitophagy - animal+ko04136//Autophagy - other+ko04621//NOD-like receptor signaling pathway+ko04622//RIG-I-like receptor signaling pathway		GO:0044237//cellular metabolic process;GO:0061919//process utilizing autophagic mechanism;GO:0044248//cellular catabolic process;GO:0006914//autophagy;GO:0008152//metabolic process;GO:0009987//cellular process;GO:0009056//catabolic process;GO:0044424//intracellular part;GO:0005737//cytoplasm;GO:0016020//membrane;GO:0098805//whole membrane;GO:0044444//cytoplasmic part;GO:0044464//cell part;GO:0000…
BGI_novel_G000769	0.84	1.97	0.67	0.62	1.09	0.71		K10955//mucin-2+ko05226//Gastric cancer+ko05146//Amoebiasis
BGI_novel_G000770	0.0	0.0	0.0	0.0	1.12	0.48
BGI_novel_G000771	9.75	13.86	7.19	5.06	7.5	9.08
BGI_novel_G000772	18.95	22.08	16.73	15.4	24.91	20.86		K14849//ribosomal RNA-processing protein 1;K19538//retinitis pigmentosa 1
BGI_novel_G000773	0.72	1.13	0.45	0.97	1.36	0.65		K16718//centrosomin		GO:0005815//microtubule organizing center;GO:0043228//non-membrane-bounded organelle;GO:0044424//intracellular part;GO:0044446//intracellular organelle part;GO:0005856//cytoskeleton;GO:0044430//cytoskeletal part;GO:0044464//cell part;GO:0043226//organelle;GO:0043229//intracellular organelle;GO:0043232//intracellular non-membrane-bounded organelle;GO:0005623//cell;GO:0005622//intracellular;GO:0015…
BGI_novel_G000774	45.12	41.17	37.65	26.29	45.47	30.1		K13159//heterogeneous nuclear ribonucleoprotein L		GO:0044260//cellular macromolecule metabolic process;GO:0008152//metabolic process;GO:0006807//nitrogen compound metabolic process;GO:0016070//RNA metabolic process;GO:0006139//nucleobase-containing compound metabolic process;GO:0006396//RNA processing;GO:0090304//nucleic acid metabolic process;GO:0034641//cellular nitrogen compound metabolic process;GO:0046483//heterocycle metabolic process;GO:0…
BGI_novel_G000775	66.6	95.49	58.7	59.71	71.84	64.48		K13159//heterogeneous nuclear ribonucleoprotein L		GO:0043170//macromolecule metabolic process;GO:0016071//mRNA metabolic process;GO:0090304//nucleic acid metabolic process;GO:0071704//organic substance metabolic process;GO:0016070//RNA metabolic process;GO:0009987//cellular process;GO:0006725//cellular aromatic compound metabolic process;GO:0008152//metabolic process;GO:0044238//primary metabolic process;GO:0044237//cellular metabolic process;GO…
BGI_novel_G000776	16.19	32.22	11.54	6.23	11.6	16.93		K13159//heterogeneous nuclear ribonucleoprotein L		GO:0016071//mRNA metabolic process;GO:0016070//RNA metabolic process;GO:0006139//nucleobase-containing compound metabolic process;GO:0044238//primary metabolic process;GO:0071704//organic substance metabolic process;GO:0006807//nitrogen compound metabolic process;GO:0034641//cellular nitrogen compound metabolic process;GO:0008152//metabolic process;GO:0006725//cellular aromatic compound metabolic…
BGI_novel_G000777	0.83	1.0	0.91	2.28	1.73	1.02
BGI_novel_G000778	0.08	0.21	0.06	0.0	0.0	0.0
BGI_novel_G000779	1.01	0.43	1.1	0.78	0.79	0.41
BGI_novel_G000780	0.0	0.62	0.66	0.0	1.14	0.67
BGI_novel_G000781	0.52	0.7	0.74	0.59	0.44	0.49
BGI_novel_G000782	0.0	0.01	0.56	0.19	0.0	0.0
BGI_novel_G000783	1.04	0.98	0.52	0.99	0.0	0.85
BGI_novel_G000784	1.07	0.39	0.95	0.33	0.55	0.45
BGI_novel_G000785	0.0	0.34	0.17	0.11	0.0	0.18
BGI_novel_G000786	0.04	0.0	0.0	0.0	0.0	0.0
BGI_novel_G000787	0.46	0.56	1.28	0.53	0.78	0.7		K15686//RNA-binding protein MEX3 [EC:2.3.2.27]
BGI_novel_G000788	35.12	61.48	31.15	29.34	37.42	35.44		K02183//calmodulin+ko04024//cAMP signaling pathway+ko04022//cGMP-PKG signaling pathway+ko04020//Calcium signaling pathway+ko05133//Pertussis+ko04218//Cellular senescence+ko04070//Phosphatidylinositol signaling system+ko04916//Melanogenesis+ko04915//Estrogen signaling pathway+ko04912//GnRH signaling pathway+ko04910//Insulin signaling pathway+ko05418//Fluid shear stress and atherosclerosis+ko05170/…
BGI_novel_G000789	42.18	66.4	37.96	36.79	45.69	39.7		K02183//calmodulin+ko04024//cAMP signaling pathway+ko04022//cGMP-PKG signaling pathway+ko04020//Calcium signaling pathway+ko05133//Pertussis+ko04218//Cellular senescence+ko04070//Phosphatidylinositol signaling system+ko04916//Melanogenesis+ko04915//Estrogen signaling pathway+ko04912//GnRH signaling pathway+ko04910//Insulin signaling pathway+ko05418//Fluid shear stress and atherosclerosis+ko05170/…
BGI_novel_G000790	14.77	23.51	14.22	15.64	23.87	16.9	zf-GATA	K04650//nuclear receptor co-repressor 1+ko01522//Endocrine resistance+ko04919//Thyroid hormone signaling pathway+ko05202//Transcriptional misregulation in cancer
BGI_novel_G000791	1.14	2.97	1.83	1.35	0.82	1.46
BGI_novel_G000792	1.63	2.12	1.52	1.62	1.05	2.15	zf-BED			GO:0003676//nucleic acid binding;GO:0003677//DNA binding;GO:0005488//binding;GO:0046983//protein dimerization activity;GO:1901363//heterocyclic compound binding;GO:0005515//protein binding;GO:0097159//organic cyclic compound binding;
BGI_novel_G000793	0.88	0.86	1.45	1.27	1.07	0.85	zf-BED			GO:0003677//DNA binding;GO:0003676//nucleic acid binding;GO:0005488//binding;GO:0005515//protein binding;GO:0097159//organic cyclic compound binding;GO:1901363//heterocyclic compound binding;GO:0046983//protein dimerization activity;
BGI_novel_G000794	1.3	1.14	1.46	1.54	2.16	1.69	zf-BED			GO:1901363//heterocyclic compound binding;GO:0097159//organic cyclic compound binding;GO:0046983//protein dimerization activity;GO:0005515//protein binding;GO:0003676//nucleic acid binding;GO:0003677//DNA binding;GO:0005488//binding;
BGI_novel_G000795	1.95	2.01	3.21	2.67	3.99	3.81	zf-BED	K22593//chromosome alignment-maintaining phosphoprotein 1		GO:0005488//binding;GO:0097159//organic cyclic compound binding;GO:1901363//heterocyclic compound binding;GO:0003677//DNA binding;GO:0046983//protein dimerization activity;GO:0005515//protein binding;GO:0003676//nucleic acid binding;
BGI_novel_G000796	4.79	5.37	6.84	4.23	4.27	4.96	zf-BED			GO:0003676//nucleic acid binding;GO:0046983//protein dimerization activity;GO:0005488//binding;GO:1901363//heterocyclic compound binding;GO:0097159//organic cyclic compound binding;GO:0003677//DNA binding;GO:0005515//protein binding;
BGI_novel_G000797	2.15	4.4	3.32	1.64	2.99	3.42	zf-BED	K22593//chromosome alignment-maintaining phosphoprotein 1		GO:0005488//binding;GO:0003676//nucleic acid binding;GO:0003677//DNA binding;GO:0097159//organic cyclic compound binding;GO:0046983//protein dimerization activity;GO:0005515//protein binding;GO:1901363//heterocyclic compound binding;
BGI_novel_G000799	0.0	0.15	0.0	0.26	0.29	0.84	zf-BED			GO:1901363//heterocyclic compound binding;GO:0046983//protein dimerization activity;GO:0097159//organic cyclic compound binding;GO:0005488//binding;GO:0005515//protein binding;GO:0003676//nucleic acid binding;GO:0003677//DNA binding;
BGI_novel_G000800	0.0	0.98	0.24	0.12	0.0	0.11	zf-BED	K22593//chromosome alignment-maintaining phosphoprotein 1		GO:0003677//DNA binding;GO:0005515//protein binding;GO:0097159//organic cyclic compound binding;GO:1901363//heterocyclic compound binding;GO:0005488//binding;GO:0046983//protein dimerization activity;GO:0003676//nucleic acid binding;
BGI_novel_G000801	3.7	3.84	3.14	0.12	1.21	1.74	zf-BED	K22593//chromosome alignment-maintaining phosphoprotein 1		GO:0003676//nucleic acid binding;GO:1901363//heterocyclic compound binding;GO:0003677//DNA binding;GO:0097159//organic cyclic compound binding;GO:0005488//binding;GO:0046983//protein dimerization activity;GO:0005515//protein binding;
BGI_novel_G000802	4.76	5.28	10.38	1.59	7.59	5.44
BGI_novel_G000803	1.91	1.7	1.53	1.25	1.37	1.55	HSF	K22791//tyramine receptor		GO:0010646//regulation of cell communication;GO:0048518//positive regulation of biological process;GO:0023056//positive regulation of signaling;GO:0007186//G-protein coupled receptor signaling pathway;GO:0023051//regulation of signaling;GO:0071417//cellular response to organonitrogen compound;GO:0023052//signaling;GO:0050794//regulation of cellular process;GO:1901699//cellular response to nitroge…
BGI_novel_G000804	0.84	0.96	1.02	1.5	1.51	1.75	TF_bZIP	K22791//tyramine receptor		GO:0016021//integral component of membrane;GO:0031224//intrinsic component of membrane;GO:0016020//membrane;GO:0044425//membrane part;GO:0004888//transmembrane signaling receptor activity;GO:0004872//receptor activity;GO:0004930//G-protein coupled receptor activity;GO:0060089//molecular transducer activity;GO:0038023//signaling receptor activity;GO:0099600//transmembrane receptor activity;GO:0004…
BGI_novel_G000805	3.45	3.91	2.52	2.21	3.13	2.43		K05702//afadin+ko04024//cAMP signaling pathway+ko04530//Tight junction+ko04670//Leukocyte transendothelial migration+ko04014//Ras signaling pathway+ko04015//Rap1 signaling pathway+ko04520//Adherens junction		GO:0001932//regulation of protein phosphorylation;GO:0048749//compound eye development;GO:0009888//tissue development;GO:0001745//compound eye morphogenesis;GO:0007165//signal transduction;GO:0065007//biological regulation;GO:0051656//establishment of organelle localization;GO:0048598//embryonic morphogenesis;GO:0040001//establishment of mitotic spindle localization;GO:0051649//establishment of l…
BGI_novel_G000806	3.57	6.17	2.5	1.69	3.25	2.63	zf-C2H2	K05702//afadin+ko04024//cAMP signaling pathway+ko04530//Tight junction+ko04670//Leukocyte transendothelial migration+ko04014//Ras signaling pathway+ko04015//Rap1 signaling pathway+ko04520//Adherens junction		GO:0065007//biological regulation;GO:0023052//signaling;GO:0051716//cellular response to stimulus;GO:0009987//cellular process;GO:0007165//signal transduction;GO:0050896//response to stimulus;GO:0007154//cell communication;GO:0050794//regulation of cellular process;GO:0050789//regulation of biological process;GO:0030054//cell junction;GO:0005911//cell-cell junction;
BGI_novel_G000807	117.08	105.16	122.97	97.75	109.28	122.26		K13349//Mpv17-like protein+ko04146//Peroxisome		GO:0016021//integral component of membrane;GO:0044425//membrane part;GO:0016020//membrane;GO:0031224//intrinsic component of membrane;
BGI_novel_G000808	5.46	7.73	7.69	2.96	1.93	3.4	DM	K19488//doublesex- and mab-3-related transcription factor 1		GO:0005623//cell;GO:0005634//nucleus;GO:0005622//intracellular;GO:0044424//intracellular part;GO:0043227//membrane-bounded organelle;GO:0043229//intracellular organelle;GO:0043231//intracellular membrane-bounded organelle;GO:0044464//cell part;GO:0043226//organelle;GO:0003700//DNA binding transcription factor activity;GO:0097159//organic cyclic compound binding;GO:0005488//binding;GO:0003676//nuc…
BGI_novel_G000809	0.0	10.64	9.43	0.03	0.07	0.0	DM	K19488//doublesex- and mab-3-related transcription factor 1		GO:0005622//intracellular;GO:0044424//intracellular part;GO:0043227//membrane-bounded organelle;GO:0005623//cell;GO:0043226//organelle;GO:0043229//intracellular organelle;GO:0044464//cell part;GO:0005634//nucleus;GO:0043231//intracellular membrane-bounded organelle;GO:0043565//sequence-specific DNA binding;GO:0140110//transcription regulator activity;GO:0043169//cation binding;GO:0003700//DNA bin…
BGI_novel_G000810	19.48	23.97	11.13	1.71	2.84	5.09	DM	K19488//doublesex- and mab-3-related transcription factor 1		GO:0043227//membrane-bounded organelle;GO:0005634//nucleus;GO:0043226//organelle;GO:0043229//intracellular organelle;GO:0044424//intracellular part;GO:0043231//intracellular membrane-bounded organelle;GO:0005623//cell;GO:0005622//intracellular;GO:0044464//cell part;GO:0097159//organic cyclic compound binding;GO:0046872//metal ion binding;GO:0140110//transcription regulator activity;GO:0005488//bi…
BGI_novel_G000811	1.29	0.0	0.87	0.43	0.46	0.44		K04224//tachykinin receptor 3+ko04020//Calcium signaling pathway+ko04080//Neuroactive ligand-receptor interaction		GO:0031224//intrinsic component of membrane;GO:0071944//cell periphery;GO:0016020//membrane;GO:0044425//membrane part;GO:0016021//integral component of membrane;GO:0005623//cell;GO:0005886//plasma membrane;GO:0044464//cell part;GO:0060089//molecular transducer activity;GO:0004995//tachykinin receptor activity;GO:0099600//transmembrane receptor activity;GO:0038023//signaling receptor activity;GO:0…
BGI_novel_G000812	1.16	1.6	1.83	2.48	0.69	1.85		K04224//tachykinin receptor 3+ko04020//Calcium signaling pathway+ko04080//Neuroactive ligand-receptor interaction		GO:0071944//cell periphery;GO:0016021//integral component of membrane;GO:0044464//cell part;GO:0005623//cell;GO:0031224//intrinsic component of membrane;GO:0044425//membrane part;GO:0005886//plasma membrane;GO:0016020//membrane;GO:0008188//neuropeptide receptor activity;GO:0038023//signaling receptor activity;GO:0004995//tachykinin receptor activity;GO:0001653//peptide receptor activity;GO:000488…
BGI_novel_G000813	14.22	13.29	12.89	11.4	7.3	9.63		K06258//MFS transporter, VNT family, synaptic vesicle glycoprotein 2+ko04512//ECM-receptor interaction		GO:0006810//transport;GO:0051179//localization;GO:0055085//transmembrane transport;GO:0051234//establishment of localization;GO:0031224//intrinsic component of membrane;GO:0044425//membrane part;GO:0016020//membrane;GO:0016021//integral component of membrane;
BGI_novel_G000814	1.02	0.71	0.35	1.85	1.48	1.51		K01016//estrone sulfotransferase [EC:2.8.2.4]+ko00140//Steroid hormone biosynthesis		GO:0016740//transferase activity;GO:0003824//catalytic activity;GO:0016782//transferase activity, transferring sulfur-containing groups;GO:0008146//sulfotransferase activity;
BGI_novel_G000815	40.26	58.49	41.7	36.83	43.79	43.95
BGI_novel_G000816	50.17	90.63	62.65	57.4	70.8	66.43
BGI_novel_G000817	186.82	173.48	143.6	202.29	183.1	159.48		K19519//transforming growth factor-beta-induced protein
BGI_novel_G000818	1.13	2.57	2.1	1.41	1.88	1.42	zf-C2H2	K09228//KRAB domain-containing zinc finger protein
BGI_novel_G000819	0.96	2.16	1.17	1.26	1.34	1.02	zf-C2H2	K09228//KRAB domain-containing zinc finger protein
BGI_novel_G000820	5.6	7.61	5.1	4.66	5.26	5.94	zf-C2H2	K09228//KRAB domain-containing zinc finger protein		GO:0005488//binding;GO:0003676//nucleic acid binding;GO:0097159//organic cyclic compound binding;GO:1901363//heterocyclic compound binding;
BGI_novel_G000821	3.48	4.12	3.64	2.82	3.62	2.2		K06082//FERM, RhoGEF and pleckstrin domain protein 2+ko04015//Rap1 signaling pathway+ko04520//Adherens junction		GO:0009966//regulation of signal transduction;GO:0050794//regulation of cellular process;GO:0023051//regulation of signaling;GO:0051056//regulation of small GTPase mediated signal transduction;GO:1902531//regulation of intracellular signal transduction;GO:0050789//regulation of biological process;GO:0065007//biological regulation;GO:0010646//regulation of cell communication;GO:0035023//regulation…
BGI_novel_G000822	12.91	17.61	10.52	8.37	16.31	14.96		K06082//FERM, RhoGEF and pleckstrin domain protein 2+ko04015//Rap1 signaling pathway+ko04520//Adherens junction		GO:0035023//regulation of Rho protein signal transduction;GO:0050789//regulation of biological process;GO:0009966//regulation of signal transduction;GO:0051056//regulation of small GTPase mediated signal transduction;GO:0010646//regulation of cell communication;GO:0046578//regulation of Ras protein signal transduction;GO:0048583//regulation of response to stimulus;GO:0050794//regulation of cellul…
BGI_novel_G000823	9.94	12.15	5.8	2.79	11.01	7.82	zf-C2H2	K15293//protein unc-13 A/B/C+ko04721//Synaptic vesicle cycle
BGI_novel_G000824	22.85	19.67	17.89	18.76	24.97	19.42		K15293//protein unc-13 A/B/C+ko04721//Synaptic vesicle cycle		GO:0051650//establishment of vesicle localization;GO:0097479//synaptic vesicle localization;GO:0006810//transport;GO:0045165//cell fate commitment;GO:0051640//organelle localization;GO:0099536//synaptic signaling;GO:0051656//establishment of organelle localization;GO:0006887//exocytosis;GO:0007267//cell-cell signaling;GO:0007165//signal transduction;GO:0051234//establishment of localization;GO:00…
BGI_novel_G000825	13.3	15.93	17.05	9.87	6.4	10.9		K05850//Ca2+ transporting ATPase, plasma membrane [EC:3.6.3.8]+ko04024//cAMP signaling pathway+ko04022//cGMP-PKG signaling pathway+ko04020//Calcium signaling pathway+ko04261//Adrenergic signaling in cardiomyocytes+ko04970//Salivary secretion+ko04972//Pancreatic secretion+ko04925//Aldosterone synthesis and secretion		GO:0030003//cellular cation homeostasis;GO:0072503//cellular divalent inorganic cation homeostasis;GO:0006873//cellular ion homeostasis;GO:0055080//cation homeostasis;GO:0009987//cellular process;GO:0055082//cellular chemical homeostasis;GO:0050801//ion homeostasis;GO:0042592//homeostatic process;GO:0006875//cellular metal ion homeostasis;GO:0055074//calcium ion homeostasis;GO:0072507//divalent i…
BGI_novel_G000826	87.22	78.05	64.64	71.53	89.0	86.28		K05850//Ca2+ transporting ATPase, plasma membrane [EC:3.6.3.8]+ko04024//cAMP signaling pathway+ko04022//cGMP-PKG signaling pathway+ko04020//Calcium signaling pathway+ko04261//Adrenergic signaling in cardiomyocytes+ko04970//Salivary secretion+ko04972//Pancreatic secretion+ko04925//Aldosterone synthesis and secretion		GO:0055065//metal ion homeostasis;GO:0065007//biological regulation;GO:0019725//cellular homeostasis;GO:0098771//inorganic ion homeostasis;GO:0055082//cellular chemical homeostasis;GO:0050801//ion homeostasis;GO:0009987//cellular process;GO:0006873//cellular ion homeostasis;GO:0055080//cation homeostasis;GO:0072503//cellular divalent inorganic cation homeostasis;GO:0006875//cellular metal ion hom…
BGI_novel_G000827	1.85	0.48	0.0	0.0	0.0	0.0		K00710//polypeptide N-acetylgalactosaminyltransferase [EC:2.4.1.41]+ko00512//Mucin type O-glycan biosynthesis+ko01100//Metabolic pathways		GO:0006464//cellular protein modification process;GO:1901564//organonitrogen compound metabolic process;GO:0019538//protein metabolic process;GO:0009101//glycoprotein biosynthetic process;GO:0036211//protein modification process;GO:1901137//carbohydrate derivative biosynthetic process;GO:0044238//primary metabolic process;GO:0043413//macromolecule glycosylation;GO:0044260//cellular macromolecule …
BGI_novel_G000828	1.14	2.43	1.01	0.68	1.66	0.78		K00710//polypeptide N-acetylgalactosaminyltransferase [EC:2.4.1.41]+ko00512//Mucin type O-glycan biosynthesis+ko01100//Metabolic pathways
BGI_novel_G000829	2.12	3.52	2.63	2.65	3.53	3.6		K17336//plastin-3;K11433//histone-lysine N-methyltransferase SETMAR [EC:2.1.1.43]+ko00310//Lysine degradation		GO:0043167//ion binding;GO:0005509//calcium ion binding;GO:0043169//cation binding;GO:0005488//binding;GO:0046872//metal ion binding;
BGI_novel_G000830	1.36	1.42	2.54	0.91	1.95	2.56
BGI_novel_G000831	3.72	6.32	7.46	3.14	3.59	5.65		K00923//phosphatidylinositol-4-phosphate 3-kinase [EC:2.7.1.154]+ko04070//Phosphatidylinositol signaling system+ko00562//Inositol phosphate metabolism+ko01100//Metabolic pathways		GO:0006644//phospholipid metabolic process;GO:0071704//organic substance metabolic process;GO:0044237//cellular metabolic process;GO:0008152//metabolic process;GO:0007154//cell communication;GO:0044255//cellular lipid metabolic process;GO:0050896//response to stimulus;GO:0030258//lipid modification;GO:0009987//cellular process;GO:0023052//signaling;GO:0046488//phosphatidylinositol metabolic proce…
BGI_novel_G000832	1.74	2.3	1.85	2.22	3.97	0.48
BGI_novel_G000833	2.67	3.91	1.62	1.17	2.26	2.47				GO:0016020//membrane;GO:0044425//membrane part;GO:0031224//intrinsic component of membrane;GO:0016021//integral component of membrane;
BGI_novel_G000834	2.84	0.0	0.0	0.0	0.0	0.0
BGI_novel_G000835	0.93	0.98	0.54	0.56	0.91	0.51	zf-C2H2	K14792//rRNA biogenesis protein RRP5		GO:0006725//cellular aromatic compound metabolic process;GO:0044238//primary metabolic process;GO:0046483//heterocycle metabolic process;GO:0043170//macromolecule metabolic process;GO:0016071//mRNA metabolic process;GO:0044260//cellular macromolecule metabolic process;GO:0006807//nitrogen compound metabolic process;GO:0016070//RNA metabolic process;GO:0044237//cellular metabolic process;GO:000998…
BGI_novel_G000836	3.15	2.2	3.22	2.11	3.29	3.51	zf-C2H2	K14792//rRNA biogenesis protein RRP5		GO:0009987//cellular process;GO:0006397//mRNA processing;GO:0044260//cellular macromolecule metabolic process;GO:0044237//cellular metabolic process;GO:0006139//nucleobase-containing compound metabolic process;GO:0010467//gene expression;GO:0008152//metabolic process;GO:0006396//RNA processing;GO:0043170//macromolecule metabolic process;GO:0044238//primary metabolic process;GO:1901360//organic cy…
BGI_novel_G000837	7.44	10.14	8.68	10.35	11.09	8.19	Others	K10349//Fem-1 homolog b
BGI_novel_G000838	7.9	9.78	6.76	3.72	8.35	6.03		K10955//mucin-2+ko05226//Gastric cancer+ko05146//Amoebiasis		GO:0016021//integral component of membrane;GO:0031224//intrinsic component of membrane;GO:0044425//membrane part;GO:0016020//membrane;GO:0046872//metal ion binding;GO:0005509//calcium ion binding;GO:0043167//ion binding;GO:0005488//binding;GO:0043169//cation binding;
BGI_novel_G000839	1.64	2.86	0.8	3.42	4.31	3.19	Pou	K10955//mucin-2+ko05226//Gastric cancer+ko05146//Amoebiasis
BGI_novel_G000840	1.34	1.79	1.81	0.0	0.65	1.45				GO:0044425//membrane part;GO:0016020//membrane;GO:0016021//integral component of membrane;GO:0031224//intrinsic component of membrane;
BGI_novel_G000841	4.65	7.89	4.39	4.16	4.59	3.65				GO:0016021//integral component of membrane;GO:0031224//intrinsic component of membrane;GO:0016020//membrane;GO:0044425//membrane part;
BGI_novel_G000842	1.26	1.2	0.49	0.8	2.52	1.24				GO:0016021//integral component of membrane;GO:0044425//membrane part;GO:0016020//membrane;GO:0031224//intrinsic component of membrane;
BGI_novel_G000843	0.33	0.4	0.41	0.37	1.33	0.0		K22765//transmembrane protein 237		GO:0016021//integral component of membrane;GO:0044425//membrane part;GO:0016020//membrane;GO:0031224//intrinsic component of membrane;
BGI_novel_G000844	0.52	0.81	1.06	0.26	2.79	0.53		K22765//transmembrane protein 237		GO:0016021//integral component of membrane;GO:0016020//membrane;GO:0044425//membrane part;GO:0031224//intrinsic component of membrane;
BGI_novel_G000845	3.55	2.87	1.97	2.38	4.8	3.59		K11810//MFS transporter, MCP family, solute carrier family 16 (monocarboxylic acid transporters), member 12;K18417//ERI1 exoribonuclease 2 [EC:3.1.-.-]		GO:0055085//transmembrane transport;GO:0051179//localization;GO:0006810//transport;GO:0051234//establishment of localization;GO:0031224//intrinsic component of membrane;GO:0044425//membrane part;GO:0016020//membrane;GO:0016021//integral component of membrane;
BGI_novel_G000846	8.04	9.33	8.59	7.22	13.42	14.56		K07375//tubulin beta+ko04145//Phagosome+ko05130//Pathogenic Escherichia coli infection+ko04540//Gap junction		GO:0050896//response to stimulus;GO:0009653//anatomical structure morphogenesis;GO:0048869//cellular developmental process;GO:0032990//cell part morphogenesis;GO:0032989//cellular component morphogenesis;GO:0071840//cellular component organization or biogenesis;GO:0048666//neuron development;GO:0097485//neuron projection guidance;GO:0040011//locomotion;GO:0000904//cell morphogenesis involved in d…
BGI_novel_G000847	10.78	12.62	7.37	6.35	9.97	6.43		K13207//CUG-BP- and ETR3-like factor		GO:1901363//heterocyclic compound binding;GO:0097159//organic cyclic compound binding;GO:0003723//RNA binding;GO:0003676//nucleic acid binding;GO:0005488//binding;
BGI_novel_G000849	0.38	1.23	0.78	0.94	2.39	1.08		K08810//triple functional domain protein [EC:2.7.11.1]
BGI_novel_G000850	7.56	13.05	9.28	7.29	11.56	10.74	NGFIB-like	K16756//coiled-coil domain-containing protein 64
BGI_novel_G000851	6.87	7.91	4.45	3.86	8.6	3.08	AF-4	K16756//coiled-coil domain-containing protein 64;K08810//triple functional domain protein [EC:2.7.11.1];K12850//pre-mRNA-splicing factor 38B+ko03040//Spliceosome;K08558//nuclear receptor subfamily 4 group A member 2+ko04925//Aldosterone synthesis and secretion+ko04928//Parathyroid hormone synthesis, secretion and action
BGI_novel_G000852	1.25	2.11	0.0	1.94	1.95	0.91	NGFIB-like	K16756//coiled-coil domain-containing protein 64
BGI_novel_G000853	1.82	1.81	1.07	1.12	1.73	1.12	ARID	K18422//helicase MOV-10 [EC:3.6.4.13];K13983//putative helicase MOV10L1 [EC:3.6.4.13]		GO:0097159//organic cyclic compound binding;GO:0046872//metal ion binding;GO:0005488//binding;GO:1901363//heterocyclic compound binding;GO:0043169//cation binding;GO:0043167//ion binding;GO:0003676//nucleic acid binding;
BGI_novel_G000854	2.17	1.8	1.53	1.76	2.71	1.86				GO:0043167//ion binding;GO:0097159//organic cyclic compound binding;GO:0005488//binding;GO:0043169//cation binding;GO:0003676//nucleic acid binding;GO:1901363//heterocyclic compound binding;GO:0046872//metal ion binding;
BGI_novel_G000855	0.74	1.47	1.01	1.03	0.48	0.87				GO:0046872//metal ion binding;GO:1901363//heterocyclic compound binding;GO:0005488//binding;GO:0003676//nucleic acid binding;GO:0043167//ion binding;GO:0043169//cation binding;GO:0097159//organic cyclic compound binding;
BGI_novel_G000856	29.16	29.21	21.9	22.9	31.33	25.68	HPD	K10955//mucin-2+ko05226//Gastric cancer+ko05146//Amoebiasis		GO:0051234//establishment of localization;GO:0033036//macromolecule localization;GO:0051179//localization;GO:0006810//transport;GO:0015031//protein transport;GO:0051641//cellular localization;GO:0042886//amide transport;GO:0015833//peptide transport;GO:0006886//intracellular protein transport;GO:0051649//establishment of localization in cell;GO:0008104//protein localization;GO:0046907//intracellu…
BGI_novel_G000858	2.74	2.6	2.73	2.84	1.99	2.46		K22370//apoptosis-resistant E3 ubiquitin protein ligase 1 [EC:2.3.2.26]		GO:0140096//catalytic activity, acting on a protein;GO:0019787//ubiquitin-like protein transferase activity;GO:0003824//catalytic activity;GO:0004842//ubiquitin-protein transferase activity;GO:0016740//transferase activity;
BGI_novel_G000859	2.1	0.08	2.94	1.02	4.67	0.0		K22370//apoptosis-resistant E3 ubiquitin protein ligase 1 [EC:2.3.2.26]		GO:0019787//ubiquitin-like protein transferase activity;GO:0003824//catalytic activity;GO:0004842//ubiquitin-protein transferase activity;GO:0016740//transferase activity;GO:0140096//catalytic activity, acting on a protein;
BGI_novel_G000860	1.91	0.0	1.57	1.4	6.18	4.02		K22370//apoptosis-resistant E3 ubiquitin protein ligase 1 [EC:2.3.2.26]		GO:0003824//catalytic activity;GO:0004842//ubiquitin-protein transferase activity;GO:0016740//transferase activity;GO:0019787//ubiquitin-like protein transferase activity;GO:0140096//catalytic activity, acting on a protein;
BGI_novel_G000861	0.9	3.41	0.79	5.19	3.46	3.56		K22370//apoptosis-resistant E3 ubiquitin protein ligase 1 [EC:2.3.2.26]		GO:0016740//transferase activity;GO:0140096//catalytic activity, acting on a protein;GO:0019787//ubiquitin-like protein transferase activity;GO:0003824//catalytic activity;GO:0004842//ubiquitin-protein transferase activity;
BGI_novel_G000862	0.0	1.51	1.16	0.0	1.11	0.0		K22370//apoptosis-resistant E3 ubiquitin protein ligase 1 [EC:2.3.2.26]		GO:0019787//ubiquitin-like protein transferase activity;GO:0016740//transferase activity;GO:0004842//ubiquitin-protein transferase activity;GO:0140096//catalytic activity, acting on a protein;GO:0003824//catalytic activity;
BGI_novel_G000863	0.0	2.96	0.98	1.95	0.0	2.83		K22370//apoptosis-resistant E3 ubiquitin protein ligase 1 [EC:2.3.2.26]		GO:0003824//catalytic activity;GO:0140096//catalytic activity, acting on a protein;GO:0019787//ubiquitin-like protein transferase activity;GO:0016740//transferase activity;GO:0004842//ubiquitin-protein transferase activity;
BGI_novel_G000864	2.0	2.38	0.0	0.0	0.03	0.0		K22370//apoptosis-resistant E3 ubiquitin protein ligase 1 [EC:2.3.2.26]		GO:0004842//ubiquitin-protein transferase activity;GO:0140096//catalytic activity, acting on a protein;GO:0019787//ubiquitin-like protein transferase activity;GO:0016740//transferase activity;GO:0003824//catalytic activity;
BGI_novel_G000865	0.0	0.0	0.0	0.0	0.0	0.3		K22370//apoptosis-resistant E3 ubiquitin protein ligase 1 [EC:2.3.2.26]		GO:0140096//catalytic activity, acting on a protein;GO:0003824//catalytic activity;GO:0016740//transferase activity;GO:0004842//ubiquitin-protein transferase activity;GO:0019787//ubiquitin-like protein transferase activity;
BGI_novel_G000866	2.43	2.33	1.98	0.0	2.72	1.83		K22370//apoptosis-resistant E3 ubiquitin protein ligase 1 [EC:2.3.2.26]		GO:0019787//ubiquitin-like protein transferase activity;GO:0004842//ubiquitin-protein transferase activity;GO:0016740//transferase activity;GO:0003824//catalytic activity;GO:0140096//catalytic activity, acting on a protein;
BGI_novel_G000867	4.96	8.31	6.38	4.83	5.38	7.66		K11885//DNA damage-inducible protein 1		GO:0140096//catalytic activity, acting on a protein;GO:0016787//hydrolase activity;GO:0070011//peptidase activity, acting on L-amino acid peptides;GO:0008233//peptidase activity;GO:0003824//catalytic activity;GO:0070001//aspartic-type peptidase activity;GO:0004175//endopeptidase activity;GO:0004190//aspartic-type endopeptidase activity;
BGI_novel_G000868	1.57	1.62	2.15	1.5	1.83	1.58		K11885//DNA damage-inducible protein 1		GO:0140096//catalytic activity, acting on a protein;GO:0070001//aspartic-type peptidase activity;GO:0003824//catalytic activity;GO:0016787//hydrolase activity;GO:0070011//peptidase activity, acting on L-amino acid peptides;GO:0008233//peptidase activity;GO:0004175//endopeptidase activity;GO:0004190//aspartic-type endopeptidase activity;
BGI_novel_G000869	90.77	85.28	91.54	80.07	94.97	102.84		K07192//flotillin+ko04910//Insulin signaling pathway		GO:0043168//anion binding;GO:0043167//ion binding;GO:1901363//heterocyclic compound binding;GO:0048037//cofactor binding;GO:0097159//organic cyclic compound binding;GO:0005488//binding;GO:0000166//nucleotide binding;GO:0050662//coenzyme binding;GO:0003824//catalytic activity;GO:0016491//oxidoreductase activity;GO:1901265//nucleoside phosphate binding;GO:0016614//oxidoreductase activity, acting on…
BGI_novel_G000870	29.4	35.94	32.17	42.66	34.03	28.13		K07192//flotillin+ko04910//Insulin signaling pathway
BGI_novel_G000871	1.39	1.87	0.95	1.13	2.05	1.1	HMG	K03213//naked cuticle+ko04310//Wnt signaling pathway
BGI_novel_G000872	0.41	0.24	0.13	0.12	0.11	0.32	zf-C2H2	K03213//naked cuticle+ko04310//Wnt signaling pathway
BGI_novel_G000873	1.82	1.9	1.37	2.13	2.71	1.52				GO:0016020//membrane;GO:0031224//intrinsic component of membrane;GO:0044425//membrane part;GO:0016021//integral component of membrane;
BGI_novel_G000874	0.59	1.14	0.75	0.0	1.04	1.94	zf-C2H2	K20641//Rho GTPase-activating protein 20		GO:0009987//cellular process;GO:0050794//regulation of cellular process;GO:0050896//response to stimulus;GO:0050789//regulation of biological process;GO:0023052//signaling;GO:0007154//cell communication;GO:0007165//signal transduction;GO:0065007//biological regulation;GO:0051716//cellular response to stimulus;
BGI_novel_G000875	0.84	1.58	1.46	0.28	0.46	0.14	zf-C2H2	K20641//Rho GTPase-activating protein 20		GO:0050896//response to stimulus;GO:0023052//signaling;GO:0051716//cellular response to stimulus;GO:0007165//signal transduction;GO:0065007//biological regulation;GO:0050794//regulation of cellular process;GO:0050789//regulation of biological process;GO:0009987//cellular process;GO:0007154//cell communication;
BGI_novel_G000876	1.06	0.48	1.35	2.86	0.36	2.15	zf-C2H2	K20641//Rho GTPase-activating protein 20		GO:0050896//response to stimulus;GO:0007154//cell communication;GO:0009987//cellular process;GO:0007165//signal transduction;GO:0050794//regulation of cellular process;GO:0065007//biological regulation;GO:0050789//regulation of biological process;GO:0051716//cellular response to stimulus;GO:0023052//signaling;
BGI_novel_G000877	2.36	3.68	1.85	2.29	3.1	1.92	zf-C2H2	K20641//Rho GTPase-activating protein 20		GO:0007154//cell communication;GO:0023052//signaling;GO:0065007//biological regulation;GO:0050896//response to stimulus;GO:0007165//signal transduction;GO:0050794//regulation of cellular process;GO:0009987//cellular process;GO:0051716//cellular response to stimulus;GO:0050789//regulation of biological process;
BGI_novel_G000878	1.1	1.15	0.68	1.89	2.27	1.34		K20641//Rho GTPase-activating protein 20		GO:0048468//cell development;GO:0003381//epithelial cell morphogenesis involved in gastrulation;GO:0048569//post-embryonic animal organ development;GO:0060429//epithelium development;GO:0050794//regulation of cellular process;GO:0007369//gastrulation;GO:0003383//apical constriction;GO:0009791//post-embryonic development;GO:0048856//anatomical structure development;GO:0030048//actin filament-based…
BGI_novel_G000879	1.2	0.71	0.29	0.0	2.54	0.71	zf-C2H2	K20641//Rho GTPase-activating protein 20		GO:0051716//cellular response to stimulus;GO:0023052//signaling;GO:0009987//cellular process;GO:0050789//regulation of biological process;GO:0007154//cell communication;GO:0050896//response to stimulus;GO:0065007//biological regulation;GO:0007165//signal transduction;GO:0050794//regulation of cellular process;
BGI_novel_G000880	0.57	0.75	0.16	0.56	2.19	1.07	MBD	K20641//Rho GTPase-activating protein 20		GO:0050896//response to stimulus;GO:0007154//cell communication;GO:0050789//regulation of biological process;GO:0007165//signal transduction;GO:0065007//biological regulation;GO:0050794//regulation of cellular process;GO:0009987//cellular process;GO:0051716//cellular response to stimulus;GO:0023052//signaling;
BGI_novel_G000881	0.24	0.89	1.18	0.36	0.15	0.31	MBD	K20641//Rho GTPase-activating protein 20		GO:0065007//biological regulation;GO:0007165//signal transduction;GO:0051716//cellular response to stimulus;GO:0009987//cellular process;GO:0050789//regulation of biological process;GO:0023052//signaling;GO:0050794//regulation of cellular process;GO:0050896//response to stimulus;GO:0007154//cell communication;
BGI_novel_G000883	0.25	0.2	0.58	0.0	0.2	0.76	MBD	K20641//Rho GTPase-activating protein 20		GO:0050896//response to stimulus;GO:0050794//regulation of cellular process;GO:0050789//regulation of biological process;GO:0065007//biological regulation;GO:0007165//signal transduction;GO:0023052//signaling;GO:0007154//cell communication;GO:0051716//cellular response to stimulus;GO:0009987//cellular process;
BGI_novel_G000886	0.87	1.37	1.07	0.83	1.65	1.17	MBD	K20641//Rho GTPase-activating protein 20		GO:0009987//cellular process;GO:0050794//regulation of cellular process;GO:0065007//biological regulation;GO:0050789//regulation of biological process;GO:0051716//cellular response to stimulus;GO:0007154//cell communication;GO:0050896//response to stimulus;GO:0023052//signaling;GO:0007165//signal transduction;
BGI_novel_G000887	0.93	0.67	0.4	0.45	1.12	0.71		K20016//cell death protein hid+ko04214//Apoptosis - fly+ko04215//Apoptosis - multiple species+ko04013//MAPK signaling pathway - fly		GO:0016021//integral component of membrane;GO:0016020//membrane;GO:0044425//membrane part;GO:0031224//intrinsic component of membrane;
BGI_novel_G000888	4.28	4.64	3.12	3.34	5.19	4.55		K01540//sodium/potassium-transporting ATPase subunit beta+ko04024//cAMP signaling pathway+ko04022//cGMP-PKG signaling pathway+ko04919//Thyroid hormone signaling pathway+ko04918//Thyroid hormone synthesis+ko04911//Insulin secretion+ko04261//Adrenergic signaling in cardiomyocytes+ko04260//Cardiac muscle contraction+ko04978//Mineral absorption+ko04974//Protein digestion and absorption+ko04976//Bile …
BGI_novel_G000889	153.87	305.19	98.72	70.65	114.63	94.85		K01540//sodium/potassium-transporting ATPase subunit beta+ko04024//cAMP signaling pathway+ko04022//cGMP-PKG signaling pathway+ko04919//Thyroid hormone signaling pathway+ko04918//Thyroid hormone synthesis+ko04911//Insulin secretion+ko04261//Adrenergic signaling in cardiomyocytes+ko04260//Cardiac muscle contraction+ko04978//Mineral absorption+ko04974//Protein digestion and absorption+ko04976//Bile …
BGI_novel_G000890	5.67	10.89	5.93	7.78	5.37	7.47		K01540//sodium/potassium-transporting ATPase subunit beta+ko04024//cAMP signaling pathway+ko04022//cGMP-PKG signaling pathway+ko04919//Thyroid hormone signaling pathway+ko04918//Thyroid hormone synthesis+ko04911//Insulin secretion+ko04261//Adrenergic signaling in cardiomyocytes+ko04260//Cardiac muscle contraction+ko04978//Mineral absorption+ko04974//Protein digestion and absorption+ko04976//Bile …
BGI_novel_G000891	4.32	7.76	7.56	6.25	8.06	8.35		K08805//doublecortin-like kinase 1/2 [EC:2.7.11.1]		GO:0035556//intracellular signal transduction;GO:0007165//signal transduction;GO:0050794//regulation of cellular process;GO:0023052//signaling;GO:0065007//biological regulation;GO:0050896//response to stimulus;GO:0007154//cell communication;GO:0051716//cellular response to stimulus;GO:0009987//cellular process;GO:0050789//regulation of biological process;GO:0005622//intracellular;GO:0005623//cell…
BGI_novel_G000892	2.17	2.32	1.66	1.85	1.79	1.63		K08805//doublecortin-like kinase 1/2 [EC:2.7.11.1]		GO:0007165//signal transduction;GO:0051716//cellular response to stimulus;GO:0035556//intracellular signal transduction;GO:0023052//signaling;GO:0007154//cell communication;GO:0050896//response to stimulus;GO:0050794//regulation of cellular process;GO:0065007//biological regulation;GO:0050789//regulation of biological process;GO:0009987//cellular process;GO:0005623//cell;GO:0044464//cell part;GO:…
BGI_novel_G000893	10.83	11.32	9.65	9.77	11.8	10.14		K06491//neural cell adhesion molecule+ko04514//Cell adhesion molecules (CAMs)+ko05020//Prion diseases		GO:0022610//biological adhesion;GO:0007155//cell adhesion;GO:0016020//membrane;GO:0031224//intrinsic component of membrane;GO:0016021//integral component of membrane;GO:0044425//membrane part;
BGI_novel_G000894	5.98	7.53	4.63	5.14	7.88	6.56		K06491//neural cell adhesion molecule+ko04514//Cell adhesion molecules (CAMs)+ko05020//Prion diseases		GO:0007155//cell adhesion;GO:0022610//biological adhesion;GO:0016020//membrane;
BGI_novel_G000895	1.66	2.66	2.09	2.13	1.91	1.41		K06491//neural cell adhesion molecule+ko04514//Cell adhesion molecules (CAMs)+ko05020//Prion diseases		GO:0007155//cell adhesion;GO:0022610//biological adhesion;GO:0031224//intrinsic component of membrane;GO:0016020//membrane;GO:0044425//membrane part;GO:0016021//integral component of membrane;
BGI_novel_G000896	16.26	17.98	18.32	13.42	14.4	17.19	zf-BED	K22762//desumoylating isopeptidase 1 [EC:3.4.-.-];K22593//chromosome alignment-maintaining phosphoprotein 1;K06496//selectin, platele+ko04514//Cell adhesion molecules (CAMs)+ko05144//Malaria+ko05150//Staphylococcus aureus infection;K21769//myb-related protein B+ko04218//Cellular senescence
BGI_novel_G000897	0.0	0.0	2.64	0.0	1.77	0.0				GO:0044424//intracellular part;GO:0005623//cell;GO:0043228//non-membrane-bounded organelle;GO:0044464//cell part;GO:0043232//intracellular non-membrane-bounded organelle;GO:0005622//intracellular;GO:0005856//cytoskeleton;GO:0043226//organelle;GO:0043229//intracellular organelle;
BGI_novel_G000898	6.12	1.01	5.96	5.33	7.19	9.69		K10951//solute carrier family 12 (sodium/potassium/chloride transporter), member 2+ko04970//Salivary secretion+ko04972//Pancreatic secretion+ko05110//Vibrio cholerae infection		GO:0031224//intrinsic component of membrane;GO:0044425//membrane part;GO:0016021//integral component of membrane;GO:0016020//membrane;GO:0015103//inorganic anion transmembrane transporter activity;GO:1901363//heterocyclic compound binding;GO:0015405//P-P-bond-hydrolysis-driven transmembrane transporter activity;GO:0043168//anion binding;GO:0015294//solute:cation symporter activity;GO:0016462//pyr…
BGI_novel_G000899	17.83	14.87	7.37	11.74	8.31	9.66		K10951//solute carrier family 12 (sodium/potassium/chloride transporter), member 2+ko04970//Salivary secretion+ko04972//Pancreatic secretion+ko05110//Vibrio cholerae infection		GO:0044425//membrane part;GO:0016021//integral component of membrane;GO:0016020//membrane;GO:0031224//intrinsic component of membrane;GO:0015294//solute:cation symporter activity;GO:0035639//purine ribonucleoside triphosphate binding;GO:0000166//nucleotide binding;GO:0022804//active transmembrane transporter activity;GO:0032553//ribonucleotide binding;GO:0016787//hydrolase activity;GO:0015399//pr…
BGI_novel_G000900	0.0	6.68	12.05	2.47	10.84	10.06		K10951//solute carrier family 12 (sodium/potassium/chloride transporter), member 2+ko04970//Salivary secretion+ko04972//Pancreatic secretion+ko05110//Vibrio cholerae infection		GO:0016021//integral component of membrane;GO:0031224//intrinsic component of membrane;GO:0016020//membrane;GO:0044425//membrane part;GO:0097159//organic cyclic compound binding;GO:0016887//ATPase activity;GO:0003824//catalytic activity;GO:1901363//heterocyclic compound binding;GO:0022853//active ion transmembrane transporter activity;GO:0032559//adenyl ribonucleotide binding;GO:0016462//pyrophos…
BGI_novel_G000901	0.0	6.92	0.04	0.03	0.41	0.1		K10951//solute carrier family 12 (sodium/potassium/chloride transporter), member 2+ko04970//Salivary secretion+ko04972//Pancreatic secretion+ko05110//Vibrio cholerae infection		GO:0016021//integral component of membrane;GO:0031224//intrinsic component of membrane;GO:0044425//membrane part;GO:0016020//membrane;GO:0032553//ribonucleotide binding;GO:1901363//heterocyclic compound binding;GO:0008509//anion transmembrane transporter activity;GO:0003824//catalytic activity;GO:0016887//ATPase activity;GO:0022804//active transmembrane transporter activity;GO:0043167//ion bindin…
BGI_novel_G000902	2.07	2.45	1.78	1.06	1.63	1.95		K14320//aladin+ko03013//RNA transport;K03691//peptide-O-fucosyltransferase [EC:2.4.1.221]+ko00514//Other types of O-glycan biosynthesis
BGI_novel_G000903	408.14	362.27	385.21	526.21	632.17	364.53		K12823//ATP-dependent RNA helicase DDX5/DBP2 [EC:3.6.4.13]+ko03040//Spliceosome+ko05202//Transcriptional misregulation in cancer+ko05205//Proteoglycans in cancer		GO:0016462//pyrophosphatase activity;GO:0004386//helicase activity;GO:0036094//small molecule binding;GO:0005524//ATP binding;GO:0016818//hydrolase activity, acting on acid anhydrides, in phosphorus-containing anhydrides;GO:0003824//catalytic activity;GO:0017076//purine nucleotide binding;GO:0032553//ribonucleotide binding;GO:0017111//nucleoside-triphosphatase activity;GO:1901363//heterocyclic co…
BGI_novel_G000904	70.03	73.24	84.16	48.72	45.09	60.48		K12823//ATP-dependent RNA helicase DDX5/DBP2 [EC:3.6.4.13]+ko03040//Spliceosome+ko05202//Transcriptional misregulation in cancer+ko05205//Proteoglycans in cancer		GO:0016787//hydrolase activity;GO:0004386//helicase activity;GO:0016462//pyrophosphatase activity;GO:1901265//nucleoside phosphate binding;GO:0097159//organic cyclic compound binding;GO:0036094//small molecule binding;GO:0043167//ion binding;GO:1901363//heterocyclic compound binding;GO:0000166//nucleotide binding;GO:0032553//ribonucleotide binding;GO:0003676//nucleic acid binding;GO:0003824//cata…
BGI_novel_G000905	3.26	3.58	3.15	4.76	3.44	4.06		K10722//ecdysteroid 2-hydroxylase+ko00981//Insect hormone biosynthesis		GO:0050896//response to stimulus;GO:0007417//central nervous system development;GO:0042180//cellular ketone metabolic process;GO:0030182//neuron differentiation;GO:1902653//secondary alcohol biosynthetic process;GO:0009791//post-embryonic development;GO:0009058//biosynthetic process;GO:0006928//movement of cell or subcellular component;GO:0048666//neuron development;GO:0044283//small molecule bio…
BGI_novel_G000906	0.0	0.0	0.0	0.0	0.59	0.0	CUT	K10373//tropomyosin 1+ko05414//Dilated cardiomyopathy (DCM)+ko05410//Hypertrophic cardiomyopathy (HCM)+ko04261//Adrenergic signaling in cardiomyocytes+ko04260//Cardiac muscle contraction+ko05206//MicroRNAs in cancer
BGI_novel_G000907	30.41	16.92	10.44	56.72	5.4	6.73	CUT	K10373//tropomyosin 1+ko05414//Dilated cardiomyopathy (DCM)+ko05410//Hypertrophic cardiomyopathy (HCM)+ko04261//Adrenergic signaling in cardiomyocytes+ko04260//Cardiac muscle contraction+ko05206//MicroRNAs in cancer
BGI_novel_G000908	7.85	9.56	8.85	6.04	7.26	7.85		K10373//tropomyosin 1+ko05414//Dilated cardiomyopathy (DCM)+ko05410//Hypertrophic cardiomyopathy (HCM)+ko04261//Adrenergic signaling in cardiomyocytes+ko04260//Cardiac muscle contraction+ko05206//MicroRNAs in cancer
BGI_novel_G000909	18.74	29.51	19.39	16.87	18.16	21.75	CUT	K10373//tropomyosin 1+ko05414//Dilated cardiomyopathy (DCM)+ko05410//Hypertrophic cardiomyopathy (HCM)+ko04261//Adrenergic signaling in cardiomyocytes+ko04260//Cardiac muscle contraction+ko05206//MicroRNAs in cancer		GO:0048869//cellular developmental process;GO:0032504//multicellular organism reproduction;GO:0120032//regulation of plasma membrane bounded cell projection assembly;GO:0051641//cellular localization;GO:0048599//oocyte development;GO:0007350//blastoderm segmentation;GO:0048856//anatomical structure development;GO:0120036//plasma membrane bounded cell projection organization;GO:0009952//anterior/p…
BGI_novel_G000910	2.71	0.0	0.0	3.19	1.07	0.93	CUT	K10373//tropomyosin 1+ko05414//Dilated cardiomyopathy (DCM)+ko05410//Hypertrophic cardiomyopathy (HCM)+ko04261//Adrenergic signaling in cardiomyocytes+ko04260//Cardiac muscle contraction+ko05206//MicroRNAs in cancer
BGI_novel_G000911	7.08	5.92	7.73	6.8	9.87	6.93		K10373//tropomyosin 1+ko05414//Dilated cardiomyopathy (DCM)+ko05410//Hypertrophic cardiomyopathy (HCM)+ko04261//Adrenergic signaling in cardiomyocytes+ko04260//Cardiac muscle contraction+ko05206//MicroRNAs in cancer
BGI_novel_G000912	6.64	8.18	7.45	11.02	7.36	8.16	CUT	K10373//tropomyosin 1+ko05414//Dilated cardiomyopathy (DCM)+ko05410//Hypertrophic cardiomyopathy (HCM)+ko04261//Adrenergic signaling in cardiomyocytes+ko04260//Cardiac muscle contraction+ko05206//MicroRNAs in cancer
BGI_novel_G000913	7.11	8.35	10.26	5.53	7.79	10.05	CUT	K10373//tropomyosin 1+ko05414//Dilated cardiomyopathy (DCM)+ko05410//Hypertrophic cardiomyopathy (HCM)+ko04261//Adrenergic signaling in cardiomyocytes+ko04260//Cardiac muscle contraction+ko05206//MicroRNAs in cancer
BGI_novel_G000914	7.68	10.17	5.86	4.62	8.39	7.29		K21125//mucin-5AC+ko04657//IL-17 signaling pathway		GO:0003824//catalytic activity;GO:0016741//transferase activity, transferring one-carbon groups;GO:0016740//transferase activity;GO:0008168//methyltransferase activity;
BGI_novel_G000915	1.71	1.55	2.31	1.65	1.64	1.73		K02513//heparan sulfate 2-O-sulfotransferase HS2ST1 [EC:2.8.2.-]+ko00534//Glycosaminoglycan biosynthesis - heparan sulfate / heparin;K03193//dermatan/chondrotin sulfate uronyl 2-O-sulfotransferase UST [EC:2.8.2.-]+ko00532//Glycosaminoglycan biosynthesis - chondroitin sulfate / dermatan sulfate		GO:0030154//cell differentiation;GO:0006807//nitrogen compound metabolic process;GO:0050793//regulation of developmental process;GO:0008152//metabolic process;GO:0032501//multicellular organismal process;GO:0048468//cell development;GO:0009950//dorsal/ventral axis specification;GO:0043170//macromolecule metabolic process;GO:0007275//multicellular organism development;GO:0048869//cellular developm…
BGI_novel_G000916	0.0	0.0	0.43	1.25	1.35	2.17		K02513//heparan sulfate 2-O-sulfotransferase HS2ST1 [EC:2.8.2.-]+ko00534//Glycosaminoglycan biosynthesis - heparan sulfate / heparin;K03193//dermatan/chondrotin sulfate uronyl 2-O-sulfotransferase UST [EC:2.8.2.-]+ko00532//Glycosaminoglycan biosynthesis - chondroitin sulfate / dermatan sulfate		GO:0031224//intrinsic component of membrane;GO:0016021//integral component of membrane;GO:0016020//membrane;GO:0044425//membrane part;GO:0016782//transferase activity, transferring sulfur-containing groups;GO:0008146//sulfotransferase activity;GO:0016740//transferase activity;GO:0003824//catalytic activity;
BGI_novel_G000917	0.6	0.48	0.83	2.31	1.37	1.17		K02513//heparan sulfate 2-O-sulfotransferase HS2ST1 [EC:2.8.2.-]+ko00534//Glycosaminoglycan biosynthesis - heparan sulfate / heparin;K03193//dermatan/chondrotin sulfate uronyl 2-O-sulfotransferase UST [EC:2.8.2.-]+ko00532//Glycosaminoglycan biosynthesis - chondroitin sulfate / dermatan sulfate
BGI_novel_G000918	1.06	0.42	0.58	2.75	1.06	0.75		K02513//heparan sulfate 2-O-sulfotransferase HS2ST1 [EC:2.8.2.-]+ko00534//Glycosaminoglycan biosynthesis - heparan sulfate / heparin;K03193//dermatan/chondrotin sulfate uronyl 2-O-sulfotransferase UST [EC:2.8.2.-]+ko00532//Glycosaminoglycan biosynthesis - chondroitin sulfate / dermatan sulfate		GO:0016021//integral component of membrane;GO:0031224//intrinsic component of membrane;GO:0016020//membrane;GO:0044425//membrane part;GO:0016740//transferase activity;GO:0003824//catalytic activity;GO:0016782//transferase activity, transferring sulfur-containing groups;GO:0008146//sulfotransferase activity;
BGI_novel_G000919	1.75	2.0	1.55	1.26	2.37	1.72
BGI_novel_G000920	0.29	0.23	0.14	0.31	1.02	0.23		K14616//cubilin+ko04977//Vitamin digestion and absorption		GO:0045168//cell-cell signaling involved in cell fate commitment;GO:0046331//lateral inhibition;GO:0030154//cell differentiation;GO:0032502//developmental process;GO:0045165//cell fate commitment;GO:0023052//signaling;GO:0048869//cellular developmental process;GO:0009987//cellular process;GO:0007267//cell-cell signaling;GO:0007154//cell communication;GO:0031224//intrinsic component of membrane;GO…
BGI_novel_G000921	4.59	6.46	2.9	2.55	4.83	3.29		K14616//cubilin+ko04977//Vitamin digestion and absorption		GO:0007154//cell communication;GO:0045165//cell fate commitment;GO:0030154//cell differentiation;GO:0009987//cellular process;GO:0032502//developmental process;GO:0048869//cellular developmental process;GO:0046331//lateral inhibition;GO:0007267//cell-cell signaling;GO:0045168//cell-cell signaling involved in cell fate commitment;GO:0023052//signaling;GO:0016020//membrane;GO:0031224//intrinsic com…
BGI_novel_G000922	0.46	1.55	1.31	1.78	2.52	1.77		K04550//low-density lipoprotein receptor-related protein 1 (alpha-2-macroglobulin receptor)+ko05144//Malaria+ko04979//Cholesterol metabolism+ko05010//Alzheimer disease		GO:0045168//cell-cell signaling involved in cell fate commitment;GO:0030154//cell differentiation;GO:0048869//cellular developmental process;GO:0023052//signaling;GO:0009987//cellular process;GO:0032502//developmental process;GO:0045165//cell fate commitment;GO:0046331//lateral inhibition;GO:0007154//cell communication;GO:0007267//cell-cell signaling;GO:0016020//membrane;GO:0044425//membrane part…
BGI_novel_G000923	6.64	5.12	5.56	5.84	5.62	6.61		K05128//RYK receptor-like tyrosine kinase [EC:2.7.10.1]+ko04360//Axon guidance+ko04310//Wnt signaling pathway		GO:0120039//plasma membrane bounded cell projection morphogenesis;GO:0022612//gland morphogenesis;GO:0048667//cell morphogenesis involved in neuron differentiation;GO:0051716//cellular response to stimulus;GO:0050789//regulation of biological process;GO:0006928//movement of cell or subcellular component;GO:0048666//neuron development;GO:0050794//regulation of cellular process;GO:0071840//cellular…
BGI_novel_G000924	31.76	32.14	32.4	23.61	26.22	30.9		K00232//acyl-CoA oxidase [EC:1.3.3.6]+ko03320//PPAR signaling pathway+ko04024//cAMP signaling pathway+ko04146//Peroxisome+ko01040//Biosynthesis of unsaturated fatty acids+ko00592//alpha-Linolenic acid metabolism+ko01100//Metabolic pathways+ko01212//Fatty acid metabolism+ko00071//Fatty acid degradation		GO:0006635//fatty acid beta-oxidation;GO:0044248//cellular catabolic process;GO:0072329//monocarboxylic acid catabolic process;GO:0006082//organic acid metabolic process;GO:0009987//cellular process;GO:1901575//organic substance catabolic process;GO:0044238//primary metabolic process;GO:0044281//small molecule metabolic process;GO:0071704//organic substance metabolic process;GO:0044255//cellular …
BGI_novel_G000925	2.82	8.06	2.27	0.0	0.0	0.0	zf-C2H2	K08867//WNK lysine deficient protein kinase [EC:2.7.11.1]		GO:0030182//neuron differentiation;GO:0006468//protein phosphorylation;GO:0048869//cellular developmental process;GO:0043412//macromolecule modification;GO:0090263//positive regulation of canonical Wnt signaling pathway;GO:0032990//cell part morphogenesis;GO:0034764//positive regulation of transmembrane transport;GO:0048513//animal organ development;GO:0097485//neuron projection guidance;GO:19032…
BGI_novel_G000926	16.51	16.35	11.28	7.18	13.42	11.36	zf-C2H2	K08867//WNK lysine deficient protein kinase [EC:2.7.11.1]		GO:0044238//primary metabolic process;GO:0044267//cellular protein metabolic process;GO:0060828//regulation of canonical Wnt signaling pathway;GO:0043270//positive regulation of ion transport;GO:0048699//generation of neurons;GO:0048812//neuron projection morphogenesis;GO:1903286//regulation of potassium ion import;GO:0006796//phosphate-containing compound metabolic process;GO:0006464//cellular p…
BGI_novel_G000927	0.0	0.03	0.0	0.0	0.04	0.0		K08867//WNK lysine deficient protein kinase [EC:2.7.11.1]
BGI_novel_G000928	0.56	1.71	0.38	0.41	1.1	0.17		K08867//WNK lysine deficient protein kinase [EC:2.7.11.1]		GO:0008144//drug binding;GO:0036094//small molecule binding;GO:0097159//organic cyclic compound binding;GO:1901363//heterocyclic compound binding;GO:1901265//nucleoside phosphate binding;GO:0016773//phosphotransferase activity, alcohol group as acceptor;GO:0032553//ribonucleotide binding;GO:0035639//purine ribonucleoside triphosphate binding;GO:0017076//purine nucleotide binding;GO:0016301//kinas…
BGI_novel_G000929	3.68	3.17	3.42	3.48	2.48	2.5		K08867//WNK lysine deficient protein kinase [EC:2.7.11.1]
BGI_novel_G000930	2.91	4.71	3.13	3.17	2.51	3.09		K08867//WNK lysine deficient protein kinase [EC:2.7.11.1]
BGI_novel_G000931	1.34	1.57	1.64	1.34	1.23	1.27
BGI_novel_G000932	1.35	1.53	0.58	1.3	1.04	0.95	HMG	K10750//chromatin assembly factor 1 subunit A;K18626//trichohyalin		GO:0006139//nucleobase-containing compound metabolic process;GO:0044271//cellular nitrogen compound biosynthetic process;GO:0009987//cellular process;GO:0009889//regulation of biosynthetic process;GO:0044237//cellular metabolic process;GO:0050789//regulation of biological process;GO:0044260//cellular macromolecule metabolic process;GO:0006355//regulation of transcription, DNA-templated;GO:1901360…
BGI_novel_G000933	1.73	2.31	2.03	1.18	2.28	1.65	zf-C2H2	K09228//KRAB domain-containing zinc finger protein		GO:0031323//regulation of cellular metabolic process;GO:0044237//cellular metabolic process;GO:0051252//regulation of RNA metabolic process;GO:0010468//regulation of gene expression;GO:0016070//RNA metabolic process;GO:0009889//regulation of biosynthetic process;GO:0006807//nitrogen compound metabolic process;GO:0018130//heterocycle biosynthetic process;GO:0006139//nucleobase-containing compound …
BGI_novel_G000934	1.98	1.83	1.88	1.71	1.57	1.76		K04615//gamma-aminobutyric acid type B receptor+ko04024//cAMP signaling pathway+ko04915//Estrogen signaling pathway+ko04727//GABAergic synapse+ko05032//Morphine addiction+ko04080//Neuroactive ligand-receptor interaction+ko04742//Taste transduction;K21871//M-phase phosphoprotein 8;K09228//KRAB domain-containing zinc finger protein;K00914//phosphatidylinositol 3-kinase [EC:2.7.1.137]+ko04145//Phago…
BGI_novel_G000935	2.4	2.92	2.0	1.31	2.57	2.68		K16506//protocadherin Fat 1/2/3;K06065//nuclear receptor co-repressor 2+ko04330//Notch signaling pathway+ko05169//Epstein-Barr virus infection;K14401//cleavage and polyadenylation specificity factor subunit 1+ko03015//mRNA surveillance pathway;K16681//protein crumbs+ko04391//Hippo signaling pathway - fly+ko04390//Hippo signaling pathway		GO:0044237//cellular metabolic process;GO:1901360//organic cyclic compound metabolic process;GO:0044238//primary metabolic process;GO:0006259//DNA metabolic process;GO:0008152//metabolic process;GO:0006807//nitrogen compound metabolic process;GO:0009987//cellular process;GO:0034641//cellular nitrogen compound metabolic process;GO:0071704//organic substance metabolic process;GO:0046483//heterocycl…
BGI_novel_G000936	0.0	0.91	0.59	1.16	0.31	2.09		K13871//solute carrier family 7 (cationic amino acid transporter), member 14		GO:0031224//intrinsic component of membrane;GO:0016020//membrane;GO:0044425//membrane part;GO:0016021//integral component of membrane;GO:0046943//carboxylic acid transmembrane transporter activity;GO:0015318//inorganic molecular entity transmembrane transporter activity;GO:0008509//anion transmembrane transporter activity;GO:0005342//organic acid transmembrane transporter activity;GO:0022857//tra…
BGI_novel_G000937	2.37	2.64	3.17	3.81	2.87	3.16		K09228//KRAB domain-containing zinc finger protein		GO:0043229//intracellular organelle;GO:0043227//membrane-bounded organelle;GO:0005622//intracellular;GO:0044464//cell part;GO:0043231//intracellular membrane-bounded organelle;GO:0005634//nucleus;GO:0043226//organelle;GO:0044424//intracellular part;GO:0005623//cell;GO:0005488//binding;GO:0043167//ion binding;GO:0046914//transition metal ion binding;GO:0097159//organic cyclic compound binding;GO:0…
BGI_novel_G000938	6.82	6.06	5.16	3.88	6.54	7.43		K00318//proline dehydrogenase [EC:1.5.-.-]+ko00330//Arginine and proline metabolism+ko01100//Metabolic pathways		GO:0046700//heterocycle catabolic process;GO:1901564//organonitrogen compound metabolic process;GO:0046483//heterocycle metabolic process;GO:1901575//organic substance catabolic process;GO:1901606//alpha-amino acid catabolic process;GO:0044238//primary metabolic process;GO:1901361//organic cyclic compound catabolic process;GO:0019752//carboxylic acid metabolic process;GO:0009064//glutamine family…
BGI_novel_G000939	36.04	40.2	30.82	18.22	30.67	27.1		K00318//proline dehydrogenase [EC:1.5.-.-]+ko00330//Arginine and proline metabolism+ko01100//Metabolic pathways		GO:0009056//catabolic process;GO:0046700//heterocycle catabolic process;GO:0046395//carboxylic acid catabolic process;GO:0016054//organic acid catabolic process;GO:1901605//alpha-amino acid metabolic process;GO:0019752//carboxylic acid metabolic process;GO:1901361//organic cyclic compound catabolic process;GO:0009064//glutamine family amino acid metabolic process;GO:0009987//cellular process;GO:0…
BGI_novel_G000940	0.0	0.01	0.01	6.54	8.13	9.35		K00318//proline dehydrogenase [EC:1.5.-.-]+ko00330//Arginine and proline metabolism+ko01100//Metabolic pathways		GO:1901565//organonitrogen compound catabolic process;GO:1901361//organic cyclic compound catabolic process;GO:0009056//catabolic process;GO:1901564//organonitrogen compound metabolic process;GO:0044237//cellular metabolic process;GO:0009064//glutamine family amino acid metabolic process;GO:0016054//organic acid catabolic process;GO:0019752//carboxylic acid metabolic process;GO:1901360//organic c…
BGI_novel_G000941	3.04	2.97	3.2	4.11	5.62	3.96		K08421//G protein-coupled receptor 84;K22873//protein trapped in endoderm-1		GO:0031224//intrinsic component of membrane;GO:0044425//membrane part;GO:0016020//membrane;GO:0016021//integral component of membrane;GO:0004872//receptor activity;GO:0038023//signaling receptor activity;GO:0060089//molecular transducer activity;GO:0004888//transmembrane signaling receptor activity;GO:0004871//signal transducer activity;GO:0099600//transmembrane receptor activity;GO:0004930//G-pr…
BGI_novel_G000942	10.44	12.35	11.14	7.07	13.68	11.31		K08421//G protein-coupled receptor 84;K22873//protein trapped in endoderm-1		GO:0048468//cell development;GO:0048869//cellular developmental process;GO:0007417//central nervous system development;GO:0009636//response to toxic substance;GO:0010001//glial cell differentiation;GO:0007010//cytoskeleton organization;GO:0007043//cell-cell junction assembly;GO:0030865//cortical cytoskeleton organization;GO:0050896//response to stimulus;GO:0044085//cellular component biogenesis;G…
BGI_novel_G000943	2.89	3.93	1.88	1.76	5.1	3.48		K08421//G protein-coupled receptor 84;K22873//protein trapped in endoderm-1		GO:0006996//organelle organization;GO:0042221//response to chemical;GO:0030866//cortical actin cytoskeleton organization;GO:0014070//response to organic cyclic compound;GO:0032501//multicellular organismal process;GO:0048731//system development;GO:0010243//response to organonitrogen compound;GO:0034329//cell junction assembly;GO:0072347//response to anesthetic;GO:0035094//response to nicotine;GO:…
BGI_novel_G000944	4.16	6.98	6.7	4.47	5.67	5.54		K20780//mediator of DNA damage checkpoint protein 1
BGI_novel_G000945	4.4	4.89	3.73	4.51	5.59	3.69	zf-C2H2	K15308//tristetraprolin+ko05167//Kaposi sarcoma-associated herpesvirus infection+ko05166//Human T-cell leukemia virus 1 infection		GO:0043167//ion binding;GO:0046872//metal ion binding;GO:0005488//binding;GO:0043169//cation binding;
BGI_novel_G000946	0.09	2.2	0.0	0.71	1.26	2.02	zf-C2H2	K15308//tristetraprolin+ko05167//Kaposi sarcoma-associated herpesvirus infection+ko05166//Human T-cell leukemia virus 1 infection		GO:0043167//ion binding;GO:0043169//cation binding;GO:0005488//binding;GO:0046872//metal ion binding;
BGI_novel_G000947	12.71	12.04	12.0	10.14	14.98	14.55		K08518//syntaxin-binding protein 5		GO:0006810//transport;GO:0016192//vesicle-mediated transport;GO:0051234//establishment of localization;GO:0051179//localization;GO:0016020//membrane;GO:0031224//intrinsic component of membrane;GO:0016021//integral component of membrane;GO:0044425//membrane part;
BGI_novel_G000948	0.97	2.09	1.37	1.74	1.71	1.52		K08518//syntaxin-binding protein 5		GO:0006810//transport;GO:0051234//establishment of localization;GO:0016192//vesicle-mediated transport;GO:0051179//localization;GO:0031224//intrinsic component of membrane;GO:0016020//membrane;GO:0016021//integral component of membrane;GO:0044425//membrane part;
BGI_novel_G000949	1.92	2.7	0.75	1.15	0.0	1.16		K08518//syntaxin-binding protein 5		GO:0050794//regulation of cellular process;GO:0007616//long-term memory;GO:0010646//regulation of cell communication;GO:0050804//modulation of chemical synaptic transmission;GO:0051179//localization;GO:0007613//memory;GO:0006810//transport;GO:0003008//system process;GO:0065007//biological regulation;GO:0016192//vesicle-mediated transport;GO:0032501//multicellular organismal process;GO:0050789//re…
BGI_novel_G000950	7.74	6.71	5.63	4.09	8.28	6.08		K08518//syntaxin-binding protein 5		GO:0006810//transport;GO:0051234//establishment of localization;GO:0016192//vesicle-mediated transport;GO:0051179//localization;GO:0031224//intrinsic component of membrane;GO:0016020//membrane;GO:0016021//integral component of membrane;GO:0044425//membrane part;
BGI_novel_G000951	34.76	39.03	34.06	35.92	42.31	34.49
BGI_novel_G000952	16.46	29.45	22.96	14.93	16.72	28.59
BGI_novel_G000953	5.33	5.13	7.62	5.84	13.49	12.77				GO:0005198//structural molecule activity;GO:0042302//structural constituent of cuticle;
BGI_novel_G000954	15.84	19.05	13.76	12.11	19.26	13.71	Pou	K09366//POU domain transcription factor, class 4		GO:0006139//nucleobase-containing compound metabolic process;GO:0018130//heterocycle biosynthetic process;GO:0044237//cellular metabolic process;GO:0044260//cellular macromolecule metabolic process;GO:0034654//nucleobase-containing compound biosynthetic process;GO:1901362//organic cyclic compound biosynthetic process;GO:0019438//aromatic compound biosynthetic process;GO:0009059//macromolecule bio…
BGI_novel_G000955	2.72	2.55	1.36	3.93	7.92	3.77	Pou	K09366//POU domain transcription factor, class 4		GO:0006725//cellular aromatic compound metabolic process;GO:0009059//macromolecule biosynthetic process;GO:0034641//cellular nitrogen compound metabolic process;GO:0006807//nitrogen compound metabolic process;GO:0010467//gene expression;GO:0097659//nucleic acid-templated transcription;GO:0009058//biosynthetic process;GO:0009987//cellular process;GO:0006351//transcription, DNA-templated;GO:0034645…
BGI_novel_G000956	4.43	5.44	2.84	0.0	0.0	2.07	Pou	K09366//POU domain transcription factor, class 4		GO:1901362//organic cyclic compound biosynthetic process;GO:0034641//cellular nitrogen compound metabolic process;GO:0016070//RNA metabolic process;GO:0006139//nucleobase-containing compound metabolic process;GO:0006725//cellular aromatic compound metabolic process;GO:0044260//cellular macromolecule metabolic process;GO:0044271//cellular nitrogen compound biosynthetic process;GO:1901360//organic …
BGI_novel_G000957	1.28	1.71	1.78	1.01	1.84	2.06		K14972//PAX-interacting protein 1		GO:0044425//membrane part;GO:0031224//intrinsic component of membrane;GO:0016021//integral component of membrane;GO:0016020//membrane;GO:0022857//transmembrane transporter activity;GO:0022803//passive transmembrane transporter activity;GO:0005216//ion channel activity;GO:0015267//channel activity;GO:0005215//transporter activity;GO:0015075//ion transmembrane transporter activity;GO:0022838//subst…
BGI_novel_G000958	0.28	1.81	0.58	0.3	0.42	0.8				GO:0016053//organic acid biosynthetic process;GO:0009987//cellular process;GO:0009067//aspartate family amino acid biosynthetic process;GO:0006528//asparagine metabolic process;GO:0006807//nitrogen compound metabolic process;GO:0032787//monocarboxylic acid metabolic process;GO:0071704//organic substance metabolic process;GO:0043603//cellular amide metabolic process;GO:0008652//cellular amino acid…
BGI_novel_G000959	1.62	2.12	1.39	1.56	2.21	1.44				GO:1901607//alpha-amino acid biosynthetic process;GO:0008652//cellular amino acid biosynthetic process;GO:0044238//primary metabolic process;GO:0043603//cellular amide metabolic process;GO:0071704//organic substance metabolic process;GO:0019752//carboxylic acid metabolic process;GO:1901564//organonitrogen compound metabolic process;GO:0072330//monocarboxylic acid biosynthetic process;GO:0006082//…
BGI_novel_G000960	33.35	29.9	35.56	45.88	40.83	36.16		K07928//Ras-related protein Rab-40		GO:0051716//cellular response to stimulus;GO:0051179//localization;GO:0050896//response to stimulus;GO:0050794//regulation of cellular process;GO:0007264//small GTPase mediated signal transduction;GO:0032482//Rab protein signal transduction;GO:0035556//intracellular signal transduction;GO:0016192//vesicle-mediated transport;GO:0006810//transport;GO:0009987//cellular process;GO:0023052//signaling;…
BGI_novel_G000961	2.48	0.64	0.0	0.31	0.66	1.91				GO:0009653//anatomical structure morphogenesis;GO:0065008//regulation of biological quality;GO:0007424//open tracheal system development;GO:0009966//regulation of signal transduction;GO:0060541//respiratory system development;GO:0035152//regulation of tube architecture, open tracheal system;GO:0051453//regulation of intracellular pH;GO:0032501//multicellular organismal process;GO:0048731//system …
BGI_novel_G000962	20.05	23.37	18.88	14.06	17.62	19.04		K18643//katanin p80 WD40 repeat-containing subunit B1
BGI_novel_G000963	2.67	2.23	1.33	5.83	1.37	2.04
BGI_novel_G000964	6.15	7.84	6.18	4.97	4.84	5.23		K10955//mucin-2+ko05226//Gastric cancer+ko05146//Amoebiasis		GO:0016021//integral component of membrane;GO:0044425//membrane part;GO:0031224//intrinsic component of membrane;GO:0016020//membrane;
BGI_novel_G000965	9.25	15.4	4.3	3.42	6.23	5.14	zf-C2H2	K04650//nuclear receptor co-repressor 1+ko01522//Endocrine resistance+ko04919//Thyroid hormone signaling pathway+ko05202//Transcriptional misregulation in cancer		GO:0048589//developmental growth;GO:0030182//neuron differentiation;GO:0045927//positive regulation of growth;GO:0002065//columnar/cuboidal epithelial cell differentiation;GO:0048699//generation of neurons;GO:0003006//developmental process involved in reproduction;GO:0022008//neurogenesis;GO:0030307//positive regulation of cell growth;GO:0030707//ovarian follicle cell development;GO:0008152//meta…
BGI_novel_G000966	61.94	83.83	56.56	49.1	67.73	63.73	TSC22	K15033//peptidyl-tRNA hydrolase ICT1 [EC:3.1.1.29]
BGI_novel_G000967	3.57	4.19	3.58	1.6	4.02	3.21		K12040//solute carrier family 9 (sodium/hydrogen exchanger), member 3+ko04978//Mineral absorption+ko04974//Protein digestion and absorption+ko04976//Bile secretion+ko04964//Proximal tubule bicarbonate reclamation		GO:0098771//inorganic ion homeostasis;GO:0055067//monovalent inorganic cation homeostasis;GO:0065007//biological regulation;GO:0055080//cation homeostasis;GO:0048878//chemical homeostasis;GO:0050801//ion homeostasis;GO:0042592//homeostatic process;GO:0006885//regulation of pH;GO:0065008//regulation of biological quality;GO:0031224//intrinsic component of membrane;GO:0044425//membrane part;GO:0016…
BGI_novel_G000968	0.0	0.0	0.79	1.6	0.0	0.01		K12040//solute carrier family 9 (sodium/hydrogen exchanger), member 3+ko04978//Mineral absorption+ko04974//Protein digestion and absorption+ko04976//Bile secretion+ko04964//Proximal tubule bicarbonate reclamation		GO:0065007//biological regulation;GO:0065008//regulation of biological quality;GO:0006885//regulation of pH;GO:0042592//homeostatic process;GO:0055080//cation homeostasis;GO:0048878//chemical homeostasis;GO:0055067//monovalent inorganic cation homeostasis;GO:0050801//ion homeostasis;GO:0098771//inorganic ion homeostasis;GO:0016020//membrane;GO:0016021//integral component of membrane;GO:0031224//i…
BGI_novel_G000969	4.29	3.18	2.06	1.42	3.07	0.9		K12040//solute carrier family 9 (sodium/hydrogen exchanger), member 3+ko04978//Mineral absorption+ko04974//Protein digestion and absorption+ko04976//Bile secretion+ko04964//Proximal tubule bicarbonate reclamation		GO:0098771//inorganic ion homeostasis;GO:0065007//biological regulation;GO:0055080//cation homeostasis;GO:0042592//homeostatic process;GO:0050801//ion homeostasis;GO:0006885//regulation of pH;GO:0065008//regulation of biological quality;GO:0048878//chemical homeostasis;GO:0055067//monovalent inorganic cation homeostasis;GO:0016021//integral component of membrane;GO:0016020//membrane;GO:0031224//i…
BGI_novel_G000970	4.72	7.15	3.92	3.29	5.39	4.75		K12040//solute carrier family 9 (sodium/hydrogen exchanger), member 3+ko04978//Mineral absorption+ko04974//Protein digestion and absorption+ko04976//Bile secretion+ko04964//Proximal tubule bicarbonate reclamation		GO:0050801//ion homeostasis;GO:0065008//regulation of biological quality;GO:0098771//inorganic ion homeostasis;GO:0042592//homeostatic process;GO:0065007//biological regulation;GO:0048878//chemical homeostasis;GO:0055080//cation homeostasis;GO:0055067//monovalent inorganic cation homeostasis;GO:0006885//regulation of pH;GO:0016020//membrane;GO:0031224//intrinsic component of membrane;GO:0044425//…
BGI_novel_G000971	2.74	3.0	1.84	2.12	3.87	2.84	zf-C2H2	K09216//ovo		GO:0023052//signaling;GO:0007264//small GTPase mediated signal transduction;GO:0007165//signal transduction;GO:0035556//intracellular signal transduction;GO:0051716//cellular response to stimulus;GO:0050794//regulation of cellular process;GO:0050789//regulation of biological process;GO:0007154//cell communication;GO:0065007//biological regulation;GO:0009987//cellular process;GO:0050896//response …
BGI_novel_G000972	0.71	1.18	0.62	0.6	1.51	0.09	zf-C2H2	K04520//amyloid beta A4 protein+ko04726//Serotonergic synapse+ko05010//Alzheimer disease;K11306//histone acetyltransferase MYST4 [EC:2.3.1.48]
BGI_novel_G000973	8.65	12.52	5.88	4.71	7.61	6.91	zf-C2H2	K04520//amyloid beta A4 protein+ko04726//Serotonergic synapse+ko05010//Alzheimer disease;K11306//histone acetyltransferase MYST4 [EC:2.3.1.48]
BGI_novel_G000974	44.75	45.57	48.07	46.53	39.9	45.83		K01446//peptidoglycan recognition protein		GO:0009057//macromolecule catabolic process;GO:0045087//innate immune response;GO:1901135//carbohydrate derivative metabolic process;GO:1901565//organonitrogen compound catabolic process;GO:0006955//immune response;GO:0009253//peptidoglycan catabolic process;GO:0043170//macromolecule metabolic process;GO:1901575//organic substance catabolic process;GO:0050896//response to stimulus;GO:0006950//res…
BGI_novel_G000975	14.19	18.68	19.51	11.22	9.15	18.53		K01446//peptidoglycan recognition protein		GO:0045087//innate immune response;GO:0009056//catabolic process;GO:0006955//immune response;GO:1901575//organic substance catabolic process;GO:0006022//aminoglycan metabolic process;GO:0006950//response to stress;GO:1901565//organonitrogen compound catabolic process;GO:0043170//macromolecule metabolic process;GO:1901564//organonitrogen compound metabolic process;GO:0006952//defense response;GO:0…
BGI_novel_G000976	0.0	1.08	0.0	2.11	0.0	1.09		K08145//MFS transporter, SP family, solute carrier family 2 (facilitated glucose transporter), member 8		GO:0016020//membrane;GO:0016021//integral component of membrane;GO:0031224//intrinsic component of membrane;GO:0044425//membrane part;GO:0022857//transmembrane transporter activity;GO:0005215//transporter activity;
BGI_novel_G000977	19.33	17.36	17.18	9.92	12.59	14.63		K08145//MFS transporter, SP family, solute carrier family 2 (facilitated glucose transporter), member 8		GO:0044425//membrane part;GO:0031224//intrinsic component of membrane;GO:0016020//membrane;GO:0016021//integral component of membrane;GO:0022857//transmembrane transporter activity;GO:0005215//transporter activity;
BGI_novel_G000978	9.16	7.02	5.93	4.73	6.69	6.7
BGI_novel_G000979	2.14	2.51	2.04	0.76	1.33	1.08
BGI_novel_G000980	1.69	1.65	0.95	0.48	1.28	1.21
BGI_novel_G000981	3.37	3.28	2.45	1.78	4.27	2.63		K17341//hemicentin
BGI_novel_G000982	2.31	3.55	2.75	2.53	3.91	2.92		K10955//mucin-2+ko05226//Gastric cancer+ko05146//Amoebiasis
BGI_novel_G000983	0.87	0.22	0.37	0.88	0.99	0.64		K10955//mucin-2+ko05226//Gastric cancer+ko05146//Amoebiasis
BGI_novel_G000984	5.14	4.49	1.09	3.72	0.67	1.53	TF_bZIP	K17751//myosin heavy chain 6/7+ko05416//Viral myocarditis+ko04261//Adrenergic signaling in cardiomyocytes+ko04260//Cardiac muscle contraction		GO:0015629//actin cytoskeleton;GO:0044422//organelle part;GO:0044446//intracellular organelle part;GO:0005623//cell;GO:0043229//intracellular organelle;GO:0016459//myosin complex;GO:0044424//intracellular part;GO:0044430//cytoskeletal part;GO:0032991//macromolecular complex;GO:0043228//non-membrane-bounded organelle;GO:0043234//protein complex;GO:0044464//cell part;GO:0005622//intracellular;GO:00…
BGI_novel_G000985	4.66	3.51	1.2	5.99	1.65	0.75	CUT	K17751//myosin heavy chain 6/7+ko05416//Viral myocarditis+ko04261//Adrenergic signaling in cardiomyocytes+ko04260//Cardiac muscle contraction		GO:0016043//cellular component organization;GO:0055001//muscle cell development;GO:0009653//anatomical structure morphogenesis;GO:0030239//myofibril assembly;GO:0007010//cytoskeleton organization;GO:0007498//mesoderm development;GO:0010927//cellular component assembly involved in morphogenesis;GO:0009888//tissue development;GO:0032989//cellular component morphogenesis;GO:0030036//actin cytoskelet…
BGI_novel_G000986	10.22	13.42	10.95	9.04	11.04	11.24		K04739//cAMP-dependent protein kinase regulator+ko04910//Insulin signaling pathway		GO:0005622//intracellular;GO:0044424//intracellular part;GO:0032991//macromolecular complex;GO:0044464//cell part;GO:0005623//cell;GO:0005952//cAMP-dependent protein kinase complex;GO:1901363//heterocyclic compound binding;GO:0043168//anion binding;GO:0008603//cAMP-dependent protein kinase regulator activity;GO:0036094//small molecule binding;GO:0019887//protein kinase regulator activity;GO:00325…
BGI_novel_G000987	8.52	18.11	10.44	4.51	6.19	7.63		K04739//cAMP-dependent protein kinase regulator+ko04910//Insulin signaling pathway		GO:0005952//cAMP-dependent protein kinase complex;GO:0032991//macromolecular complex;GO:0044424//intracellular part;GO:0005622//intracellular;GO:0005623//cell;GO:0044464//cell part;GO:0097367//carbohydrate derivative binding;GO:0019887//protein kinase regulator activity;GO:0097159//organic cyclic compound binding;GO:0005488//binding;GO:0030234//enzyme regulator activity;GO:0030551//cyclic nucleot…
BGI_novel_G000988	0.86	0.86	0.5	0.69	1.59	0.88				GO:0044424//intracellular part;GO:0005622//intracellular;GO:0005623//cell;GO:0043226//organelle;GO:0043231//intracellular membrane-bounded organelle;GO:0043227//membrane-bounded organelle;GO:0005634//nucleus;GO:0043229//intracellular organelle;GO:0044464//cell part;GO:0046914//transition metal ion binding;GO:0005488//binding;GO:0003676//nucleic acid binding;GO:0046872//metal ion binding;GO:190136…
BGI_novel_G000989	7.24	8.94	5.01	7.39	8.03	7.34	zf-C2H2	K17902//TBC1 domain family member 4+ko04919//Thyroid hormone signaling pathway+ko04931//Insulin resistance
BGI_novel_G000990	2.15	1.72	2.44	0.82	3.41	1.72	zf-C2H2	K17902//TBC1 domain family member 4+ko04919//Thyroid hormone signaling pathway+ko04931//Insulin resistance
BGI_novel_G000991	0.76	0.97	0.6	0.39	1.21	1.48				GO:0043167//ion binding;GO:0005509//calcium ion binding;GO:0043169//cation binding;GO:0005488//binding;GO:0046872//metal ion binding;
BGI_novel_G000992	1.18	0.6	0.0	0.19	0.0	0.0				GO:0005488//binding;GO:0043169//cation binding;GO:0046872//metal ion binding;GO:0043167//ion binding;GO:0005509//calcium ion binding;
BGI_novel_G000993	0.65	1.5	2.14	2.17	1.08	0.23				GO:0005509//calcium ion binding;GO:0043169//cation binding;GO:0005488//binding;GO:0046872//metal ion binding;GO:0043167//ion binding;
BGI_novel_G000994	0.0	0.28	0.28	0.53	2.62	0.26		K06775//neuronal growth regulator 1+ko04514//Cell adhesion molecules (CAMs);K15144//mediator of RNA polymerase II transcription subunit 1+ko01522//Endocrine resistance+ko04919//Thyroid hormone signaling pathway;K08653//membrane-bound transcription factor site-1 protease [EC:3.4.21.112]+ko04141//Protein processing in endoplasmic reticulum;K17341//hemicentin
BGI_novel_G000995	1.26	2.69	1.17	0.71	2.02	0.95	ETS	K09442//SAM pointed domain-containing ETS transcription factor
BGI_novel_G000996	11.71	13.46	9.19	4.36	25.98	15.53		K05768//gelsolin+ko04810//Regulation of actin cytoskeleton+ko04666//Fc gamma R-mediated phagocytosis+ko05203//Viral carcinogenesis		GO:0032403//protein complex binding;GO:0005515//protein binding;GO:0051015//actin filament binding;GO:0003779//actin binding;GO:0008092//cytoskeletal protein binding;GO:0005488//binding;GO:0044877//macromolecular complex binding;
BGI_novel_G000997	135.93	116.54	128.64	137.39	168.52	122.98		K05768//gelsolin+ko04810//Regulation of actin cytoskeleton+ko04666//Fc gamma R-mediated phagocytosis+ko05203//Viral carcinogenesis		GO:0044877//macromolecular complex binding;GO:0005488//binding;GO:0051015//actin filament binding;GO:0008092//cytoskeletal protein binding;GO:0003779//actin binding;GO:0005515//protein binding;GO:0032403//protein complex binding;
BGI_novel_G000998	43.39	72.32	50.76	39.49	61.67	54.14	HMG	K15294//complexin-1/2+ko04721//Synaptic vesicle cycle		GO:0006810//transport;GO:0051234//establishment of localization;GO:0006836//neurotransmitter transport;GO:0051179//localization;GO:0019905//syntaxin binding;GO:0000149//SNARE binding;GO:0005488//binding;GO:0005515//protein binding;
BGI_novel_G000999	11.82	14.95	7.8	7.03	8.17	6.36	HMG	K15294//complexin-1/2+ko04721//Synaptic vesicle cycle		GO:0006836//neurotransmitter transport;GO:0051234//establishment of localization;GO:0006810//transport;GO:0051179//localization;GO:0005488//binding;GO:0005515//protein binding;GO:0000149//SNARE binding;GO:0019905//syntaxin binding;
BGI_novel_G001000	8.44	20.03	7.75	7.02	11.02	9.54		K10950//ERO1-like protein alpha [EC:1.8.4.-]+ko04141//Protein processing in endoplasmic reticulum+ko05110//Vibrio cholerae infection		GO:0044425//membrane part;GO:0031224//intrinsic component of membrane;GO:0016021//integral component of membrane;GO:0016020//membrane;
BGI_novel_G001001	16.77	33.69	12.78	10.27	20.98	17.52	HMG	K15294//complexin-1/2+ko04721//Synaptic vesicle cycle		GO:0006836//neurotransmitter transport;GO:0006810//transport;GO:0051234//establishment of localization;GO:0051179//localization;GO:0005515//protein binding;GO:0019905//syntaxin binding;GO:0005488//binding;GO:0000149//SNARE binding;
BGI_novel_G001002	1.23	4.09	3.49	2.86	3.31	2.46		K03691//peptide-O-fucosyltransferase [EC:2.4.1.221]+ko00514//Other types of O-glycan biosynthesis;K14320//aladin+ko03013//RNA transport;K18809//protein toll+ko04624//Toll and Imd signaling pathway;K19192//histone deacetylase complex subunit SAP130
BGI_novel_G001003	0.48	1.93	0.63	0.73	1.55	0.64
BGI_novel_G001004	0.14	0.18	0.14	0.15	0.09	0.03	Fork	K21958//extracellular serine/threonine protein kinase FAM20C [EC:2.7.11.1]
BGI_novel_G001005	0.95	3.15	1.88	1.76	0.0	1.9	Fork	K21958//extracellular serine/threonine protein kinase FAM20C [EC:2.7.11.1]
BGI_novel_G001006	3.09	2.75	2.33	0.36	3.85	2.71	Fork	K21958//extracellular serine/threonine protein kinase FAM20C [EC:2.7.11.1]
BGI_novel_G001008	14.53	21.09	16.75	12.26	15.52	14.58	Fork	K21958//extracellular serine/threonine protein kinase FAM20C [EC:2.7.11.1]
BGI_novel_G001009	0.27	0.0	0.61	0.3	0.7	0.0				GO:0031224//intrinsic component of membrane;GO:0016020//membrane;GO:0016021//integral component of membrane;GO:0044425//membrane part;GO:0043169//cation binding;GO:0043167//ion binding;GO:0016787//hydrolase activity;GO:0008237//metallopeptidase activity;GO:0003824//catalytic activity;GO:0070011//peptidase activity, acting on L-amino acid peptides;GO:0140096//catalytic activity, acting on a protei…
BGI_novel_G001010	7.96	8.5	5.89	5.41	9.26	6.84				GO:0016021//integral component of membrane;GO:0031224//intrinsic component of membrane;GO:0044425//membrane part;GO:0016020//membrane;GO:0005488//binding;GO:0008270//zinc ion binding;GO:0043167//ion binding;GO:0140096//catalytic activity, acting on a protein;GO:0046914//transition metal ion binding;GO:0070011//peptidase activity, acting on L-amino acid peptides;GO:0043169//cation binding;GO:00167…
BGI_novel_G001011	1.09	1.12	0.0	0.0	2.25	0.55		K11141//glutamyl aminopeptidase [EC:3.4.11.7]+ko04614//Renin-angiotensin system		GO:0016021//integral component of membrane;GO:0044425//membrane part;GO:0016020//membrane;GO:0031224//intrinsic component of membrane;GO:0016787//hydrolase activity;GO:0046914//transition metal ion binding;GO:0005488//binding;GO:0008233//peptidase activity;GO:0008270//zinc ion binding;GO:0070011//peptidase activity, acting on L-amino acid peptides;GO:0043169//cation binding;GO:0140096//catalytic …
BGI_novel_G001012	7.91	8.92	5.94	6.48	7.22	6.16	TF_bZIP	K09041//nuclear factor erythroid 2, invertebrate		GO:0034641//cellular nitrogen compound metabolic process;GO:0034654//nucleobase-containing compound biosynthetic process;GO:0010467//gene expression;GO:0044238//primary metabolic process;GO:0018130//heterocycle biosynthetic process;GO:0009987//cellular process;GO:0043170//macromolecule metabolic process;GO:0006351//transcription, DNA-templated;GO:0032774//RNA biosynthetic process;GO:1901362//orga…
BGI_novel_G001013	10.59	18.43	12.6	9.73	9.84	13.35	TF_bZIP	K09041//nuclear factor erythroid 2, invertebrate		GO:1901362//organic cyclic compound biosynthetic process;GO:0016070//RNA metabolic process;GO:0032774//RNA biosynthetic process;GO:0046483//heterocycle metabolic process;GO:0009058//biosynthetic process;GO:0006139//nucleobase-containing compound metabolic process;GO:0043170//macromolecule metabolic process;GO:0044237//cellular metabolic process;GO:1901360//organic cyclic compound metabolic proces…
BGI_novel_G001014	1.06	2.58	3.29	0.12	1.11	1.2	TF_bZIP	K09041//nuclear factor erythroid 2, invertebrate		GO:0018130//heterocycle biosynthetic process;GO:0034654//nucleobase-containing compound biosynthetic process;GO:0032774//RNA biosynthetic process;GO:0090304//nucleic acid metabolic process;GO:0006139//nucleobase-containing compound metabolic process;GO:0006725//cellular aromatic compound metabolic process;GO:0009058//biosynthetic process;GO:0071704//organic substance metabolic process;GO:0034645/…
BGI_novel_G001015	2.32	4.03	2.28	3.56	2.42	2.29	TF_bZIP	K09041//nuclear factor erythroid 2, invertebrate		GO:0008152//metabolic process;GO:0019438//aromatic compound biosynthetic process;GO:0006139//nucleobase-containing compound metabolic process;GO:0009058//biosynthetic process;GO:0044249//cellular biosynthetic process;GO:1901576//organic substance biosynthetic process;GO:0097659//nucleic acid-templated transcription;GO:0010467//gene expression;GO:0034641//cellular nitrogen compound metabolic proce…
BGI_novel_G001016	18.1	19.85	26.65	21.09	20.62	21.1				GO:0016020//membrane;GO:0031224//intrinsic component of membrane;GO:0016021//integral component of membrane;GO:0044425//membrane part;
BGI_novel_G001017	2.24	4.11	1.85	1.86	2.63	2.49
BGI_novel_G001018	5.95	9.36	5.09	4.57	6.8	5.85		K01049//acetylcholinesterase [EC:3.1.1.7]+ko04725//Cholinergic synapse+ko00564//Glycerophospholipid metabolism		GO:0007267//cell-cell signaling;GO:0006807//nitrogen compound metabolic process;GO:1901575//organic substance catabolic process;GO:0098916//anterograde trans-synaptic signaling;GO:0065007//biological regulation;GO:1900619//acetate ester metabolic process;GO:0010817//regulation of hormone levels;GO:0042447//hormone catabolic process;GO:0099536//synaptic signaling;GO:0001507//acetylcholine cataboli…
BGI_novel_G001019	3.02	3.28	2.91	2.51	3.96	1.86		K01049//acetylcholinesterase [EC:3.1.1.7]+ko04725//Cholinergic synapse+ko00564//Glycerophospholipid metabolism		GO:0001507//acetylcholine catabolic process in synaptic cleft;GO:0044237//cellular metabolic process;GO:0042135//neurotransmitter catabolic process;GO:0007271//synaptic transmission, cholinergic;GO:0099537//trans-synaptic signaling;GO:0023052//signaling;GO:0065007//biological regulation;GO:0001505//regulation of neurotransmitter levels;GO:0007268//chemical synaptic transmission;GO:1901575//organi…
BGI_novel_G001020	1.23	1.79	0.71	0.49	0.9	0.68	Tub	K03155//timeless
BGI_novel_G001021	131.49	145.14	202.53	168.17	172.63	195.79		K09884//aquaporin rerated protein, invertebrate
BGI_novel_G001022	1.66	0.46	0.73	1.44	0.32	0.35		K06070//protein kinase D [EC:2.7.11.13]+ko04015//Rap1 signaling pathway+ko04925//Aldosterone synthesis and secretion		GO:0009987//cellular process;GO:0023052//signaling;GO:0035556//intracellular signal transduction;GO:0050794//regulation of cellular process;GO:0065007//biological regulation;GO:0050789//regulation of biological process;GO:0050896//response to stimulus;GO:0051716//cellular response to stimulus;GO:0007154//cell communication;GO:0007165//signal transduction;GO:0005737//cytoplasm;GO:0044464//cell par…
BGI_novel_G001023	0.39	2.01	1.53	0.25	2.27	1.86		K06070//protein kinase D [EC:2.7.11.13]+ko04015//Rap1 signaling pathway+ko04925//Aldosterone synthesis and secretion		GO:0050794//regulation of cellular process;GO:0035556//intracellular signal transduction;GO:0007154//cell communication;GO:0050896//response to stimulus;GO:0050789//regulation of biological process;GO:0023052//signaling;GO:0007165//signal transduction;GO:0051716//cellular response to stimulus;GO:0065007//biological regulation;GO:0009987//cellular process;GO:0044424//intracellular part;GO:0044464/…
BGI_novel_G001024	0.0	0.87	0.34	0.44	0.9	0.37		K06070//protein kinase D [EC:2.7.11.13]+ko04015//Rap1 signaling pathway+ko04925//Aldosterone synthesis and secretion		GO:0023052//signaling;GO:0007154//cell communication;GO:0050794//regulation of cellular process;GO:0051716//cellular response to stimulus;GO:0035556//intracellular signal transduction;GO:0050896//response to stimulus;GO:0050789//regulation of biological process;GO:0065007//biological regulation;GO:0009987//cellular process;GO:0007165//signal transduction;GO:0005737//cytoplasm;GO:0044424//intracel…
BGI_novel_G001025	1.24	2.11	1.24	0.6	0.83	1.26		K10955//mucin-2+ko05226//Gastric cancer+ko05146//Amoebiasis		GO:0007010//cytoskeleton organization;GO:0009987//cellular process;GO:0016043//cellular component organization;GO:0006996//organelle organization;GO:0030029//actin filament-based process;GO:0030036//actin cytoskeleton organization;GO:0071840//cellular component organization or biogenesis;GO:0043232//intracellular non-membrane-bounded organelle;GO:0043228//non-membrane-bounded organelle;GO:0005623…
BGI_novel_G001026	0.7	1.37	0.38	0.46	0.36	0.51		K10955//mucin-2+ko05226//Gastric cancer+ko05146//Amoebiasis
BGI_novel_G001027	1.64	2.09	2.53	1.18	1.54	1.87		K19720//collagen, type III, alpha+ko04933//AGE-RAGE signaling pathway in diabetic complications+ko04611//Platelet activation+ko05146//Amoebiasis+ko04974//Protein digestion and absorption+ko04926//Relaxin signaling pathway;K05665//ATP-binding cassette, subfamily C (CFTR/MRP), member 1 [EC:7.6.2.3]+ko04071//Sphingolipid signaling pathway+ko01523//Antifolate resistance+ko04977//Vitamin digestion and…		GO:0071704//organic substance metabolic process;GO:1901564//organonitrogen compound metabolic process;GO:1901071//glucosamine-containing compound metabolic process;GO:0017144//drug metabolic process;GO:1901135//carbohydrate derivative metabolic process;GO:0006040//amino sugar metabolic process;GO:0006022//aminoglycan metabolic process;GO:0044237//cellular metabolic process;GO:0006030//chitin meta…
BGI_novel_G001028	2.02	3.04	3.38	3.52	3.14	3.16		K14388//solute carrier family 5 (sodium-coupled monocarboxylate transporter), member 8/12		GO:0051234//establishment of localization;GO:0055085//transmembrane transport;GO:0051179//localization;GO:0006810//transport;GO:0016020//membrane;GO:0031224//intrinsic component of membrane;GO:0044425//membrane part;GO:0016021//integral component of membrane;GO:0005215//transporter activity;
BGI_novel_G001029	0.17	1.39	0.51	0.5	0.9	1.03		K14388//solute carrier family 5 (sodium-coupled monocarboxylate transporter), member 8/12		GO:0051179//localization;GO:0051234//establishment of localization;GO:0055085//transmembrane transport;GO:0006810//transport;GO:0016021//integral component of membrane;GO:0016020//membrane;GO:0031224//intrinsic component of membrane;GO:0044425//membrane part;GO:0005215//transporter activity;
BGI_novel_G001030	10.14	12.19	10.4	9.4	14.66	12.62		K04428//mitogen-activated protein kinase kinase kinase 4 [EC:2.7.11.25]+ko04912//GnRH signaling pathway+ko04624//Toll and Imd signaling pathway+ko04013//MAPK signaling pathway - fly+ko04010//MAPK signaling pathway		GO:0016773//phosphotransferase activity, alcohol group as acceptor;GO:0004672//protein kinase activity;GO:0140096//catalytic activity, acting on a protein;GO:0032559//adenyl ribonucleotide binding;GO:0000166//nucleotide binding;GO:1901363//heterocyclic compound binding;GO:0003824//catalytic activity;GO:0017076//purine nucleotide binding;GO:0016772//transferase activity, transferring phosphorus-co…
BGI_novel_G001031	13.1	21.95	17.2	9.29	13.97	17.56		K06564//insulin-like growth factor 2 receptor+ko04144//Endocytosis+ko04142//Lysosome		GO:0031224//intrinsic component of membrane;GO:0044464//cell part;GO:0044424//intracellular part;GO:0005737//cytoplasm;GO:0005623//cell;GO:0044425//membrane part;GO:0016021//integral component of membrane;GO:0016020//membrane;GO:0005622//intracellular;GO:0005215//transporter activity;
BGI_novel_G001032	6.48	6.29	5.33	6.63	14.01	9.87		K05684//ATP-binding cassette, subfamily G (WHITE), member 8 (sterolin 2)+ko04979//Cholesterol metabolism+ko04975//Fat digestion and absorption+ko04976//Bile secretion+ko02010//ABC transporters		GO:0044425//membrane part;GO:0031224//intrinsic component of membrane;GO:0016020//membrane;GO:0016021//integral component of membrane;GO:0043167//ion binding;GO:0016787//hydrolase activity;GO:0097367//carbohydrate derivative binding;GO:0043168//anion binding;GO:0030554//adenyl nucleotide binding;GO:0035639//purine ribonucleoside triphosphate binding;GO:0016887//ATPase activity;GO:0017076//purine …
BGI_novel_G001033	2.48	1.75	4.54	4.42	6.2	3.65		K05684//ATP-binding cassette, subfamily G (WHITE), member 8 (sterolin 2)+ko04979//Cholesterol metabolism+ko04975//Fat digestion and absorption+ko04976//Bile secretion+ko02010//ABC transporters		GO:0044425//membrane part;GO:0031224//intrinsic component of membrane;GO:0016021//integral component of membrane;GO:0016020//membrane;GO:0036094//small molecule binding;GO:0016887//ATPase activity;GO:1901363//heterocyclic compound binding;GO:0097159//organic cyclic compound binding;GO:0035639//purine ribonucleoside triphosphate binding;GO:0043167//ion binding;GO:0003824//catalytic activity;GO:003…
BGI_novel_G001034	9.47	7.8	8.62	9.86	7.86	8.76		K01874//methionyl-tRNA synthetase [EC:6.1.1.10]+ko00970//Aminoacyl-tRNA biosynthesis+ko00450//Selenocompound metabolism		GO:0034645//cellular macromolecule biosynthetic process;GO:0043039//tRNA aminoacylation;GO:0043436//oxoacid metabolic process;GO:0016070//RNA metabolic process;GO:0043604//amide biosynthetic process;GO:0044238//primary metabolic process;GO:0006418//tRNA aminoacylation for protein translation;GO:0043603//cellular amide metabolic process;GO:0043043//peptide biosynthetic process;GO:0006518//peptide …
BGI_novel_G001035	5.13	7.42	4.92	5.57	7.86	5.91		K06835//disintegrin and metalloproteinase domain-containing protein 12 [EC:3.4.24.-]		GO:0016021//integral component of membrane;GO:0031224//intrinsic component of membrane;GO:0044425//membrane part;GO:0016020//membrane;GO:0003824//catalytic activity;GO:0004222//metalloendopeptidase activity;GO:0140096//catalytic activity, acting on a protein;GO:0043169//cation binding;GO:0016787//hydrolase activity;GO:0043167//ion binding;GO:0046872//metal ion binding;GO:0070011//peptidase activi…
BGI_novel_G001036	1.74	1.82	0.51	2.91	0.81	0.77		K08145//MFS transporter, SP family, solute carrier family 2 (facilitated glucose transporter), member 8		GO:0031224//intrinsic component of membrane;GO:0016021//integral component of membrane;GO:0044425//membrane part;GO:0016020//membrane;
BGI_novel_G001037	4.22	5.19	5.67	4.46	8.02	5.1		K08889//tyrosine-protein kinase Fer [EC:2.7.10.2]		GO:0016301//kinase activity;GO:1901265//nucleoside phosphate binding;GO:0097367//carbohydrate derivative binding;GO:0032559//adenyl ribonucleotide binding;GO:0016740//transferase activity;GO:0005488//binding;GO:0097159//organic cyclic compound binding;GO:0005524//ATP binding;GO:0043167//ion binding;GO:0008144//drug binding;GO:0030554//adenyl nucleotide binding;GO:0032553//ribonucleotide binding;G…
BGI_novel_G001038	1.41	3.13	1.09	1.11	0.84	0.78		K08889//tyrosine-protein kinase Fer [EC:2.7.10.2]		GO:0004713//protein tyrosine kinase activity;GO:0043167//ion binding;GO:0016740//transferase activity;GO:0043168//anion binding;GO:1901363//heterocyclic compound binding;GO:0005488//binding;GO:0008144//drug binding;GO:0032559//adenyl ribonucleotide binding;GO:0097367//carbohydrate derivative binding;GO:0017076//purine nucleotide binding;GO:0035639//purine ribonucleoside triphosphate binding;GO:00…
BGI_novel_G001039	1.76	1.55	0.39	1.21	2.59	1.06		K08889//tyrosine-protein kinase Fer [EC:2.7.10.2]		GO:0140096//catalytic activity, acting on a protein;GO:0008144//drug binding;GO:0032553//ribonucleotide binding;GO:0032555//purine ribonucleotide binding;GO:0016773//phosphotransferase activity, alcohol group as acceptor;GO:0017076//purine nucleotide binding;GO:0005488//binding;GO:0004715//non-membrane spanning protein tyrosine kinase activity;GO:0030554//adenyl nucleotide binding;GO:0005524//ATP…
BGI_novel_G001040	5.99	5.03	8.34	7.86	13.0	11.32		K01922//phosphopantothenate---cysteine ligase (ATP) [EC:6.3.2.51]+ko00770//Pantothenate and CoA biosynthesis+ko01100//Metabolic pathways		GO:0030708//germarium-derived female germ-line cyst encapsulation;GO:0015937//coenzyme A biosynthetic process;GO:0009117//nucleotide metabolic process;GO:0009108//coenzyme biosynthetic process;GO:0055091//phospholipid homeostasis;GO:0006793//phosphorus metabolic process;GO:0046390//ribose phosphate biosynthetic process;GO:0055086//nucleobase-containing small molecule metabolic process;GO:0048729/…
BGI_novel_G001041	7.21	4.87	3.93	4.9	0.0	0.61		K01922//phosphopantothenate---cysteine ligase (ATP) [EC:6.3.2.51]+ko00770//Pantothenate and CoA biosynthesis+ko01100//Metabolic pathways		GO:0002066//columnar/cuboidal epithelial cell development;GO:0010927//cellular component assembly involved in morphogenesis;GO:0034032//purine nucleoside bisphosphate metabolic process;GO:0051186//cofactor metabolic process;GO:0071704//organic substance metabolic process;GO:0009653//anatomical structure morphogenesis;GO:0007306//eggshell chorion assembly;GO:0051188//cofactor biosynthetic process;…
BGI_novel_G001042	5.18	5.46	2.04	5.65	3.64	0.71		K01922//phosphopantothenate---cysteine ligase (ATP) [EC:6.3.2.51]+ko00770//Pantothenate and CoA biosynthesis+ko01100//Metabolic pathways		GO:0007303//cytoplasmic transport, nurse cell to oocyte;GO:0030708//germarium-derived female germ-line cyst encapsulation;GO:0044249//cellular biosynthetic process;GO:0055090//acylglycerol homeostasis;GO:0071840//cellular component organization or biogenesis;GO:0048646//anatomical structure formation involved in morphogenesis;GO:0048856//anatomical structure development;GO:0016333//morphogenesis …
BGI_novel_G001043	2.37	4.15	3.23	2.98	4.56	5.46		K01922//phosphopantothenate---cysteine ligase (ATP) [EC:6.3.2.51]+ko00770//Pantothenate and CoA biosynthesis+ko01100//Metabolic pathways		GO:0007292//female gamete generation;GO:0006732//coenzyme metabolic process;GO:0019953//sexual reproduction;GO:0048139//female germ-line cyst encapsulation;GO:0048729//tissue morphogenesis;GO:0065008//regulation of biological quality;GO:0050801//ion homeostasis;GO:0034032//purine nucleoside bisphosphate metabolic process;GO:0002064//epithelial cell development;GO:0030708//germarium-derived female…
BGI_novel_G001044	11.78	13.97	13.51	9.11	9.94	11.28	MBD	K10358//myosin VI
BGI_novel_G001046	2.61	2.99	1.69	2.28	3.51	3.26	MBD	K10358//myosin VI
BGI_novel_G001049	4.56	7.29	4.21	3.74	5.93	5.55	MBD	K10358//myosin VI		GO:0043234//protein complex;GO:0043226//organelle;GO:0043228//non-membrane-bounded organelle;GO:0043229//intracellular organelle;GO:0044424//intracellular part;GO:0005623//cell;GO:0044446//intracellular organelle part;GO:0016459//myosin complex;GO:0044430//cytoskeletal part;GO:0032991//macromolecular complex;GO:0044464//cell part;GO:0044422//organelle part;GO:0043232//intracellular non-membrane-b…
BGI_novel_G001050	0.0	0.0	0.0	0.0	6.83	0.0		K00948//ribose-phosphate pyrophosphokinase [EC:2.7.6.1]+ko00230//Purine metabolism+ko01200//Carbon metabolism+ko01230//Biosynthesis of amino acids+ko00030//Pentose phosphate pathway+ko01100//Metabolic pathways		GO:0034654//nucleobase-containing compound biosynthetic process;GO:0034641//cellular nitrogen compound metabolic process;GO:0006807//nitrogen compound metabolic process;GO:0019438//aromatic compound biosynthetic process;GO:0006793//phosphorus metabolic process;GO:0044249//cellular biosynthetic process;GO:0046483//heterocycle metabolic process;GO:0006139//nucleobase-containing compound metabolic p…
BGI_novel_G001051	77.98	71.01	65.17	86.66	74.73	73.41		K00948//ribose-phosphate pyrophosphokinase [EC:2.7.6.1]+ko00230//Purine metabolism+ko01200//Carbon metabolism+ko01230//Biosynthesis of amino acids+ko00030//Pentose phosphate pathway+ko01100//Metabolic pathways		GO:1901362//organic cyclic compound biosynthetic process;GO:0090407//organophosphate biosynthetic process;GO:0009117//nucleotide metabolic process;GO:0006796//phosphate-containing compound metabolic process;GO:0071704//organic substance metabolic process;GO:0008152//metabolic process;GO:0006793//phosphorus metabolic process;GO:0044237//cellular metabolic process;GO:0055086//nucleobase-containing …
BGI_novel_G001052	37.49	29.56	37.33	38.58	36.17	32.83		K00948//ribose-phosphate pyrophosphokinase [EC:2.7.6.1]+ko00230//Purine metabolism+ko01200//Carbon metabolism+ko01230//Biosynthesis of amino acids+ko00030//Pentose phosphate pathway+ko01100//Metabolic pathways		GO:0055086//nucleobase-containing small molecule metabolic process;GO:1901564//organonitrogen compound metabolic process;GO:0044281//small molecule metabolic process;GO:0009987//cellular process;GO:0008152//metabolic process;GO:0071704//organic substance metabolic process;GO:0044249//cellular biosynthetic process;GO:0009165//nucleotide biosynthetic process;GO:0009058//biosynthetic process;GO:0046…
BGI_novel_G001053	3.07	2.34	2.26	0.71	1.51	0.0		K05840//dopamine receptor D5+ko04024//cAMP signaling pathway+ko04020//Calcium signaling pathway+ko04728//Dopaminergic synapse+ko04080//Neuroactive ligand-receptor interaction		GO:0043169//cation binding;GO:0008233//peptidase activity;GO:0008235//metalloexopeptidase activity;GO:0046914//transition metal ion binding;GO:0005488//binding;GO:0140096//catalytic activity, acting on a protein;GO:0046872//metal ion binding;GO:0003824//catalytic activity;GO:0004180//carboxypeptidase activity;GO:0008270//zinc ion binding;GO:0043167//ion binding;GO:0004181//metallocarboxypeptidase…
BGI_novel_G001054	0.0	0.0	0.0	1.5	0.0	3.16		K05840//dopamine receptor D5+ko04024//cAMP signaling pathway+ko04020//Calcium signaling pathway+ko04728//Dopaminergic synapse+ko04080//Neuroactive ligand-receptor interaction		GO:0043167//ion binding;GO:0003824//catalytic activity;GO:0008238//exopeptidase activity;GO:0070011//peptidase activity, acting on L-amino acid peptides;GO:0140096//catalytic activity, acting on a protein;GO:0008237//metallopeptidase activity;GO:0043169//cation binding;GO:0008270//zinc ion binding;GO:0046872//metal ion binding;GO:0004181//metallocarboxypeptidase activity;GO:0004180//carboxypeptid…
BGI_novel_G001055	5.06	9.88	7.97	9.74	7.46	8.36		K10370//tropomodulin		GO:0030832//regulation of actin filament length;GO:0032535//regulation of cellular component size;GO:0090066//regulation of anatomical structure size;GO:0051129//negative regulation of cellular component organization;GO:0051128//regulation of cellular component organization;GO:0051693//actin filament capping;GO:1902903//regulation of supramolecular fiber organization;GO:0008064//regulation of act…
BGI_novel_G001056	1.5	0.55	0.8	2.77	0.49	0.84		K10370//tropomodulin		GO:0030834//regulation of actin filament depolymerization;GO:0051493//regulation of cytoskeleton organization;GO:0030833//regulation of actin filament polymerization;GO:0051494//negative regulation of cytoskeleton organization;GO:0033043//regulation of organelle organization;GO:0016043//cellular component organization;GO:1901880//negative regulation of protein depolymerization;GO:0032271//regulat…
BGI_novel_G001057	20.37	17.76	19.69	23.37	20.33	21.75		K00472//prolyl 4-hydroxylase [EC:1.14.11.2]+ko00330//Arginine and proline metabolism+ko01100//Metabolic pathways		GO:0043226//organelle;GO:0005623//cell;GO:0044424//intracellular part;GO:0044444//cytoplasmic part;GO:0043229//intracellular organelle;GO:0012505//endomembrane system;GO:0005737//cytoplasm;GO:0043231//intracellular membrane-bounded organelle;GO:0005622//intracellular;GO:0044464//cell part;GO:0043227//membrane-bounded organelle;GO:0005783//endoplasmic reticulum;GO:0004656//procollagen-proline 4-di…
BGI_novel_G001058	11.83	7.93	11.38	19.5	16.42	13.0		K15105//solute carrier family 25 (mitochondrial aspartate/glutamate transporter), member 12/13		GO:0051179//localization;GO:0006810//transport;GO:0051234//establishment of localization;GO:0055085//transmembrane transport;GO:0044425//membrane part;GO:0016020//membrane;GO:0031224//intrinsic component of membrane;GO:0016021//integral component of membrane;GO:0043169//cation binding;GO:0005488//binding;GO:0005509//calcium ion binding;GO:0043167//ion binding;GO:0046872//metal ion binding;
BGI_novel_G001059	8.26	13.07	10.45	7.2	10.94	12.01		K15105//solute carrier family 25 (mitochondrial aspartate/glutamate transporter), member 12/13		GO:0051234//establishment of localization;GO:0006810//transport;GO:0055085//transmembrane transport;GO:0051179//localization;GO:0044425//membrane part;GO:0031224//intrinsic component of membrane;GO:0016020//membrane;GO:0016021//integral component of membrane;GO:0043169//cation binding;GO:0043167//ion binding;GO:0046872//metal ion binding;GO:0005488//binding;GO:0005509//calcium ion binding;
BGI_novel_G001060	1.48	2.8	0.97	1.07	2.43	1.55	Pou	K23049//headcase protein
BGI_novel_G001061	0.0	1.49	0.0	0.36	0.38	0.0				GO:0016020//membrane;GO:0044425//membrane part;GO:0016021//integral component of membrane;GO:0031224//intrinsic component of membrane;
BGI_novel_G001062	6.42	7.43	5.8	4.98	5.14	4.44		K06252//tenascin+ko04512//ECM-receptor interaction+ko04510//Focal adhesion+ko05206//MicroRNAs in cancer+ko04151//PI3K-Akt signaling pathway+ko05165//Human papillomavirus infection		GO:0016021//integral component of membrane;GO:0031224//intrinsic component of membrane;GO:0016020//membrane;GO:0044425//membrane part;
BGI_novel_G001063	126.81	132.21	137.41	83.19	85.12	129.26		K08745//solute carrier family 27 (fatty acid transporter), member 1/4 [EC:6.2.1.-]+ko03320//PPAR signaling pathway+ko04931//Insulin resistance		GO:0008152//metabolic process;GO:0044425//membrane part;GO:0016021//integral component of membrane;GO:0016020//membrane;GO:0031224//intrinsic component of membrane;GO:0003824//catalytic activity;
BGI_novel_G001064	32.75	37.26	38.02	35.3	32.8	38.85		K09881//acylglycerol kinase [EC:2.7.1.94]+ko00561//Glycerolipid metabolism+ko01100//Metabolic pathways		GO:0009987//cellular process;GO:0044238//primary metabolic process;GO:0051704//multi-organism process;GO:0034641//cellular nitrogen compound metabolic process;GO:0006643//membrane lipid metabolic process;GO:1901564//organonitrogen compound metabolic process;GO:0071704//organic substance metabolic process;GO:0016477//cell migration;GO:0006672//ceramide metabolic process;GO:0044703//multi-organism …
BGI_novel_G001065	3.14	5.76	3.44	2.63	2.95	3.53	ZBTB	K10395//kinesin family member 4/21/27		GO:0007018//microtubule-based movement;GO:0007017//microtubule-based process;GO:0009987//cellular process;GO:0006928//movement of cell or subcellular component;GO:0003774//motor activity;GO:0008017//microtubule binding;GO:0005515//protein binding;GO:0036094//small molecule binding;GO:0016462//pyrophosphatase activity;GO:0016818//hydrolase activity, acting on acid anhydrides, in phosphorus-contain…
BGI_novel_G001067	26.29	27.87	31.57	31.21	26.86	31.74
BGI_novel_G001068	26.29	27.87	31.57	31.21	26.86	31.74
BGI_novel_G001069	2.29	2.67	2.17	1.28	2.74	2.06		K13210//far upstream element-binding protein;K05863//solute carrier family 25 (mitochondrial adenine nucleotide translocator), member 4/5/6/31+ko04022//cGMP-PKG signaling pathway+ko04020//Calcium signaling pathway+ko04217//Necroptosis+ko04218//Cellular senescence+ko05012//Parkinson disease+ko05016//Huntington disease+ko05166//Human T-cell leukemia virus 1 infection;K16506//protocadherin Fat 1/2/3
BGI_novel_G001070	7.45	9.63	5.1	3.33	6.29	3.08	RHD	K10643//CCR4-NOT transcription complex subunit 4 [EC:2.3.2.27]+ko03018//RNA degradation		GO:0065007//biological regulation;GO:0009966//regulation of signal transduction;GO:0050789//regulation of biological process;GO:1904892//regulation of STAT cascade;GO:0010646//regulation of cell communication;GO:0023051//regulation of signaling;GO:0048583//regulation of response to stimulus;GO:0046425//regulation of JAK-STAT cascade;GO:0050794//regulation of cellular process;GO:1902531//regulatio…
BGI_novel_G001071	21.82	29.61	17.03	17.97	26.08	21.2	RHD	K10643//CCR4-NOT transcription complex subunit 4 [EC:2.3.2.27]+ko03018//RNA degradation		GO:0050789//regulation of biological process;GO:0046425//regulation of JAK-STAT cascade;GO:0065007//biological regulation;GO:0009966//regulation of signal transduction;GO:1902531//regulation of intracellular signal transduction;GO:0010646//regulation of cell communication;GO:0023051//regulation of signaling;GO:0048583//regulation of response to stimulus;GO:0050794//regulation of cellular process;…
BGI_novel_G001072	4.02	7.62	4.43	2.85	5.25	4.47		K06672//cohesin loading factor subunit SCC2		GO:1903046//meiotic cell cycle process;GO:0048285//organelle fission;GO:0050802//circadian sleep/wake cycle, sleep;GO:0010556//regulation of macromolecule biosynthetic process;GO:0007059//chromosome segregation;GO:0007064//mitotic sister chromatid cohesion;GO:0080090//regulation of primary metabolic process;GO:0051098//regulation of binding;GO:0043388//positive regulation of DNA binding;GO:200011…
BGI_novel_G001073	3.02	2.97	0.0	6.35	11.35	0.3	TF_bZIP	K12485//Rab11 family-interacting protein 3/4+ko04144//Endocytosis
BGI_novel_G001074	3.48	6.72	9.34	2.28	0.0	14.61	TF_bZIP	K12485//Rab11 family-interacting protein 3/4+ko04144//Endocytosis
BGI_novel_G001075	0.19	4.23	0.86	0.0	2.03	0.0	TF_bZIP	K12485//Rab11 family-interacting protein 3/4+ko04144//Endocytosis
BGI_novel_G001076	2.99	0.0	0.9	2.57	3.44	1.87	TF_bZIP	K12485//Rab11 family-interacting protein 3/4+ko04144//Endocytosis
BGI_novel_G001077	7.1	10.2	6.21	7.8	5.74	8.57	TF_bZIP	K12485//Rab11 family-interacting protein 3/4+ko04144//Endocytosis
BGI_novel_G001078	3.05	3.3	3.6	3.83	7.5	4.78	TF_bZIP	K12485//Rab11 family-interacting protein 3/4+ko04144//Endocytosis
BGI_novel_G001079	45.19	46.49	29.52	32.82	61.65	44.11	THR-like	K08701//nuclear receptor subfamily 1 group D member 3		GO:1901362//organic cyclic compound biosynthetic process;GO:0044238//primary metabolic process;GO:0006139//nucleobase-containing compound metabolic process;GO:0044260//cellular macromolecule metabolic process;GO:0044249//cellular biosynthetic process;GO:0090304//nucleic acid metabolic process;GO:0009059//macromolecule biosynthetic process;GO:0034641//cellular nitrogen compound metabolic process;G…
BGI_novel_G001080	1.15	1.02	0.72	0.83	1.52	0.8	zf-C2H2	K08701//nuclear receptor subfamily 1 group D member 3;K03129//transcription initiation factor TFIID subunit 4+ko03022//Basal transcription factors+ko05016//Huntington disease+ko05168//Herpes simplex infection
BGI_novel_G001081	1.22	0.66	0.42	1.29	0.52	0.56	ZBTB			GO:0022414//reproductive process;GO:0060255//regulation of macromolecule metabolic process;GO:0009886//post-embryonic animal morphogenesis;GO:0043170//macromolecule metabolic process;GO:2000026//regulation of multicellular organismal development;GO:0010468//regulation of gene expression;GO:0009888//tissue development;GO:0006351//transcription, DNA-templated;GO:0007552//metamorphosis;GO:0021700//d…
[truncated: 13,144 more rows]
