# Supplementary material for: Identification of olfactory genes of a forensically important blow fly, Aldrichina grahami (Diptera: Calliphoridae)
Source: PeerJ. 2020 Aug 5;8:e9581. doi: 10.7717/peerj.9581 (PMC7414772; doi:10.7717/peerj.9581)
Supplement: Supplemental Information 12 [file peerj-08-9581-s012.zip › actual data/GO classification of DEG.csv]

Gene ID	GO Term	Level 1	Level 2	log2(Aldrich_M/Aldrich_F)
BGI_novel_G000010	[P]GO:0009987//cellular process;GO:0007154//cell communication;[C]GO:0016021//integral component of membrane;GO:0031224//intrinsic component of membrane;GO:0016020//membrane;GO:0044425//membrane part;[F]GO:0046873//metal ion transmembrane transporter activity;GO:0015491//cation:cation antiporter activity;GO:0022804//active transmembrane transporter activity;GO:0015298//solute:cation antiporter ac…	cellular_component;biological_process;molecular_function	[C]membrane;membrane part;[P]cellular process;[F]transporter activity;	-2.09390989172986
BGI_novel_G000012	[P]GO:0009987//cellular process;GO:0007154//cell communication;[C]GO:0016021//integral component of membrane;GO:0044425//membrane part;GO:0031224//intrinsic component of membrane;GO:0016020//membrane;[F]GO:0015491//cation:cation antiporter activity;GO:0022804//active transmembrane transporter activity;GO:0022890//inorganic cation transmembrane transporter activity;GO:0015081//sodium ion transmemb…	cellular_component;biological_process;molecular_function	[C]membrane part;membrane;[P]cellular process;[F]transporter activity;	-2.09963745610966
BGI_novel_G000013	[P]GO:0009987//cellular process;GO:0007154//cell communication;[C]GO:0031224//intrinsic component of membrane;GO:0016021//integral component of membrane;GO:0044425//membrane part;GO:0016020//membrane;[F]GO:0015077//monovalent inorganic cation transmembrane transporter activity;GO:0015318//inorganic molecular entity transmembrane transporter activity;GO:0008324//cation transmembrane transporter ac…	biological_process;molecular_function;cellular_component	[C]membrane part;membrane;[P]cellular process;[F]transporter activity;	-1.7466119944562501
BGI_novel_G000014	[P]GO:0007154//cell communication;GO:0009987//cellular process;[C]GO:0044425//membrane part;GO:0016021//integral component of membrane;GO:0016020//membrane;GO:0031224//intrinsic component of membrane;[F]GO:0015318//inorganic molecular entity transmembrane transporter activity;GO:0015491//cation:cation antiporter activity;GO:0015297//antiporter activity;GO:0022890//inorganic cation transmembrane t…	cellular_component;molecular_function;biological_process	[C]membrane;membrane part;[P]cellular process;[F]transporter activity;	-1.5068691064491901
BGI_novel_G000015	[P]GO:0009987//cellular process;GO:0007154//cell communication;[C]GO:0016020//membrane;GO:0044425//membrane part;GO:0031224//intrinsic component of membrane;GO:0016021//integral component of membrane;[F]GO:0015085//calcium ion transmembrane transporter activity;GO:0015077//monovalent inorganic cation transmembrane transporter activity;GO:0008324//cation transmembrane transporter activity;GO:00054…	molecular_function;biological_process;cellular_component	[C]membrane part;membrane;[P]cellular process;[F]transporter activity;	-1.58646726651503
BGI_novel_G000033	[F]GO:0003676//nucleic acid binding;GO:0097159//organic cyclic compound binding;GO:0005488//binding;GO:0003723//RNA binding;GO:1901363//heterocyclic compound binding;	molecular_function	[F]binding;	2.12346673804559
BGI_novel_G000036	[F]GO:0003676//nucleic acid binding;GO:0003723//RNA binding;GO:0005488//binding;GO:0097159//organic cyclic compound binding;GO:1901363//heterocyclic compound binding;	molecular_function	[F]binding;	2.63480732022946
BGI_novel_G000041	[F]GO:0097159//organic cyclic compound binding;GO:0005488//binding;GO:0003723//RNA binding;GO:1901363//heterocyclic compound binding;GO:0003676//nucleic acid binding;	molecular_function	[F]binding;	-3.2211358793008
BGI_novel_G000046	[F]GO:0097159//organic cyclic compound binding;GO:0003676//nucleic acid binding;GO:1901363//heterocyclic compound binding;GO:0005488//binding;GO:0003723//RNA binding;	molecular_function	[F]binding;	-1.00424040833443
BGI_novel_G000052	[C]GO:0044425//membrane part;GO:0016021//integral component of membrane;GO:0016020//membrane;GO:0031224//intrinsic component of membrane;	cellular_component	[C]membrane;membrane part;	-1.54767739528189
BGI_novel_G000066	[C]GO:0016021//integral component of membrane;GO:0044425//membrane part;GO:0016020//membrane;GO:0031224//intrinsic component of membrane;[F]GO:0008188//neuropeptide receptor activity;GO:0004872//receptor activity;GO:0008528//G-protein coupled peptide receptor activity;GO:0060089//molecular transducer activity;GO:0038023//signaling receptor activity;GO:0004983//neuropeptide Y receptor activity;GO:…	molecular_function;cellular_component	[C]membrane part;membrane;[F]molecular transducer activity;signal transducer activity;	2.1868277595806203
BGI_novel_G000068	[C]GO:0044425//membrane part;GO:0016020//membrane;GO:0031224//intrinsic component of membrane;GO:0016021//integral component of membrane;[F]GO:0099600//transmembrane receptor activity;GO:0004930//G-protein coupled receptor activity;GO:0004872//receptor activity;GO:0060089//molecular transducer activity;GO:0008188//neuropeptide receptor activity;GO:0008528//G-protein coupled peptide receptor activ…	cellular_component;molecular_function	[C]membrane part;membrane;[F]molecular transducer activity;signal transducer activity;	5.0966132956127
BGI_novel_G000074	[C]GO:1902494//catalytic complex;GO:0005623//cell;GO:0008287//protein serine/threonine phosphatase complex;GO:0032991//macromolecular complex;GO:0005622//intracellular;GO:0044464//cell part;GO:0000159//protein phosphatase type 2A complex;GO:0044424//intracellular part;GO:1903293//phosphatase complex;[F]GO:0030234//enzyme regulator activity;GO:0019888//protein phosphatase regulator activity;GO:001…	cellular_component;molecular_function	[C]macromolecular complex;cell;[F]molecular function regulator;	1.60047211839037
BGI_novel_G000083	[P]GO:0007010//cytoskeleton organization;GO:0000226//microtubule cytoskeleton organization;GO:0007017//microtubule-based process;GO:0007163//establishment or maintenance of cell polarity;GO:0030010//establishment of cell polarity;GO:0006996//organelle organization;GO:0009987//cellular process;GO:0071840//cellular component organization or biogenesis;GO:0016043//cellular component organization;[F]…	biological_process;molecular_function	[P]cellular process;cellular component organization or biogenesis;[F]binding;catalytic activity;	-1.3802127317631998
BGI_novel_G000087	[P]GO:0006996//organelle organization;GO:0016043//cellular component organization;GO:0000226//microtubule cytoskeleton organization;GO:0007163//establishment or maintenance of cell polarity;GO:0009987//cellular process;GO:0007017//microtubule-based process;GO:0030010//establishment of cell polarity;GO:0007010//cytoskeleton organization;GO:0071840//cellular component organization or biogenesis;[F]…	molecular_function;biological_process	[P]cellular process;cellular component organization or biogenesis;[F]binding;catalytic activity;	-9.95589453975621
BGI_novel_G000088	[P]GO:0006996//organelle organization;GO:0007010//cytoskeleton organization;GO:0007163//establishment or maintenance of cell polarity;GO:0030010//establishment of cell polarity;GO:0009987//cellular process;GO:0000226//microtubule cytoskeleton organization;GO:0071840//cellular component organization or biogenesis;GO:0007017//microtubule-based process;GO:0016043//cellular component organization;[F]…	biological_process;molecular_function	[P]cellular process;cellular component organization or biogenesis;[F]binding;catalytic activity;	-1.18175691396364
BGI_novel_G000098	[P]GO:0006796//phosphate-containing compound metabolic process;GO:0006725//cellular aromatic compound metabolic process;GO:0051186//cofactor metabolic process;GO:1901362//organic cyclic compound biosynthetic process;GO:1901564//organonitrogen compound metabolic process;GO:0019363//pyridine nucleotide biosynthetic process;GO:1901566//organonitrogen compound biosynthetic process;GO:0072524//pyridin…	biological_process;molecular_function	[P]metabolic process;cellular process;[F]catalytic activity;	1.5136763462876401
BGI_novel_G000103	[P]GO:0065007//biological regulation;GO:0051726//regulation of cell cycle;GO:0050789//regulation of biological process;GO:0050794//regulation of cellular process;	biological_process	[P]biological regulation;	-1.14578453527248
BGI_novel_G000118	[C]GO:0016020//membrane;GO:0016021//integral component of membrane;GO:0031224//intrinsic component of membrane;GO:0044425//membrane part;[F]GO:0005215//transporter activity;GO:0022857//transmembrane transporter activity;	cellular_component;molecular_function	[C]membrane part;membrane;[F]transporter activity;	-1.02709117202645
BGI_novel_G000119	[C]GO:0016021//integral component of membrane;GO:0044425//membrane part;GO:0031224//intrinsic component of membrane;GO:0016020//membrane;[F]GO:0022857//transmembrane transporter activity;GO:0005215//transporter activity;	molecular_function;cellular_component	[C]membrane;membrane part;[F]transporter activity;	2.78410287026789
BGI_novel_G000122	[F]GO:0097159//organic cyclic compound binding;GO:0043168//anion binding;GO:0016301//kinase activity;GO:0016773//phosphotransferase activity, alcohol group as acceptor;GO:0030554//adenyl nucleotide binding;GO:0016740//transferase activity;GO:1901265//nucleoside phosphate binding;GO:0005488//binding;GO:0036094//small molecule binding;GO:1901363//heterocyclic compound binding;GO:0000166//nucleotide…	molecular_function	[F]catalytic activity;binding;	-1.02862595439789
BGI_novel_G000169	[P]GO:0071840//cellular component organization or biogenesis;GO:0061024//membrane organization;GO:0009987//cellular process;GO:0007009//plasma membrane organization;GO:0010256//endomembrane system organization;GO:0016043//cellular component organization;[F]GO:0005488//binding;GO:0008092//cytoskeletal protein binding;GO:0003779//actin binding;GO:0005515//protein binding;	molecular_function;biological_process	[P]cellular process;cellular component organization or biogenesis;[F]binding;	-2.38410905552383
BGI_novel_G000193	[P]GO:0044085//cellular component biogenesis;GO:0006974//cellular response to DNA damage stimulus;GO:0016458//gene silencing;GO:0051172//negative regulation of nitrogen compound metabolic process;GO:0080090//regulation of primary metabolic process;GO:0033554//cellular response to stress;GO:0098727//maintenance of cell number;GO:0009890//negative regulation of biosynthetic process;GO:0031323//regu…	cellular_component;biological_process;molecular_function	[C]cell;organelle part;organelle;membrane-enclosed lumen;macromolecular complex;[P]cellular component organization or biogenesis;response to stimulus;cellular process;biological regulation;developmental process;localization;multicellular organismal process;[F]binding;	7.73525177611641
BGI_novel_G000215	[P]GO:0032502//developmental process;GO:0007165//signal transduction;GO:0048869//cellular developmental process;GO:0007622//rhythmic behavior;GO:0046331//lateral inhibition;GO:0045168//cell-cell signaling involved in cell fate commitment;GO:0048511//rhythmic process;GO:0065007//biological regulation;GO:0045165//cell fate commitment;GO:0050789//regulation of biological process;GO:0042745//circadia…	cellular_component;biological_process;molecular_function	[C]extracellular region;[P]rhythmic process;developmental process;cellular process;response to stimulus;behavior;biological regulation;signaling;[F]molecular function regulator;binding;	4.39282027620959
BGI_novel_G000219	[C]GO:0016020//membrane;GO:0031224//intrinsic component of membrane;GO:0016021//integral component of membrane;GO:0044425//membrane part;[F]GO:0008146//sulfotransferase activity;GO:0016740//transferase activity;GO:0016782//transferase activity, transferring sulfur-containing groups;GO:0003824//catalytic activity;	molecular_function;cellular_component	[C]membrane part;membrane;[F]catalytic activity;	1.57424021859176
BGI_novel_G000245	[C]GO:0031224//intrinsic component of membrane;GO:0044459//plasma membrane part;GO:0071944//cell periphery;GO:0044464//cell part;GO:0005886//plasma membrane;GO:0016021//integral component of membrane;GO:0005887//integral component of plasma membrane;GO:0031226//intrinsic component of plasma membrane;GO:0044425//membrane part;GO:0005623//cell;GO:0016020//membrane;[F]GO:0016787//hydrolase activity;…	cellular_component;molecular_function	[C]membrane part;cell;membrane;[F]transporter activity;catalytic activity;binding;	1.53072967909755
BGI_novel_G000246	[C]GO:0005887//integral component of plasma membrane;GO:0005886//plasma membrane;GO:0031226//intrinsic component of plasma membrane;GO:0044425//membrane part;GO:0044464//cell part;GO:0044459//plasma membrane part;GO:0005623//cell;GO:0016021//integral component of membrane;GO:0031224//intrinsic component of membrane;GO:0016020//membrane;GO:0071944//cell periphery;[F]GO:1901265//nucleoside phosphat…	molecular_function;cellular_component	[C]membrane part;membrane;cell;[F]binding;transporter activity;catalytic activity;	-1.01928084637808
BGI_novel_G000258	[P]GO:0007552//metamorphosis;GO:0010508//positive regulation of autophagy;GO:0030154//cell differentiation;GO:0032502//developmental process;GO:0035096//larval midgut cell programmed cell death;GO:0031331//positive regulation of cellular catabolic process;GO:0007033//vacuole organization;GO:0006996//organelle organization;GO:0012501//programmed cell death;GO:0031325//positive regulation of cellul…	cellular_component;molecular_function;biological_process	[C]cell;macromolecular complex;[P]developmental process;biological regulation;multicellular organismal process;cellular component organization or biogenesis;metabolic process;cellular process;[F]binding;catalytic activity;	2.81567017496168
BGI_novel_G000288	[C]GO:0016020//membrane;GO:0031224//intrinsic component of membrane;GO:0016021//integral component of membrane;GO:0044425//membrane part;[F]GO:0032555//purine ribonucleotide binding;GO:1901265//nucleoside phosphate binding;GO:0097367//carbohydrate derivative binding;GO:0005488//binding;GO:0004672//protein kinase activity;GO:0097159//organic cyclic compound binding;GO:0043168//anion binding;GO:003…	molecular_function;cellular_component	[C]membrane part;membrane;[F]binding;catalytic activity;	-1.2155321420072
BGI_novel_G000291	[C]GO:0016021//integral component of membrane;GO:0031224//intrinsic component of membrane;GO:0016020//membrane;GO:0044425//membrane part;[F]GO:0032553//ribonucleotide binding;GO:0030554//adenyl nucleotide binding;GO:0016301//kinase activity;GO:0017076//purine nucleotide binding;GO:0000166//nucleotide binding;GO:1901363//heterocyclic compound binding;GO:0004713//protein tyrosine kinase activity;GO…	cellular_component;molecular_function	[C]membrane part;membrane;[F]binding;catalytic activity;	1.0092751511973799
BGI_novel_G000292	[C]GO:0016020//membrane;GO:0031224//intrinsic component of membrane;GO:0016021//integral component of membrane;GO:0044425//membrane part;[F]GO:0032555//purine ribonucleotide binding;GO:0043167//ion binding;GO:0003824//catalytic activity;GO:0016772//transferase activity, transferring phosphorus-containing groups;GO:0016301//kinase activity;GO:0008144//drug binding;GO:0000166//nucleotide binding;GO…	molecular_function;cellular_component	[C]membrane part;membrane;[F]catalytic activity;binding;	-1.33357298810186
BGI_novel_G000322	[P]GO:0032940//secretion by cell;GO:0009987//cellular process;GO:0099536//synaptic signaling;GO:0051588//regulation of neurotransmitter transport;GO:0007269//neurotransmitter secretion;GO:0007267//cell-cell signaling;GO:0065007//biological regulation;GO:0099643//signal release from synapse;GO:0099177//regulation of trans-synaptic signaling;GO:0016043//cellular component organization;GO:0023061//s…	molecular_function;biological_process;cellular_component	[C]cell;synapse part;organelle;synapse;[P]signaling;localization;biological regulation;cellular process;cellular component organization or biogenesis;[F]binding;	-1.4262415357582199
BGI_novel_G000327	[P]GO:0009987//cellular process;GO:0044255//cellular lipid metabolic process;GO:0006793//phosphorus metabolic process;GO:0071704//organic substance metabolic process;GO:0006796//phosphate-containing compound metabolic process;GO:0006629//lipid metabolic process;GO:0044238//primary metabolic process;GO:0008152//metabolic process;GO:0006644//phospholipid metabolic process;GO:0044237//cellular metab…	cellular_component;biological_process;molecular_function	[C]membrane;membrane part;[P]metabolic process;cellular process;[F]catalytic activity;	-1.56013532279235
BGI_novel_G000331	[C]GO:0016021//integral component of membrane;GO:0031224//intrinsic component of membrane;GO:0044425//membrane part;GO:0016020//membrane;	cellular_component	[C]membrane;membrane part;	-1.05496629137339
BGI_novel_G000360	[P]GO:0050794//regulation of cellular process;GO:0051270//regulation of cellular component movement;GO:0030334//regulation of cell migration;GO:0065007//biological regulation;GO:2000145//regulation of cell motility;GO:0045995//regulation of embryonic development;GO:0022610//biological adhesion;GO:0040012//regulation of locomotion;GO:0032879//regulation of localization;GO:0030155//regulation of ce…	molecular_function;biological_process	[P]biological regulation;biological adhesion;[F]binding;	-1.11443885555435
BGI_novel_G000369	[P]GO:0051716//cellular response to stimulus;GO:0009987//cellular process;GO:0007165//signal transduction;GO:0065007//biological regulation;GO:0007154//cell communication;GO:0050896//response to stimulus;GO:0050794//regulation of cellular process;GO:0050789//regulation of biological process;GO:0023052//signaling;	biological_process	[P]response to stimulus;biological regulation;cellular process;signaling;	5.461303710130871
BGI_novel_G000374	[P]GO:0050789//regulation of biological process;GO:0051716//cellular response to stimulus;GO:0023052//signaling;GO:0007165//signal transduction;GO:0007154//cell communication;GO:0065007//biological regulation;GO:0009987//cellular process;GO:0050794//regulation of cellular process;GO:0050896//response to stimulus;	biological_process	[P]response to stimulus;biological regulation;cellular process;signaling;	7.080244898553739
BGI_novel_G000376	[P]GO:0050896//response to stimulus;GO:0050794//regulation of cellular process;GO:0065007//biological regulation;GO:0007165//signal transduction;GO:0051716//cellular response to stimulus;GO:0023052//signaling;GO:0050789//regulation of biological process;GO:0007154//cell communication;GO:0009987//cellular process;	biological_process	[P]response to stimulus;signaling;biological regulation;cellular process;	-8.94048725980568
BGI_novel_G000380	[P]GO:0051716//cellular response to stimulus;GO:0023052//signaling;GO:0007154//cell communication;GO:0050789//regulation of biological process;GO:0065007//biological regulation;GO:0007165//signal transduction;GO:0050896//response to stimulus;GO:0050794//regulation of cellular process;GO:0009987//cellular process;	biological_process	[P]signaling;response to stimulus;cellular process;biological regulation;	-6.761462217817839
BGI_novel_G000396	[P]GO:0006633//fatty acid biosynthetic process;GO:0044283//small molecule biosynthetic process;GO:0044281//small molecule metabolic process;GO:0044249//cellular biosynthetic process;GO:0071704//organic substance metabolic process;GO:0072330//monocarboxylic acid biosynthetic process;GO:1901576//organic substance biosynthetic process;GO:0046394//carboxylic acid biosynthetic process;GO:0006629//lipi…	biological_process;molecular_function;cellular_component	[C]membrane;membrane part;[P]metabolic process;cellular process;[F]catalytic activity;	1.5705932972778502
BGI_novel_G000437	[P]GO:0016043//cellular component organization;GO:0044085//cellular component biogenesis;GO:0071822//protein complex subunit organization;GO:0043933//macromolecular complex subunit organization;GO:0051262//protein tetramerization;GO:0070271//protein complex biogenesis;GO:0051259//protein oligomerization;GO:0006461//protein complex assembly;GO:0022607//cellular component assembly;GO:0071840//cellu…	cellular_component;molecular_function;biological_process	[C]membrane;membrane part;[P]cellular component organization or biogenesis;cellular process;[F]transporter activity;	-1.45898778661947
BGI_novel_G000443	[P]GO:0042221//response to chemical;GO:0050896//response to stimulus;GO:0006950//response to stress;GO:0097501//stress response to metal ion;GO:1990359//stress response to zinc ion;GO:0010035//response to inorganic substance;GO:0098754//detoxification;GO:0010312//detoxification of zinc ion;GO:0010038//response to metal ion;GO:0010043//response to zinc ion;GO:0009636//response to toxic substance;[…	molecular_function;biological_process;cellular_component	[C]membrane part;membrane;[P]detoxification;response to stimulus;[F]transporter activity;	1.0501903497758198
BGI_novel_G000448	[P]GO:0048468//cell development;GO:0010927//cellular component assembly involved in morphogenesis;GO:0070925//organelle assembly;GO:0016043//cellular component organization;GO:0022607//cellular component assembly;GO:0009987//cellular process;GO:0071840//cellular component organization or biogenesis;GO:0044085//cellular component biogenesis;GO:0051146//striated muscle cell differentiation;GO:00488…	molecular_function;biological_process;cellular_component	[C]cell;organelle part;organelle;supramolecular complex;[P]cellular component organization or biogenesis;cellular process;developmental process;[F]binding;	1.8403352907160802
BGI_novel_G000453	[P]GO:0097435//supramolecular fiber organization;GO:0030154//cell differentiation;GO:0048646//anatomical structure formation involved in morphogenesis;GO:0031032//actomyosin structure organization;GO:0032989//cellular component morphogenesis;GO:0009653//anatomical structure morphogenesis;GO:0042692//muscle cell differentiation;GO:0032502//developmental process;GO:0009888//tissue development;GO:00…	cellular_component;biological_process;molecular_function	[C]organelle;supramolecular complex;cell;organelle part;[P]developmental process;cellular process;cellular component organization or biogenesis;[F]binding;	-1.15949206159182
BGI_novel_G000456	[P]GO:0071704//organic substance metabolic process;GO:0006629//lipid metabolic process;GO:0008152//metabolic process;GO:0044238//primary metabolic process;[C]GO:0031224//intrinsic component of membrane;GO:0044424//intracellular part;GO:0044464//cell part;GO:0005737//cytoplasm;GO:0005623//cell;GO:0044425//membrane part;GO:0016020//membrane;GO:0005622//intracellular;GO:0016021//integral component o…	molecular_function;cellular_component;biological_process	[C]membrane;membrane part;cell;[P]metabolic process;[F]catalytic activity;	-2.37652746309499
BGI_novel_G000458	[P]GO:0071704//organic substance metabolic process;GO:0008152//metabolic process;GO:0006629//lipid metabolic process;GO:0044238//primary metabolic process;[C]GO:0016020//membrane;GO:0005622//intracellular;GO:0005737//cytoplasm;GO:0005623//cell;GO:0044425//membrane part;GO:0031224//intrinsic component of membrane;GO:0044424//intracellular part;GO:0044464//cell part;GO:0016021//integral component o…	cellular_component;biological_process;molecular_function	[C]membrane part;membrane;cell;[P]metabolic process;[F]catalytic activity;	1.86411399491358
BGI_novel_G000472	[C]GO:0044425//membrane part;GO:0031224//intrinsic component of membrane;GO:0016021//integral component of membrane;GO:0016020//membrane;	cellular_component	[C]membrane;membrane part;	1.46678990615511
BGI_novel_G000499	[C]GO:0016020//membrane;GO:0016021//integral component of membrane;GO:0044425//membrane part;GO:0031224//intrinsic component of membrane;[F]GO:0022821//potassium ion antiporter activity;GO:0046873//metal ion transmembrane transporter activity;GO:0022857//transmembrane transporter activity;GO:0015318//inorganic molecular entity transmembrane transporter activity;GO:0008273//calcium, potassium:sodi…	molecular_function;cellular_component	[C]membrane part;membrane;[F]transporter activity;	-1.8539324307868001
BGI_novel_G000538	[P]GO:0009987//cellular process;GO:0007154//cell communication;GO:0023052//signaling;GO:0065007//biological regulation;GO:0050789//regulation of biological process;GO:0051716//cellular response to stimulus;GO:0007165//signal transduction;GO:0050794//regulation of cellular process;GO:0050896//response to stimulus;	biological_process	[P]response to stimulus;signaling;cellular process;biological regulation;	2.8063595335941898
BGI_novel_G000546	[P]GO:0007154//cell communication;GO:0050896//response to stimulus;GO:0050794//regulation of cellular process;GO:0023052//signaling;GO:0050789//regulation of biological process;GO:0065007//biological regulation;GO:0009987//cellular process;GO:0051716//cellular response to stimulus;GO:0007165//signal transduction;	biological_process	[P]cellular process;biological regulation;signaling;response to stimulus;	-1.11736844059845
BGI_novel_G000547	[P]GO:0032502//developmental process;GO:0065007//biological regulation;GO:0048856//anatomical structure development;GO:0009987//cellular process;GO:0048638//regulation of developmental growth;GO:0071704//organic substance metabolic process;GO:0040014//regulation of multicellular organism growth;GO:0042335//cuticle development;GO:0043170//macromolecule metabolic process;GO:0006040//amino sugar met…	cellular_component;biological_process;molecular_function	[C]extracellular region;[P]metabolic process;developmental process;biological regulation;multicellular organismal process;cellular process;[F]binding;	2.3147833130235003
BGI_novel_G000560	[F]GO:0004222//metalloendopeptidase activity;GO:0008237//metallopeptidase activity;GO:0003824//catalytic activity;GO:0140096//catalytic activity, acting on a protein;GO:0005488//binding;GO:0046872//metal ion binding;GO:0043169//cation binding;GO:0046914//transition metal ion binding;GO:0043167//ion binding;GO:0016787//hydrolase activity;GO:0004175//endopeptidase activity;GO:0008270//zinc ion bind…	molecular_function	[F]catalytic activity;binding;	1.13755332320445
BGI_novel_G000577	[P]GO:0050794//regulation of cellular process;GO:0050896//response to stimulus;GO:0009987//cellular process;GO:0065007//biological regulation;GO:0023052//signaling;GO:0007165//signal transduction;GO:0007154//cell communication;GO:0051716//cellular response to stimulus;GO:0035556//intracellular signal transduction;GO:0050789//regulation of biological process;[C]GO:0044464//cell part;GO:0005622//in…	molecular_function;cellular_component;biological_process	[C]cell;[P]cellular process;biological regulation;response to stimulus;signaling;[F]binding;catalytic activity;	-3.3980166046432903
BGI_novel_G000587	[P]GO:0006810//transport;GO:0051179//localization;GO:0051234//establishment of localization;GO:0006811//ion transport;[C]GO:0005886//plasma membrane;GO:0016020//membrane;GO:0005623//cell;GO:0071944//cell periphery;GO:0016021//integral component of membrane;GO:0031224//intrinsic component of membrane;GO:0044425//membrane part;GO:0044464//cell part;[F]GO:0005215//transporter activity;	biological_process;cellular_component;molecular_function	[C]cell;membrane;membrane part;[P]localization;[F]transporter activity;	-1.4026185834048
BGI_novel_G000607	[P]GO:0035220//wing disc development;GO:0048856//anatomical structure development;GO:0007275//multicellular organism development;GO:0035239//tube morphogenesis;GO:0009887//animal organ morphogenesis;GO:0002165//instar larval or pupal development;GO:0040008//regulation of growth;GO:0002009//morphogenesis of an epithelium;GO:0007472//wing disc morphogenesis;GO:0007480//imaginal disc-derived leg mor…	molecular_function;biological_process	[P]biological regulation;developmental process;multicellular organismal process;[F]catalytic activity;binding;	4.69252937773399
BGI_novel_G000642	[P]GO:0016043//cellular component organization;GO:0006996//organelle organization;GO:0071840//cellular component organization or biogenesis;GO:0009987//cellular process;GO:0007010//cytoskeleton organization;[F]GO:0008092//cytoskeletal protein binding;GO:0005515//protein binding;GO:0032403//protein complex binding;GO:0051015//actin filament binding;GO:0044877//macromolecular complex binding;GO:000…	biological_process;molecular_function	[P]cellular component organization or biogenesis;cellular process;[F]binding;	-2.04555774405462
BGI_novel_G000649	[P]GO:0051179//localization;GO:0043473//pigmentation;GO:0051234//establishment of localization;GO:0051050//positive regulation of transport;GO:0023056//positive regulation of signaling;GO:0090087//regulation of peptide transport;GO:0010646//regulation of cell communication;GO:0010817//regulation of hormone levels;GO:0051046//regulation of secretion;GO:0010647//positive regulation of cell communic…	biological_process;cellular_component	[C]membrane;membrane part;[P]developmental process;multicellular organismal process;localization;pigmentation;biological regulation;	-1.10445334164876
BGI_novel_G000668	[C]GO:0005576//extracellular region;GO:0044421//extracellular region part;GO:0005615//extracellular space;[F]GO:0004857//enzyme inhibitor activity;GO:0061134//peptidase regulator activity;GO:0004866//endopeptidase inhibitor activity;GO:0030234//enzyme regulator activity;GO:0030414//peptidase inhibitor activity;GO:0061135//endopeptidase regulator activity;GO:0098772//molecular function regulator;	molecular_function;cellular_component	[C]extracellular region;[F]molecular function regulator;	1.1739565615944498
BGI_novel_G000669	[C]GO:0005576//extracellular region;GO:0044421//extracellular region part;GO:0005615//extracellular space;[F]GO:0030234//enzyme regulator activity;GO:0004857//enzyme inhibitor activity;GO:0061135//endopeptidase regulator activity;GO:0030414//peptidase inhibitor activity;GO:0098772//molecular function regulator;GO:0004866//endopeptidase inhibitor activity;GO:0061134//peptidase regulator activity;	molecular_function;cellular_component	[C]extracellular region;[F]molecular function regulator;	1.09290241650371
BGI_novel_G000673	[C]GO:0044421//extracellular region part;GO:0005576//extracellular region;GO:0005615//extracellular space;[F]GO:0004857//enzyme inhibitor activity;GO:0030234//enzyme regulator activity;GO:0030414//peptidase inhibitor activity;GO:0004866//endopeptidase inhibitor activity;GO:0061134//peptidase regulator activity;GO:0061135//endopeptidase regulator activity;GO:0098772//molecular function regulator;	cellular_component;molecular_function	[C]extracellular region;[F]molecular function regulator;	1.2550779460426698
BGI_novel_G000674	[C]GO:0005576//extracellular region;GO:0005615//extracellular space;GO:0044421//extracellular region part;[F]GO:0004857//enzyme inhibitor activity;GO:0061134//peptidase regulator activity;GO:0004866//endopeptidase inhibitor activity;GO:0030234//enzyme regulator activity;GO:0061135//endopeptidase regulator activity;GO:0030414//peptidase inhibitor activity;GO:0098772//molecular function regulator;	cellular_component;molecular_function	[C]extracellular region;[F]molecular function regulator;	1.1815817716883898
BGI_novel_G000676	[C]GO:0005576//extracellular region;GO:0005615//extracellular space;GO:0044421//extracellular region part;[F]GO:0030234//enzyme regulator activity;GO:0061134//peptidase regulator activity;GO:0098772//molecular function regulator;GO:0061135//endopeptidase regulator activity;GO:0004857//enzyme inhibitor activity;GO:0004866//endopeptidase inhibitor activity;GO:0030414//peptidase inhibitor activity;	molecular_function;cellular_component	[C]extracellular region;[F]molecular function regulator;	-1.27040769395736
BGI_novel_G000677	[C]GO:0005576//extracellular region;GO:0005615//extracellular space;GO:0044421//extracellular region part;[F]GO:0004857//enzyme inhibitor activity;GO:0098772//molecular function regulator;GO:0061135//endopeptidase regulator activity;GO:0004866//endopeptidase inhibitor activity;GO:0061134//peptidase regulator activity;GO:0030234//enzyme regulator activity;GO:0030414//peptidase inhibitor activity;	cellular_component;molecular_function	[C]extracellular region;[F]molecular function regulator;	-1.34438012953907
BGI_novel_G000698	[C]GO:0016020//membrane;GO:0044425//membrane part;GO:0016021//integral component of membrane;GO:0031224//intrinsic component of membrane;	cellular_component	[C]membrane part;membrane;	1.07866440142861
BGI_novel_G000716	[C]GO:0016020//membrane;GO:0044425//membrane part;GO:0071944//cell periphery;GO:0005886//plasma membrane;GO:0031224//intrinsic component of membrane;GO:0044464//cell part;GO:0016021//integral component of membrane;GO:0005623//cell;[F]GO:0015294//solute:cation symporter activity;GO:0015297//antiporter activity;GO:0022804//active transmembrane transporter activity;GO:0015075//ion transmembrane tran…	molecular_function;cellular_component	[C]membrane;cell;membrane part;[F]transporter activity;	1.2883163280368601
BGI_novel_G000718	[C]GO:0031224//intrinsic component of membrane;GO:0016020//membrane;GO:0044425//membrane part;GO:0016021//integral component of membrane;[F]GO:0008509//anion transmembrane transporter activity;GO:0015103//inorganic anion transmembrane transporter activity;GO:0015075//ion transmembrane transporter activity;GO:0005215//transporter activity;GO:0022804//active transmembrane transporter activity;GO:00…	cellular_component;molecular_function	[C]membrane;membrane part;[F]transporter activity;	5.936097560894781
BGI_novel_G000754	[C]GO:0016020//membrane;GO:0016021//integral component of membrane;GO:0044425//membrane part;GO:0031224//intrinsic component of membrane;	cellular_component	[C]membrane part;membrane;	1.5625342574107501
BGI_novel_G000799	[F]GO:1901363//heterocyclic compound binding;GO:0046983//protein dimerization activity;GO:0097159//organic cyclic compound binding;GO:0005488//binding;GO:0005515//protein binding;GO:0003676//nucleic acid binding;GO:0003677//DNA binding;	molecular_function	[F]binding;	3.22069262644035
BGI_novel_G000800	[F]GO:0003677//DNA binding;GO:0005515//protein binding;GO:0097159//organic cyclic compound binding;GO:1901363//heterocyclic compound binding;GO:0005488//binding;GO:0046983//protein dimerization activity;GO:0003676//nucleic acid binding;	molecular_function	[F]binding;	-2.34872946207218
BGI_novel_G000801	[F]GO:0003676//nucleic acid binding;GO:1901363//heterocyclic compound binding;GO:0003677//DNA binding;GO:0097159//organic cyclic compound binding;GO:0005488//binding;GO:0046983//protein dimerization activity;GO:0005515//protein binding;	molecular_function	[F]binding;	-1.80044689609442
BGI_novel_G000808	[C]GO:0005623//cell;GO:0005634//nucleus;GO:0005622//intracellular;GO:0044424//intracellular part;GO:0043227//membrane-bounded organelle;GO:0043229//intracellular organelle;GO:0043231//intracellular membrane-bounded organelle;GO:0044464//cell part;GO:0043226//organelle;[F]GO:0003700//DNA binding transcription factor activity;GO:0097159//organic cyclic compound binding;GO:0005488//binding;GO:000367…	molecular_function;cellular_component	[C]cell;organelle;[F]binding;transcription regulator activity;	-1.3215985878655
BGI_novel_G000809	[C]GO:0005622//intracellular;GO:0044424//intracellular part;GO:0043227//membrane-bounded organelle;GO:0005623//cell;GO:0043226//organelle;GO:0043229//intracellular organelle;GO:0044464//cell part;GO:0005634//nucleus;GO:0043231//intracellular membrane-bounded organelle;[F]GO:0043565//sequence-specific DNA binding;GO:0140110//transcription regulator activity;GO:0043169//cation binding;GO:0003700//D…	molecular_function;cellular_component	[C]organelle;cell;[F]transcription regulator activity;binding;	-7.62897924344586
BGI_novel_G000810	[C]GO:0043227//membrane-bounded organelle;GO:0005634//nucleus;GO:0043226//organelle;GO:0043229//intracellular organelle;GO:0044424//intracellular part;GO:0043231//intracellular membrane-bounded organelle;GO:0005623//cell;GO:0005622//intracellular;GO:0044464//cell part;[F]GO:0097159//organic cyclic compound binding;GO:0046872//metal ion binding;GO:0140110//transcription regulator activity;GO:00054…	molecular_function;cellular_component	[C]organelle;cell;[F]transcription regulator activity;binding;	-2.49323677737367
BGI_novel_G000840	[C]GO:0044425//membrane part;GO:0016020//membrane;GO:0016021//integral component of membrane;GO:0031224//intrinsic component of membrane;	cellular_component	[C]membrane;membrane part;	-1.2257416041390299
BGI_novel_G000860	[F]GO:0003824//catalytic activity;GO:0004842//ubiquitin-protein transferase activity;GO:0016740//transferase activity;GO:0019787//ubiquitin-like protein transferase activity;GO:0140096//catalytic activity, acting on a protein;	molecular_function	[F]catalytic activity;	1.7051051465765
BGI_novel_G000861	[F]GO:0016740//transferase activity;GO:0140096//catalytic activity, acting on a protein;GO:0019787//ubiquitin-like protein transferase activity;GO:0003824//catalytic activity;GO:0004842//ubiquitin-protein transferase activity;	molecular_function	[F]catalytic activity;	1.28234453465499
BGI_novel_G000862	[F]GO:0019787//ubiquitin-like protein transferase activity;GO:0016740//transferase activity;GO:0004842//ubiquitin-protein transferase activity;GO:0140096//catalytic activity, acting on a protein;GO:0003824//catalytic activity;	molecular_function	[F]catalytic activity;	-1.30695460402905
BGI_novel_G000864	[F]GO:0004842//ubiquitin-protein transferase activity;GO:0140096//catalytic activity, acting on a protein;GO:0019787//ubiquitin-like protein transferase activity;GO:0016740//transferase activity;GO:0003824//catalytic activity;	molecular_function	[F]catalytic activity;	-7.49909148067465
BGI_novel_G000865	[F]GO:0140096//catalytic activity, acting on a protein;GO:0003824//catalytic activity;GO:0016740//transferase activity;GO:0004842//ubiquitin-protein transferase activity;GO:0019787//ubiquitin-like protein transferase activity;	molecular_function	[F]catalytic activity;	5.16029066755275
BGI_novel_G000875	[P]GO:0050896//response to stimulus;GO:0023052//signaling;GO:0051716//cellular response to stimulus;GO:0007165//signal transduction;GO:0065007//biological regulation;GO:0050794//regulation of cellular process;GO:0050789//regulation of biological process;GO:0009987//cellular process;GO:0007154//cell communication;	biological_process	[P]response to stimulus;biological regulation;cellular process;signaling;	-2.14999781976694
BGI_novel_G000880	[P]GO:0050896//response to stimulus;GO:0007154//cell communication;GO:0050789//regulation of biological process;GO:0007165//signal transduction;GO:0065007//biological regulation;GO:0050794//regulation of cellular process;GO:0009987//cellular process;GO:0051716//cellular response to stimulus;GO:0023052//signaling;	biological_process	[P]signaling;biological regulation;cellular process;response to stimulus;	1.36318369706023
BGI_novel_G000881	[P]GO:0065007//biological regulation;GO:0007165//signal transduction;GO:0051716//cellular response to stimulus;GO:0009987//cellular process;GO:0050789//regulation of biological process;GO:0023052//signaling;GO:0050794//regulation of cellular process;GO:0050896//response to stimulus;GO:0007154//cell communication;	biological_process	[P]biological regulation;response to stimulus;cellular process;signaling;	-1.48094991508299
BGI_novel_G000901	[C]GO:0016021//integral component of membrane;GO:0031224//intrinsic component of membrane;GO:0044425//membrane part;GO:0016020//membrane;[F]GO:0032553//ribonucleotide binding;GO:1901363//heterocyclic compound binding;GO:0008509//anion transmembrane transporter activity;GO:0003824//catalytic activity;GO:0016887//ATPase activity;GO:0022804//active transmembrane transporter activity;GO:0043167//ion …	cellular_component;molecular_function	[C]membrane;membrane part;[F]binding;transporter activity;catalytic activity;	-3.6762753732412796
BGI_novel_G000918	[C]GO:0016021//integral component of membrane;GO:0031224//intrinsic component of membrane;GO:0016020//membrane;GO:0044425//membrane part;[F]GO:0016740//transferase activity;GO:0003824//catalytic activity;GO:0016782//transferase activity, transferring sulfur-containing groups;GO:0008146//sulfotransferase activity;	cellular_component;molecular_function	[C]membrane;membrane part;[F]catalytic activity;	1.15827130189455
BGI_novel_G000920	[P]GO:0045168//cell-cell signaling involved in cell fate commitment;GO:0046331//lateral inhibition;GO:0030154//cell differentiation;GO:0032502//developmental process;GO:0045165//cell fate commitment;GO:0023052//signaling;GO:0048869//cellular developmental process;GO:0009987//cellular process;GO:0007267//cell-cell signaling;GO:0007154//cell communication;[C]GO:0031224//intrinsic component of membr…	cellular_component;biological_process	[C]membrane part;membrane;[P]signaling;developmental process;cellular process;	1.2205870288711
BGI_novel_G000925	[P]GO:0030182//neuron differentiation;GO:0006468//protein phosphorylation;GO:0048869//cellular developmental process;GO:0043412//macromolecule modification;GO:0090263//positive regulation of canonical Wnt signaling pathway;GO:0032990//cell part morphogenesis;GO:0034764//positive regulation of transmembrane transport;GO:0048513//animal organ development;GO:0097485//neuron projection guidance;GO:19…	molecular_function;biological_process	[P]metabolic process;biological regulation;developmental process;response to stimulus;cellular component organization or biogenesis;multicellular organismal process;cellular process;locomotion;[F]binding;catalytic activity;	-10.644823248085
BGI_novel_G000940	[P]GO:1901565//organonitrogen compound catabolic process;GO:1901361//organic cyclic compound catabolic process;GO:0009056//catabolic process;GO:1901564//organonitrogen compound metabolic process;GO:0044237//cellular metabolic process;GO:0009064//glutamine family amino acid metabolic process;GO:0016054//organic acid catabolic process;GO:0019752//carboxylic acid metabolic process;GO:1901360//organi…	biological_process;molecular_function	[P]cellular process;metabolic process;[F]catalytic activity;	11.011603078844098
BGI_novel_G000949	[P]GO:0050794//regulation of cellular process;GO:0007616//long-term memory;GO:0010646//regulation of cell communication;GO:0050804//modulation of chemical synaptic transmission;GO:0051179//localization;GO:0007613//memory;GO:0006810//transport;GO:0003008//system process;GO:0065007//biological regulation;GO:0016192//vesicle-mediated transport;GO:0032501//multicellular organismal process;GO:0050789/…	biological_process;cellular_component	[C]membrane;membrane part;synapse;[P]multicellular organismal process;localization;biological regulation;behavior;	-1.18124152738674
BGI_novel_G000955	[P]GO:0006725//cellular aromatic compound metabolic process;GO:0009059//macromolecule biosynthetic process;GO:0034641//cellular nitrogen compound metabolic process;GO:0006807//nitrogen compound metabolic process;GO:0010467//gene expression;GO:0097659//nucleic acid-templated transcription;GO:0009058//biosynthetic process;GO:0009987//cellular process;GO:0006351//transcription, DNA-templated;GO:0034…	cellular_component;biological_process;molecular_function	[C]organelle;cell;[P]cellular process;metabolic process;[F]transcription regulator activity;binding;	1.22523878096006
BGI_novel_G000956	[P]GO:1901362//organic cyclic compound biosynthetic process;GO:0034641//cellular nitrogen compound metabolic process;GO:0016070//RNA metabolic process;GO:0006139//nucleobase-containing compound metabolic process;GO:0006725//cellular aromatic compound metabolic process;GO:0044260//cellular macromolecule metabolic process;GO:0044271//cellular nitrogen compound biosynthetic process;GO:1901360//organ…	biological_process;cellular_component;molecular_function	[C]organelle;cell;[P]cellular process;metabolic process;[F]binding;transcription regulator activity;	-2.58772010863765
BGI_novel_G000968	[P]GO:0065007//biological regulation;GO:0065008//regulation of biological quality;GO:0006885//regulation of pH;GO:0042592//homeostatic process;GO:0055080//cation homeostasis;GO:0048878//chemical homeostasis;GO:0055067//monovalent inorganic cation homeostasis;GO:0050801//ion homeostasis;GO:0098771//inorganic ion homeostasis;[C]GO:0016020//membrane;GO:0016021//integral component of membrane;GO:0031…	biological_process;molecular_function;cellular_component	[C]membrane part;membrane;[P]biological regulation;[F]transporter activity;	1.03508230018643
BGI_novel_G000976	[C]GO:0016020//membrane;GO:0016021//integral component of membrane;GO:0031224//intrinsic component of membrane;GO:0044425//membrane part;[F]GO:0022857//transmembrane transporter activity;GO:0005215//transporter activity;	cellular_component;molecular_function	[C]membrane part;membrane;[F]transporter activity;	1.6275174042653702
BGI_novel_G000987	[C]GO:0005952//cAMP-dependent protein kinase complex;GO:0032991//macromolecular complex;GO:0044424//intracellular part;GO:0005622//intracellular;GO:0005623//cell;GO:0044464//cell part;[F]GO:0097367//carbohydrate derivative binding;GO:0019887//protein kinase regulator activity;GO:0097159//organic cyclic compound binding;GO:0005488//binding;GO:0030234//enzyme regulator activity;GO:0030551//cyclic n…	cellular_component;molecular_function	[C]cell;macromolecular complex;[F]molecular function regulator;binding;	-1.0046991811737
BGI_novel_G000992	[F]GO:0005488//binding;GO:0043169//cation binding;GO:0046872//metal ion binding;GO:0043167//ion binding;GO:0005509//calcium ion binding;	molecular_function	[F]binding;	-3.1934271376620096
BGI_novel_G001014	[P]GO:0018130//heterocycle biosynthetic process;GO:0034654//nucleobase-containing compound biosynthetic process;GO:0032774//RNA biosynthetic process;GO:0090304//nucleic acid metabolic process;GO:0006139//nucleobase-containing compound metabolic process;GO:0006725//cellular aromatic compound metabolic process;GO:0009058//biosynthetic process;GO:0071704//organic substance metabolic process;GO:00346…	cellular_component;molecular_function;biological_process	[C]organelle;cell;[P]metabolic process;cellular process;[F]binding;transcription regulator activity;	-1.5152013352278502
BGI_novel_G001038	[F]GO:0004713//protein tyrosine kinase activity;GO:0043167//ion binding;GO:0016740//transferase activity;GO:0043168//anion binding;GO:1901363//heterocyclic compound binding;GO:0005488//binding;GO:0008144//drug binding;GO:0032559//adenyl ribonucleotide binding;GO:0097367//carbohydrate derivative binding;GO:0017076//purine nucleotide binding;GO:0035639//purine ribonucleoside triphosphate binding;GO…	molecular_function	[F]catalytic activity;binding;	-1.0271586300724498
BGI_novel_G001041	[P]GO:0002066//columnar/cuboidal epithelial cell development;GO:0010927//cellular component assembly involved in morphogenesis;GO:0034032//purine nucleoside bisphosphate metabolic process;GO:0051186//cofactor metabolic process;GO:0071704//organic substance metabolic process;GO:0009653//anatomical structure morphogenesis;GO:0007306//eggshell chorion assembly;GO:0051188//cofactor biosynthetic proce…	molecular_function;biological_process;cellular_component	[C]cell;[P]metabolic process;localization;reproductive process;reproduction;developmental process;cellular component organization or biogenesis;locomotion;cellular process;multicellular organismal process;multi-organism process;biological regulation;[F]catalytic activity;	-1.5094641442777401
BGI_novel_G001050	[P]GO:0034654//nucleobase-containing compound biosynthetic process;GO:0034641//cellular nitrogen compound metabolic process;GO:0006807//nitrogen compound metabolic process;GO:0019438//aromatic compound biosynthetic process;GO:0006793//phosphorus metabolic process;GO:0044249//cellular biosynthetic process;GO:0046483//heterocycle metabolic process;GO:0006139//nucleobase-containing compound metaboli…	biological_process;molecular_function	[P]metabolic process;cellular process;[F]binding;catalytic activity;	7.93038631596112
BGI_novel_G001053	[F]GO:0043169//cation binding;GO:0008233//peptidase activity;GO:0008235//metalloexopeptidase activity;GO:0046914//transition metal ion binding;GO:0005488//binding;GO:0140096//catalytic activity, acting on a protein;GO:0046872//metal ion binding;GO:0003824//catalytic activity;GO:0004180//carboxypeptidase activity;GO:0008270//zinc ion binding;GO:0043167//ion binding;GO:0004181//metallocarboxypeptid…	molecular_function	[F]binding;catalytic activity;	-1.82072416698508
BGI_novel_G001054	[F]GO:0043167//ion binding;GO:0003824//catalytic activity;GO:0008238//exopeptidase activity;GO:0070011//peptidase activity, acting on L-amino acid peptides;GO:0140096//catalytic activity, acting on a protein;GO:0008237//metallopeptidase activity;GO:0043169//cation binding;GO:0008270//zinc ion binding;GO:0046872//metal ion binding;GO:0004181//metallocarboxypeptidase activity;GO:0004180//carboxypep…	molecular_function	[F]binding;catalytic activity;	7.7580698584615
BGI_novel_G001085	[P]GO:0046578//regulation of Ras protein signal transduction;GO:0035023//regulation of Rho protein signal transduction;GO:0009966//regulation of signal transduction;GO:0023051//regulation of signaling;GO:0010646//regulation of cell communication;GO:0065007//biological regulation;GO:1902531//regulation of intracellular signal transduction;GO:0048583//regulation of response to stimulus;GO:0050789//…	molecular_function;biological_process	[P]biological regulation;[F]molecular function regulator;binding;	-1.4913537423657
BGI_novel_G001089	[P]GO:0007154//cell communication;GO:0050877//nervous system process;GO:0022008//neurogenesis;GO:0040007//growth;GO:0042063//gliogenesis;GO:0019226//transmission of nerve impulse;GO:0023052//signaling;GO:0048588//developmental cell growth;GO:0016049//cell growth;GO:0048589//developmental growth;GO:0030154//cell differentiation;GO:0007275//multicellular organism development;GO:0035637//multicellul…	biological_process;cellular_component;molecular_function	[C]membrane;membrane part;[P]growth;multicellular organismal process;cellular process;signaling;developmental process;[F]transporter activity;molecular transducer activity;signal transducer activity;	-1.1554069542119099
BGI_novel_G001105	[P]GO:0000003//reproduction;GO:0022412//cellular process involved in reproduction in multicellular organism;GO:0007281//germ cell development;GO:0032501//multicellular organismal process;GO:0051704//multi-organism process;GO:0007276//gamete generation;GO:0008283//cell proliferation;GO:0030154//cell differentiation;GO:0009987//cellular process;GO:0060856//establishment of blood-brain barrier;GO:00…	molecular_function;biological_process	[P]cell proliferation;multi-organism process;reproductive process;developmental process;reproduction;multicellular organismal process;cellular process;[F]binding;	4.755460633460441
BGI_novel_G001106	[P]GO:0048468//cell development;GO:0048477//oogenesis;GO:0048609//multicellular organismal reproductive process;GO:0009987//cellular process;GO:0008283//cell proliferation;GO:0048869//cellular developmental process;GO:0019953//sexual reproduction;GO:0032504//multicellular organism reproduction;GO:0060856//establishment of blood-brain barrier;GO:0000003//reproduction;GO:0048856//anatomical structu…	molecular_function;biological_process	[P]multicellular organismal process;reproductive process;multi-organism process;developmental process;reproduction;cellular process;cell proliferation;[F]binding;	-1.09253418653981
BGI_novel_G001107	[P]GO:0040011//locomotion;GO:0030154//cell differentiation;GO:0000003//reproduction;GO:0048469//cell maturation;GO:0009605//response to external stimulus;GO:0051704//multi-organism process;GO:0048666//neuron development;GO:0003006//developmental process involved in reproduction;GO:0009987//cellular process;GO:0042551//neuron maturation;GO:0019953//sexual reproduction;GO:0032501//multicellular org…	biological_process;cellular_component;molecular_function	[C]cell;[P]locomotion;developmental process;cellular process;response to stimulus;behavior;reproductive process;multicellular organismal process;multi-organism process;reproduction;cell proliferation;[F]binding;	-8.1134582006372
BGI_novel_G001112	[P]GO:0006950//response to stress;GO:0050896//response to stimulus;GO:0006979//response to oxidative stress;[F]GO:0048037//cofactor binding;GO:0016684//oxidoreductase activity, acting on peroxide as acceptor;GO:0097159//organic cyclic compound binding;GO:0005488//binding;GO:0016209//antioxidant activity;GO:0016491//oxidoreductase activity;GO:0046906//tetrapyrrole binding;GO:1901363//heterocyclic …	molecular_function;biological_process	[P]response to stimulus;[F]catalytic activity;binding;antioxidant activity;	-1.27320168669187
BGI_novel_G001128	[F]GO:1901363//heterocyclic compound binding;GO:0005488//binding;GO:0097159//organic cyclic compound binding;GO:0003676//nucleic acid binding;GO:0003677//DNA binding;	molecular_function	[F]binding;	-1.1238725989048899
BGI_novel_G001130	[F]GO:0003677//DNA binding;GO:1901363//heterocyclic compound binding;GO:0097159//organic cyclic compound binding;GO:0003676//nucleic acid binding;GO:0005488//binding;	molecular_function	[F]binding;	-8.053948665634179
BGI_novel_G001131	[F]GO:0097159//organic cyclic compound binding;GO:0003676//nucleic acid binding;GO:0005488//binding;GO:1901363//heterocyclic compound binding;GO:0003677//DNA binding;	molecular_function	[F]binding;	-8.38818583878668
BGI_novel_G001156	[P]GO:1902115//regulation of organelle assembly;GO:0010826//negative regulation of centrosome duplication;GO:0046606//negative regulation of centrosome cycle;GO:0010824//regulation of centrosome duplication;GO:0065007//biological regulation;GO:0046605//regulation of centrosome cycle;GO:0050789//regulation of biological process;GO:0048523//negative regulation of cellular process;GO:1902116//negati…	molecular_function;biological_process	[P]biological regulation;[F]binding;	-1.7268901013289601
BGI_novel_G001160	[P]GO:0051726//regulation of cell cycle;GO:0051494//negative regulation of cytoskeleton organization;GO:0050789//regulation of biological process;GO:0048523//negative regulation of cellular process;GO:0051129//negative regulation of cellular component organization;GO:1902116//negative regulation of organelle assembly;GO:0045786//negative regulation of cell cycle;GO:0048519//negative regulation of…	biological_process;molecular_function	[P]biological regulation;[F]binding;	-1.23397782497183
BGI_novel_G001189	[P]GO:0044237//cellular metabolic process;GO:0006807//nitrogen compound metabolic process;GO:0006464//cellular protein modification process;GO:0046777//protein autophosphorylation;GO:0006796//phosphate-containing compound metabolic process;GO:0019538//protein metabolic process;GO:0071704//organic substance metabolic process;GO:0043412//macromolecule modification;GO:0043170//macromolecule metaboli…	molecular_function;biological_process	[P]metabolic process;cellular process;[F]catalytic activity;binding;	-1.168758443931
BGI_novel_G001197	[P]GO:0006725//cellular aromatic compound metabolic process;GO:0034641//cellular nitrogen compound metabolic process;GO:1901360//organic cyclic compound metabolic process;GO:0090304//nucleic acid metabolic process;GO:0009987//cellular process;GO:0043170//macromolecule metabolic process;GO:0044237//cellular metabolic process;GO:0044260//cellular macromolecule metabolic process;GO:0006807//nitrogen…	molecular_function;biological_process	[P]metabolic process;cellular process;[F]catalytic activity;binding;	-1.54883727487896
BGI_novel_G001205	[P]GO:0051716//cellular response to stimulus;GO:0065007//biological regulation;GO:0023052//signaling;GO:0009987//cellular process;GO:0007165//signal transduction;GO:0050794//regulation of cellular process;GO:0007154//cell communication;GO:0050789//regulation of biological process;GO:0035556//intracellular signal transduction;GO:0050896//response to stimulus;[C]GO:0005622//intracellular;GO:0044464…	biological_process;cellular_component;molecular_function	[C]membrane;membrane part;cell;[P]signaling;biological regulation;response to stimulus;cellular process;[F]binding;catalytic activity;	-1.00204848892699
BGI_novel_G001224	[P]GO:0051179//localization;GO:0042886//amide transport;GO:0071705//nitrogen compound transport;GO:0033036//macromolecule localization;GO:0045184//establishment of protein localization;GO:0051234//establishment of localization;GO:0046907//intracellular transport;GO:0006886//intracellular protein transport;GO:0034613//cellular protein localization;GO:0008104//protein localization;GO:0071702//organ…	biological_process;molecular_function;cellular_component	[C]cell;[P]localization;[F]binding;	1.4716579228454099
BGI_novel_G001227	[P]GO:0008587//imaginal disc-derived wing margin morphogenesis;GO:0007275//multicellular organism development;GO:0009887//animal organ morphogenesis;GO:0045570//regulation of imaginal disc growth;GO:0007472//wing disc morphogenesis;GO:0035220//wing disc development;GO:0060541//respiratory system development;GO:0090092//regulation of transmembrane receptor protein serine/threonine kinase signaling…	cellular_component;biological_process;molecular_function	[C]membrane;membrane part;[P]biological regulation;multicellular organismal process;developmental process;[F]catalytic activity;	-1.43281902525276
BGI_novel_G001229	[C]GO:0016021//integral component of membrane;GO:0031224//intrinsic component of membrane;GO:0044425//membrane part;GO:0016020//membrane;	cellular_component	[C]membrane;membrane part;	-2.27105468384731
BGI_novel_G001277	[F]GO:0036094//small molecule binding;GO:0016462//pyrophosphatase activity;GO:0032555//purine ribonucleotide binding;GO:0017076//purine nucleotide binding;GO:0017111//nucleoside-triphosphatase activity;GO:0032549//ribonucleoside binding;GO:0016818//hydrolase activity, acting on acid anhydrides, in phosphorus-containing anhydrides;GO:0043168//anion binding;GO:0005525//GTP binding;GO:0035639//purin…	molecular_function	[F]catalytic activity;binding;	9.147987491536211
BGI_novel_G001297	[C]GO:0016020//membrane;GO:0016021//integral component of membrane;GO:0044425//membrane part;GO:0031224//intrinsic component of membrane;	cellular_component	[C]membrane;membrane part;	1.3777286181281698
BGI_novel_G001335	[P]GO:0002009//morphogenesis of an epithelium;GO:0007552//metamorphosis;GO:0032501//multicellular organismal process;GO:0035295//tube development;GO:0002165//instar larval or pupal development;GO:0009886//post-embryonic animal morphogenesis;GO:0035120//post-embryonic appendage morphogenesis;GO:0048513//animal organ development;GO:0035239//tube morphogenesis;GO:0050789//regulation of biological pr…	molecular_function;biological_process;cellular_component	[C]organelle;cell;[P]developmental process;biological regulation;multicellular organismal process;[F]binding;	-1.8813995385749
BGI_novel_G001343	[P]GO:1901360//organic cyclic compound metabolic process;GO:0034641//cellular nitrogen compound metabolic process;GO:0006396//RNA processing;GO:0043170//macromolecule metabolic process;GO:0006725//cellular aromatic compound metabolic process;GO:0009987//cellular process;GO:0046483//heterocycle metabolic process;GO:0000003//reproduction;GO:0071704//organic substance metabolic process;GO:0022414//r…	cellular_component;molecular_function;biological_process	[C]cell;organelle;[P]cellular process;reproduction;metabolic process;developmental process;reproductive process;[F]binding;	1.12465668874224
BGI_novel_G001364	[F]GO:0016491//oxidoreductase activity;GO:0005488//binding;GO:0046914//transition metal ion binding;GO:0043167//ion binding;GO:0005507//copper ion binding;GO:0003824//catalytic activity;GO:0046872//metal ion binding;GO:0043169//cation binding;	molecular_function	[F]binding;catalytic activity;	5.42650540590947
BGI_novel_G001381	[C]GO:0005623//cell;GO:0005856//cytoskeleton;GO:0044464//cell part;GO:0005622//intracellular;GO:0043226//organelle;GO:0044424//intracellular part;GO:0043232//intracellular non-membrane-bounded organelle;GO:0043228//non-membrane-bounded organelle;GO:0043229//intracellular organelle;[F]GO:0046872//metal ion binding;GO:0043169//cation binding;GO:0008092//cytoskeletal protein binding;GO:0008017//micr…	molecular_function;cellular_component	[C]organelle;cell;[F]binding;	-1.8431677793889099
BGI_novel_G001382	[C]GO:0044464//cell part;GO:0005622//intracellular;GO:0043232//intracellular non-membrane-bounded organelle;GO:0005856//cytoskeleton;GO:0005623//cell;GO:0043228//non-membrane-bounded organelle;GO:0043229//intracellular organelle;GO:0043226//organelle;GO:0044424//intracellular part;[F]GO:0015631//tubulin binding;GO:0005509//calcium ion binding;GO:0046872//metal ion binding;GO:0043169//cation bindi…	molecular_function;cellular_component	[C]organelle;cell;[F]binding;	-1.06918113477741
BGI_novel_G001384	[C]GO:0005622//intracellular;GO:0044464//cell part;GO:0043229//intracellular organelle;GO:0005623//cell;GO:0043228//non-membrane-bounded organelle;GO:0044424//intracellular part;GO:0043232//intracellular non-membrane-bounded organelle;GO:0043226//organelle;GO:0005856//cytoskeleton;[F]GO:0015631//tubulin binding;GO:0005509//calcium ion binding;GO:0005488//binding;GO:0043169//cation binding;GO:0005…	cellular_component;molecular_function	[C]cell;organelle;[F]binding;	-1.20613161331366
BGI_novel_G001399	[F]GO:0046872//metal ion binding;GO:0008092//cytoskeletal protein binding;GO:0005488//binding;GO:0046914//transition metal ion binding;GO:0003779//actin binding;GO:0043167//ion binding;GO:0043169//cation binding;GO:0008270//zinc ion binding;GO:0005515//protein binding;	molecular_function	[F]binding;	-1.1976920541796698
BGI_novel_G001407	[C]GO:0044425//membrane part;GO:0016021//integral component of membrane;GO:0031224//intrinsic component of membrane;GO:0016020//membrane;[F]GO:0005509//calcium ion binding;GO:0046872//metal ion binding;GO:0043167//ion binding;GO:0043169//cation binding;GO:0005488//binding;	cellular_component;molecular_function	[C]membrane;membrane part;[F]binding;	-2.1597042342384
BGI_novel_G001411	[C]GO:0031224//intrinsic component of membrane;GO:0044425//membrane part;GO:0016021//integral component of membrane;GO:0016020//membrane;[F]GO:0046872//metal ion binding;GO:0005488//binding;GO:0005509//calcium ion binding;GO:0043167//ion binding;GO:0043169//cation binding;	molecular_function;cellular_component	[C]membrane;membrane part;[F]binding;	1.32674661053744
BGI_novel_G001441	[F]GO:0003723//RNA binding;GO:0003676//nucleic acid binding;GO:1901363//heterocyclic compound binding;GO:0097159//organic cyclic compound binding;GO:0005488//binding;	molecular_function	[F]binding;	1.03743539811696
BGI_novel_G001459	[C]GO:0005886//plasma membrane;GO:0005623//cell;GO:0044425//membrane part;GO:0031224//intrinsic component of membrane;GO:0016020//membrane;GO:0016021//integral component of membrane;GO:0044464//cell part;GO:0071944//cell periphery;[F]GO:0008381//mechanosensitive ion channel activity;GO:0022838//substrate-specific channel activity;GO:0022836//gated channel activity;GO:0015318//inorganic molecular …	molecular_function;cellular_component	[C]membrane;membrane part;cell;[F]transporter activity;	-1.07861509445207
BGI_novel_G001474	[F]GO:0005515//protein binding;GO:0019901//protein kinase binding;GO:0005488//binding;GO:0019899//enzyme binding;GO:0019900//kinase binding;	molecular_function	[F]binding;	-4.35946874165963
BGI_novel_G001482	[F]GO:0003730//mRNA 3'-UTR binding;GO:0003729//mRNA binding;GO:1901363//heterocyclic compound binding;GO:0003723//RNA binding;GO:0005488//binding;GO:0097159//organic cyclic compound binding;GO:0003676//nucleic acid binding;GO:0045182//translation regulator activity;	molecular_function	[F]binding;translation regulator activity;	-2.72417592044335
BGI_novel_G001496	[P]GO:0043632//modification-dependent macromolecule catabolic process;GO:0045732//positive regulation of protein catabolic process;GO:0009896//positive regulation of catabolic process;GO:0010604//positive regulation of macromolecule metabolic process;GO:0031325//positive regulation of cellular metabolic process;GO:0044260//cellular macromolecule metabolic process;GO:0009987//cellular process;GO:0…	biological_process;cellular_component;molecular_function	[C]macromolecular complex;cell;[P]biological regulation;metabolic process;cellular process;[F]catalytic activity;binding;	-1.2355390611347299
BGI_novel_G001501	[P]GO:0007154//cell communication;GO:0016055//Wnt signaling pathway;GO:0007267//cell-cell signaling;GO:0065007//biological regulation;GO:0009987//cellular process;GO:0007166//cell surface receptor signaling pathway;GO:0051716//cellular response to stimulus;GO:0023052//signaling;GO:0198738//cell-cell signaling by wnt;GO:0050794//regulation of cellular process;GO:0050896//response to stimulus;GO:00…	molecular_function;biological_process;cellular_component	[C]organelle;cell;[P]signaling;biological regulation;response to stimulus;cellular process;[F]binding;	-1.0679181190798102
BGI_novel_G001503	[P]GO:0007165//signal transduction;GO:0051716//cellular response to stimulus;GO:0050794//regulation of cellular process;GO:0065007//biological regulation;GO:0023052//signaling;GO:0198738//cell-cell signaling by wnt;GO:0016055//Wnt signaling pathway;GO:0009987//cellular process;GO:0007166//cell surface receptor signaling pathway;GO:0050789//regulation of biological process;GO:0050896//response to …	molecular_function;biological_process;cellular_component	[C]organelle;cell;[P]biological regulation;response to stimulus;signaling;cellular process;[F]binding;	-2.06860924066611
BGI_novel_G001519	[F]GO:0016772//transferase activity, transferring phosphorus-containing groups;GO:0035639//purine ribonucleoside triphosphate binding;GO:0005524//ATP binding;GO:0032553//ribonucleotide binding;GO:0030554//adenyl nucleotide binding;GO:0140096//catalytic activity, acting on a protein;GO:0003824//catalytic activity;GO:0016773//phosphotransferase activity, alcohol group as acceptor;GO:0032559//adenyl…	molecular_function	[F]binding;catalytic activity;	4.3553248797430095
BGI_novel_G001522	[P]GO:0044248//cellular catabolic process;GO:1901565//organonitrogen compound catabolic process;GO:0043603//cellular amide metabolic process;GO:0006751//glutathione catabolic process;GO:0008152//metabolic process;GO:1901575//organic substance catabolic process;GO:0051186//cofactor metabolic process;GO:0051187//cofactor catabolic process;GO:0006749//glutathione metabolic process;GO:0042219//cellul…	molecular_function;cellular_component;biological_process	[C]membrane part;membrane;[P]metabolic process;cellular process;[F]catalytic activity;	-1.5212403162502701
BGI_novel_G001523	[P]GO:0009987//cellular process;GO:0006518//peptide metabolic process;GO:0008152//metabolic process;GO:0006790//sulfur compound metabolic process;GO:0042219//cellular modified amino acid catabolic process;GO:1901564//organonitrogen compound metabolic process;GO:0006751//glutathione catabolic process;GO:0044248//cellular catabolic process;GO:0006749//glutathione metabolic process;GO:0006575//cellu…	molecular_function;cellular_component;biological_process	[C]membrane;membrane part;[P]metabolic process;cellular process;[F]catalytic activity;	-1.09353799520538
BGI_novel_G001530	[P]GO:0008152//metabolic process;[F]GO:0003824//catalytic activity;GO:0016787//hydrolase activity;	biological_process;molecular_function	[P]metabolic process;[F]catalytic activity;	1.35887038283382
BGI_novel_G001562	[F]GO:0003723//RNA binding;GO:0005488//binding;GO:0097159//organic cyclic compound binding;GO:0046872//metal ion binding;GO:0003676//nucleic acid binding;GO:0043167//ion binding;GO:1901363//heterocyclic compound binding;GO:0043169//cation binding;	molecular_function	[F]binding;	-1.5024999186416998
BGI_novel_G001565	[C]GO:0031224//intrinsic component of membrane;GO:0044425//membrane part;GO:0016020//membrane;GO:0016021//integral component of membrane;	cellular_component	[C]membrane;membrane part;	2.14103004600714
BGI_novel_G001566	[C]GO:0016020//membrane;GO:0044425//membrane part;GO:0031224//intrinsic component of membrane;GO:0016021//integral component of membrane;	cellular_component	[C]membrane;membrane part;	-1.60934235989113
BGI_novel_G001572	[P]GO:0009058//biosynthetic process;GO:0046486//glycerolipid metabolic process;GO:0044249//cellular biosynthetic process;GO:0008610//lipid biosynthetic process;GO:0044238//primary metabolic process;GO:0071704//organic substance metabolic process;GO:0009987//cellular process;GO:0006629//lipid metabolic process;GO:0007165//signal transduction;GO:1901576//organic substance biosynthetic process;GO:00…	cellular_component;molecular_function;biological_process	[C]cell;[P]response to stimulus;cellular process;metabolic process;signaling;biological regulation;[F]binding;catalytic activity;	-2.7378370258980205
BGI_novel_G001606	[F]GO:0097159//organic cyclic compound binding;GO:0005488//binding;GO:0003676//nucleic acid binding;GO:1901363//heterocyclic compound binding;GO:0003677//DNA binding;	molecular_function	[F]binding;	-7.148257356185559
BGI_novel_G001607	[F]GO:0003677//DNA binding;GO:0005488//binding;GO:0097159//organic cyclic compound binding;GO:1901363//heterocyclic compound binding;GO:0003676//nucleic acid binding;	molecular_function	[F]binding;	-1.5890929859443101
BGI_novel_G001652	[P]GO:0065008//regulation of biological quality;GO:0006996//organelle organization;GO:0008104//protein localization;GO:0065007//biological regulation;GO:0007016//cytoskeletal anchoring at plasma membrane;GO:0007010//cytoskeleton organization;GO:0032507//maintenance of protein location in cell;GO:0009987//cellular process;GO:0051641//cellular localization;GO:0033036//macromolecule localization;GO:…	biological_process;molecular_function;cellular_component	[C]membrane;cell;macromolecular complex;membrane part;[P]biological regulation;localization;cellular process;cellular component organization or biogenesis;[F]binding;	1.03351513505426
BGI_novel_G001654	[P]GO:0007165//signal transduction;GO:0023052//signaling;GO:0007264//small GTPase mediated signal transduction;GO:0035556//intracellular signal transduction;GO:0009987//cellular process;GO:0050789//regulation of biological process;GO:0051716//cellular response to stimulus;GO:0065007//biological regulation;GO:0050896//response to stimulus;GO:0050794//regulation of cellular process;GO:0007154//cell…	biological_process;cellular_component;molecular_function	[C]cell;[P]signaling;response to stimulus;cellular process;biological regulation;[F]binding;molecular function regulator;	-1.57846531707635
BGI_novel_G001673	[C]GO:0016021//integral component of membrane;GO:0044425//membrane part;GO:0031224//intrinsic component of membrane;GO:0016020//membrane;	cellular_component	[C]membrane;membrane part;	-3.11325646639088
BGI_novel_G001686	[C]GO:0031224//intrinsic component of membrane;GO:0044425//membrane part;GO:0016020//membrane;GO:0016021//integral component of membrane;	cellular_component	[C]membrane part;membrane;	6.9481744357111
BGI_novel_G001695	[P]GO:0009987//cellular process;GO:0043170//macromolecule metabolic process;GO:1901071//glucosamine-containing compound metabolic process;GO:1901135//carbohydrate derivative metabolic process;GO:0071704//organic substance metabolic process;GO:0006030//chitin metabolic process;GO:1901564//organonitrogen compound metabolic process;GO:0006040//amino sugar metabolic process;GO:0006807//nitrogen compo…	cellular_component;molecular_function;biological_process	[C]extracellular region;[P]metabolic process;cellular process;[F]binding;	2.30292158817464
BGI_novel_G001723	[P]GO:0023052//signaling;GO:0009987//cellular process;GO:0050896//response to stimulus;GO:0007165//signal transduction;GO:0051716//cellular response to stimulus;GO:0065007//biological regulation;GO:0006950//response to stress;GO:0007166//cell surface receptor signaling pathway;GO:0050794//regulation of cellular process;GO:0050789//regulation of biological process;GO:0007154//cell communication;[C…	cellular_component;molecular_function;biological_process	[C]membrane;membrane part;[P]biological regulation;signaling;cellular process;response to stimulus;[F]molecular transducer activity;signal transducer activity;	2.59758097367872
BGI_novel_G001724	[P]GO:0006950//response to stress;GO:0050896//response to stimulus;GO:0007154//cell communication;GO:0007166//cell surface receptor signaling pathway;GO:0051716//cellular response to stimulus;GO:0009987//cellular process;GO:0065007//biological regulation;GO:0023052//signaling;GO:0050789//regulation of biological process;GO:0050794//regulation of cellular process;GO:0007165//signal transduction;[C…	biological_process;molecular_function;cellular_component	[C]membrane;membrane part;[P]biological regulation;signaling;response to stimulus;cellular process;[F]molecular transducer activity;signal transducer activity;	1.57519701869816
BGI_novel_G001764	[P]GO:0051179//localization;GO:0051234//establishment of localization;GO:0006810//transport;GO:0055085//transmembrane transport;[C]GO:0044425//membrane part;GO:0016020//membrane;GO:0031224//intrinsic component of membrane;GO:0016021//integral component of membrane;[F]GO:0022857//transmembrane transporter activity;GO:0005215//transporter activity;	molecular_function;biological_process;cellular_component	[C]membrane part;membrane;[P]localization;[F]transporter activity;	-1.1147811530240301
BGI_novel_G001772	[P]GO:0010468//regulation of gene expression;GO:0050789//regulation of biological process;GO:0080090//regulation of primary metabolic process;GO:0034248//regulation of cellular amide metabolic process;GO:0031326//regulation of cellular biosynthetic process;GO:2000112//regulation of cellular macromolecule biosynthetic process;GO:0060255//regulation of macromolecule metabolic process;GO:0010556//re…	biological_process;molecular_function	[P]biological regulation;[F]binding;	-1.7887643575111398
BGI_novel_G001781	[P]GO:0044249//cellular biosynthetic process;GO:0044238//primary metabolic process;GO:0006720//isoprenoid metabolic process;GO:0008152//metabolic process;GO:0006629//lipid metabolic process;GO:0071704//organic substance metabolic process;GO:0044237//cellular metabolic process;GO:0008299//isoprenoid biosynthetic process;GO:0008610//lipid biosynthetic process;GO:1901576//organic substance biosynthe…	biological_process;molecular_function	[P]cellular process;metabolic process;[F]catalytic activity;	-1.54782823533181
BGI_novel_G001790	[F]GO:1901363//heterocyclic compound binding;GO:0003676//nucleic acid binding;GO:0003723//RNA binding;GO:0005488//binding;GO:0097159//organic cyclic compound binding;	molecular_function	[F]binding;	4.7488478103887894
BGI_novel_G001800	[C]GO:0016021//integral component of membrane;GO:0044425//membrane part;GO:0031224//intrinsic component of membrane;GO:0016020//membrane;[F]GO:0016740//transferase activity;GO:0016747//transferase activity, transferring acyl groups other than amino-acyl groups;GO:0140096//catalytic activity, acting on a protein;GO:0019706//protein-cysteine S-palmitoyltransferase activity;GO:0016409//palmitoyltran…	cellular_component;molecular_function	[C]membrane part;membrane;[F]catalytic activity;	1.20672235298273
BGI_novel_G001801	[C]GO:0016020//membrane;GO:0031224//intrinsic component of membrane;GO:0016021//integral component of membrane;GO:0044425//membrane part;[F]GO:0003824//catalytic activity;GO:0016409//palmitoyltransferase activity;GO:0016747//transferase activity, transferring acyl groups other than amino-acyl groups;GO:0140096//catalytic activity, acting on a protein;GO:0019707//protein-cysteine S-acyltransferase…	molecular_function;cellular_component	[C]membrane part;membrane;[F]catalytic activity;	-3.14068014729793
BGI_novel_G001804	[C]GO:0031224//intrinsic component of membrane;GO:0044425//membrane part;GO:0016020//membrane;GO:0016021//integral component of membrane;[F]GO:0019707//protein-cysteine S-acyltransferase activity;GO:0016740//transferase activity;GO:0016746//transferase activity, transferring acyl groups;GO:0016747//transferase activity, transferring acyl groups other than amino-acyl groups;GO:0016417//S-acyltrans…	molecular_function;cellular_component	[C]membrane part;membrane;[F]catalytic activity;	-2.0820276670148603
BGI_novel_G001809	[P]GO:0030100//regulation of endocytosis;GO:0035556//intracellular signal transduction;GO:0032879//regulation of localization;GO:2000370//positive regulation of clathrin-dependent endocytosis;GO:0050794//regulation of cellular process;GO:0002682//regulation of immune system process;GO:0050896//response to stimulus;GO:0051049//regulation of transport;GO:0035206//regulation of hemocyte proliferatio…	biological_process;molecular_function;cellular_component	[C]cell;[P]response to stimulus;biological regulation;cellular process;signaling;[F]binding;catalytic activity;	-1.10077129931072
BGI_novel_G001810	[P]GO:0042127//regulation of cell proliferation;GO:0051130//positive regulation of cellular component organization;GO:0051128//regulation of cellular component organization;GO:0050793//regulation of developmental process;GO:0065007//biological regulation;GO:0050896//response to stimulus;GO:0048522//positive regulation of cellular process;GO:0051050//positive regulation of transport;GO:0048259//re…	biological_process;cellular_component;molecular_function	[C]cell;[P]biological regulation;response to stimulus;signaling;cellular process;[F]binding;catalytic activity;	-1.30995188654875
BGI_novel_G001813	[P]GO:0007154//cell communication;GO:0051716//cellular response to stimulus;GO:0035556//intracellular signal transduction;GO:0065007//biological regulation;GO:0050896//response to stimulus;GO:0050789//regulation of biological process;GO:0009987//cellular process;GO:0023052//signaling;GO:0050794//regulation of cellular process;GO:0007165//signal transduction;[C]GO:0005623//cell;GO:0044464//cell pa…	cellular_component;molecular_function;biological_process	[C]membrane;membrane part;cell;[P]signaling;biological regulation;cellular process;response to stimulus;[F]binding;catalytic activity;	1.30561173067479
BGI_novel_G001814	[P]GO:0023052//signaling;GO:0007154//cell communication;GO:0050794//regulation of cellular process;GO:0035556//intracellular signal transduction;GO:0007165//signal transduction;GO:0050789//regulation of biological process;GO:0051716//cellular response to stimulus;GO:0065007//biological regulation;GO:0050896//response to stimulus;GO:0009987//cellular process;[C]GO:0044425//membrane part;GO:0044464…	cellular_component;molecular_function;biological_process	[C]membrane part;membrane;cell;[P]response to stimulus;biological regulation;cellular process;signaling;[F]catalytic activity;binding;	-1.17071544091058
BGI_novel_G001822	[P]GO:0018130//heterocycle biosynthetic process;GO:0019438//aromatic compound biosynthetic process;GO:0071704//organic substance metabolic process;GO:0034641//cellular nitrogen compound metabolic process;GO:0046483//heterocycle metabolic process;GO:0016070//RNA metabolic process;GO:0044237//cellular metabolic process;GO:1901576//organic substance biosynthetic process;GO:0044271//cellular nitrogen…	cellular_component;biological_process;molecular_function	[C]organelle;cell;[P]cellular process;metabolic process;[F]transcription regulator activity;binding;	-1.05063629880691
BGI_novel_G001828	[C]GO:0016021//integral component of membrane;GO:0016020//membrane;GO:0044425//membrane part;GO:0031224//intrinsic component of membrane;	cellular_component	[C]membrane part;membrane;	-1.91424044166484
BGI_novel_G001835	[P]GO:0050789//regulation of biological process;GO:0006351//transcription, DNA-templated;GO:0019219//regulation of nucleobase-containing compound metabolic process;GO:0034645//cellular macromolecule biosynthetic process;GO:0031323//regulation of cellular metabolic process;GO:0097659//nucleic acid-templated transcription;GO:0060255//regulation of macromolecule metabolic process;GO:0019222//regulat…	molecular_function;biological_process;cellular_component	[C]organelle;cell;[P]cellular process;metabolic process;biological regulation;[F]binding;	1.73140929464122
BGI_novel_G001856	[P]GO:0009987//cellular process;GO:0065003//macromolecular complex assembly;GO:0006461//protein complex assembly;GO:0022607//cellular component assembly;GO:0070271//protein complex biogenesis;GO:0071822//protein complex subunit organization;GO:0044085//cellular component biogenesis;GO:0071840//cellular component organization or biogenesis;GO:0051259//protein oligomerization;GO:0051260//protein ho…	biological_process;molecular_function;cellular_component	[C]macromolecular complex;membrane;membrane part;cell;[P]cellular process;cellular component organization or biogenesis;[F]transporter activity;	2.86595974574385
BGI_novel_G001886	[C]GO:0016020//membrane;GO:0016021//integral component of membrane;GO:0044425//membrane part;GO:0031224//intrinsic component of membrane;	cellular_component	[C]membrane;membrane part;	-1.6825378643336202
BGI_novel_G001899	[C]GO:0016020//membrane;GO:0016021//integral component of membrane;GO:0031224//intrinsic component of membrane;GO:0044425//membrane part;	cellular_component	[C]membrane part;membrane;	2.1766546198833
BGI_novel_G001900	[C]GO:0044425//membrane part;GO:0031224//intrinsic component of membrane;GO:0016021//integral component of membrane;GO:0016020//membrane;	cellular_component	[C]membrane part;membrane;	-1.21401765890174
BGI_novel_G001904	[P]GO:0007154//cell communication;GO:0007165//signal transduction;GO:0065007//biological regulation;GO:0050794//regulation of cellular process;GO:0023052//signaling;GO:0050896//response to stimulus;GO:0051716//cellular response to stimulus;GO:0050789//regulation of biological process;GO:0009987//cellular process;[F]GO:1901265//nucleoside phosphate binding;GO:0032559//adenyl ribonucleotide binding…	molecular_function;biological_process	[P]response to stimulus;signaling;biological regulation;cellular process;[F]catalytic activity;binding;	-2.55301129070902
BGI_novel_G001920	[P]GO:0044237//cellular metabolic process;GO:0006081//cellular aldehyde metabolic process;GO:0009987//cellular process;GO:0071704//organic substance metabolic process;GO:0008152//metabolic process;[C]GO:0031224//intrinsic component of membrane;GO:0016020//membrane;GO:0044425//membrane part;GO:0016021//integral component of membrane;[F]GO:0016491//oxidoreductase activity;GO:0016620//oxidoreductase…	molecular_function;biological_process;cellular_component	[C]membrane part;membrane;[P]metabolic process;cellular process;[F]catalytic activity;	-1.33515379000179
BGI_novel_G001929	[C]GO:0032991//macromolecular complex;GO:0005952//cAMP-dependent protein kinase complex;GO:0044424//intracellular part;GO:0005622//intracellular;GO:0005623//cell;GO:0044464//cell part;[F]GO:0000166//nucleotide binding;GO:1901265//nucleoside phosphate binding;GO:0043168//anion binding;GO:1901363//heterocyclic compound binding;GO:0005488//binding;GO:0036094//small molecule binding;GO:0097159//organ…	molecular_function;cellular_component	[C]cell;macromolecular complex;[F]molecular function regulator;binding;	-1.3709155426895299
BGI_novel_G001939	[P]GO:1903530//regulation of secretion by cell;GO:0007623//circadian rhythm;GO:0051952//regulation of amine transport;GO:0051780//behavioral response to nutrient;GO:0042745//circadian sleep/wake cycle;GO:0014059//regulation of dopamine secretion;GO:0045938//positive regulation of circadian sleep/wake cycle, sleep;GO:0007626//locomotory behavior;GO:0048518//positive regulation of biological proces…	cellular_component;molecular_function;biological_process	[C]membrane part;membrane;[P]response to stimulus;biological regulation;behavior;multicellular organismal process;cellular process;developmental process;rhythmic process;[F]transporter activity;	-1.3146844645708602
BGI_novel_G001941	[C]GO:0016020//membrane;GO:0016021//integral component of membrane;GO:0044425//membrane part;GO:0031224//intrinsic component of membrane;	cellular_component	[C]membrane;membrane part;	8.712562675022731
BGI_novel_G001942	[P]GO:0071417//cellular response to organonitrogen compound;GO:0042221//response to chemical;GO:0051716//cellular response to stimulus;GO:0098655//cation transmembrane transport;GO:0098662//inorganic cation transmembrane transport;GO:0009987//cellular process;GO:1901699//cellular response to nitrogen compound;GO:1901698//response to nitrogen compound;GO:0034220//ion transmembrane transport;GO:007…	molecular_function;biological_process;cellular_component	[C]membrane;synapse part;membrane part;cell;synapse;[P]biological regulation;cellular process;response to stimulus;localization;[F]transporter activity;binding;	-1.04696171400553
BGI_novel_G001950	[C]GO:0016020//membrane;[F]GO:0004871//signal transducer activity;	cellular_component;molecular_function	[C]membrane;[F]signal transducer activity;	-1.7241556337134298
BGI_novel_G001953	[P]GO:0016043//cellular component organization;GO:0007015//actin filament organization;GO:0007155//cell adhesion;GO:0071840//cellular component organization or biogenesis;GO:0006996//organelle organization;GO:0097435//supramolecular fiber organization;GO:0022610//biological adhesion;GO:0030029//actin filament-based process;GO:0030036//actin cytoskeleton organization;GO:0009987//cellular process;G…	biological_process	[P]cellular process;biological adhesion;cellular component organization or biogenesis;	1.00040742396659
BGI_novel_G001958	[P]GO:0016043//cellular component organization;GO:0030036//actin cytoskeleton organization;GO:0007015//actin filament organization;GO:0097435//supramolecular fiber organization;GO:0030029//actin filament-based process;GO:0009987//cellular process;GO:0071840//cellular component organization or biogenesis;GO:0006996//organelle organization;GO:0007010//cytoskeleton organization;	biological_process	[P]cellular process;cellular component organization or biogenesis;	-1.51258145391635
BGI_novel_G001973	[F]GO:0005524//ATP binding;GO:0005488//binding;GO:0032555//purine ribonucleotide binding;GO:0016772//transferase activity, transferring phosphorus-containing groups;GO:0016773//phosphotransferase activity, alcohol group as acceptor;GO:0097159//organic cyclic compound binding;GO:0016301//kinase activity;GO:0004672//protein kinase activity;GO:0036094//small molecule binding;GO:0032553//ribonucleoti…	molecular_function	[F]catalytic activity;binding;	-2.5400115526283704
BGI_novel_G001982	[P]GO:0051179//localization;GO:0051234//establishment of localization;GO:0055085//transmembrane transport;GO:0006810//transport;[C]GO:0031224//intrinsic component of membrane;GO:0016021//integral component of membrane;GO:0016020//membrane;GO:0044425//membrane part;[F]GO:0005215//transporter activity;GO:0015075//ion transmembrane transporter activity;GO:0008509//anion transmembrane transporter act…	molecular_function;biological_process;cellular_component	[C]membrane part;membrane;[P]localization;[F]transporter activity;	1.24402131296935
BGI_novel_G001996	[C]GO:0016020//membrane;GO:0016021//integral component of membrane;GO:0044425//membrane part;GO:0031224//intrinsic component of membrane;	cellular_component	[C]membrane;membrane part;	-1.6874758160321799
BGI_novel_G002007	[P]GO:0050896//response to stimulus;GO:0007154//cell communication;GO:0007165//signal transduction;GO:0065007//biological regulation;GO:0050794//regulation of cellular process;GO:0050789//regulation of biological process;GO:0023052//signaling;GO:0051716//cellular response to stimulus;GO:0009987//cellular process;	biological_process	[P]response to stimulus;signaling;biological regulation;cellular process;	7.01744085641441
BGI_novel_G002027	[P]GO:0006807//nitrogen compound metabolic process;GO:0044267//cellular protein metabolic process;GO:0009059//macromolecule biosynthetic process;GO:0009987//cellular process;GO:0044249//cellular biosynthetic process;GO:1901564//organonitrogen compound metabolic process;GO:0044260//cellular macromolecule metabolic process;GO:0006412//translation;GO:0019538//protein metabolic process;GO:0034641//ce…	biological_process;cellular_component;molecular_function	[C]organelle;membrane part;membrane;macromolecular complex;cell part;cell;[P]metabolic process;cellular process;[F]structural molecule activity;	5.5576255373073
BGI_novel_G002063	[P]GO:0051716//cellular response to stimulus;GO:0065007//biological regulation;GO:0050896//response to stimulus;GO:0050794//regulation of cellular process;GO:0009987//cellular process;GO:0050789//regulation of biological process;GO:0007165//signal transduction;GO:0035556//intracellular signal transduction;GO:0007154//cell communication;GO:0023052//signaling;[C]GO:0016020//membrane;GO:0016021//int…	biological_process;molecular_function;cellular_component	[C]membrane;membrane part;cell;[P]cellular process;biological regulation;signaling;response to stimulus;[F]catalytic activity;binding;	1.97585938365758
BGI_novel_G002072	[P]GO:0022607//cellular component assembly;GO:0051260//protein homooligomerization;GO:0071822//protein complex subunit organization;GO:0051259//protein oligomerization;GO:0044085//cellular component biogenesis;GO:0071840//cellular component organization or biogenesis;GO:0006461//protein complex assembly;GO:0065003//macromolecular complex assembly;GO:0043933//macromolecular complex subunit organiz…	molecular_function;biological_process;cellular_component	[C]membrane part;macromolecular complex;cell;membrane;[P]cellular component organization or biogenesis;cellular process;[F]transporter activity;	1.05425439398759
BGI_novel_G002074	[P]GO:0009987//cellular process;GO:0071822//protein complex subunit organization;GO:0070271//protein complex biogenesis;GO:0071840//cellular component organization or biogenesis;GO:0065003//macromolecular complex assembly;GO:0006461//protein complex assembly;GO:0044085//cellular component biogenesis;GO:0051260//protein homooligomerization;GO:0051259//protein oligomerization;GO:0043933//macromolec…	biological_process;cellular_component;molecular_function	[C]macromolecular complex;cell;membrane;membrane part;[P]cellular component organization or biogenesis;cellular process;[F]transporter activity;	6.446395502834691
BGI_novel_G002083	[P]GO:0016043//cellular component organization;GO:0044085//cellular component biogenesis;GO:0034622//cellular macromolecular complex assembly;GO:0065003//macromolecular complex assembly;GO:0022607//cellular component assembly;GO:0006461//protein complex assembly;GO:0071822//protein complex subunit organization;GO:0071840//cellular component organization or biogenesis;GO:0009987//cellular process;…	molecular_function;biological_process;cellular_component	[C]organelle;cell;[P]cellular component organization or biogenesis;cellular process;[F]binding;	-3.03398038651194
BGI_novel_G002085	[P]GO:0048268//clathrin coat assembly;GO:0065003//macromolecular complex assembly;GO:0006461//protein complex assembly;GO:0043933//macromolecular complex subunit organization;GO:0009987//cellular process;GO:0070271//protein complex biogenesis;GO:0043623//cellular protein complex assembly;GO:0044085//cellular component biogenesis;GO:0016043//cellular component organization;GO:0034622//cellular mac…	cellular_component;biological_process;molecular_function	[C]organelle;cell;[P]cellular process;cellular component organization or biogenesis;[F]binding;	1.88161088405117
BGI_novel_G002086	[P]GO:0048268//clathrin coat assembly;GO:0070271//protein complex biogenesis;GO:0022607//cellular component assembly;GO:0009987//cellular process;GO:0071840//cellular component organization or biogenesis;GO:0034622//cellular macromolecular complex assembly;GO:0006461//protein complex assembly;GO:0016043//cellular component organization;GO:0065003//macromolecular complex assembly;GO:0071822//prote…	biological_process;cellular_component;molecular_function	[C]cell;organelle;[P]cellular component organization or biogenesis;cellular process;[F]binding;	1.0806778801551802
BGI_novel_G002087	[P]GO:0043933//macromolecular complex subunit organization;GO:0044085//cellular component biogenesis;GO:0022607//cellular component assembly;GO:0006461//protein complex assembly;GO:0071840//cellular component organization or biogenesis;GO:0071822//protein complex subunit organization;GO:0016043//cellular component organization;GO:0009987//cellular process;GO:0034622//cellular macromolecular compl…	biological_process;cellular_component;molecular_function	[C]organelle;cell;[P]cellular process;cellular component organization or biogenesis;[F]binding;	1.9110221796005902
BGI_novel_G002088	[P]GO:0016043//cellular component organization;GO:0071822//protein complex subunit organization;GO:0006461//protein complex assembly;GO:0048268//clathrin coat assembly;GO:0044085//cellular component biogenesis;GO:0022607//cellular component assembly;GO:0071840//cellular component organization or biogenesis;GO:0034622//cellular macromolecular complex assembly;GO:0043623//cellular protein complex a…	cellular_component;biological_process;molecular_function	[C]cell;organelle;[P]cellular component organization or biogenesis;cellular process;[F]binding;	7.9522576509058
BGI_novel_G002093	[P]GO:0043623//cellular protein complex assembly;GO:0043933//macromolecular complex subunit organization;GO:0006461//protein complex assembly;GO:0071840//cellular component organization or biogenesis;GO:0070271//protein complex biogenesis;GO:0016043//cellular component organization;GO:0065003//macromolecular complex assembly;GO:0044085//cellular component biogenesis;GO:0034622//cellular macromole…	cellular_component;biological_process;molecular_function	[C]organelle;cell;[P]cellular component organization or biogenesis;cellular process;[F]binding;	-6.04059715094039
BGI_novel_G002094	[P]GO:0048268//clathrin coat assembly;GO:0071840//cellular component organization or biogenesis;GO:0022607//cellular component assembly;GO:0034622//cellular macromolecular complex assembly;GO:0006461//protein complex assembly;GO:0016043//cellular component organization;GO:0065003//macromolecular complex assembly;GO:0043623//cellular protein complex assembly;GO:0043933//macromolecular complex subu…	molecular_function;biological_process;cellular_component	[C]cell;organelle;[P]cellular component organization or biogenesis;cellular process;[F]binding;	-6.41010566024724
BGI_novel_G002148	[P]GO:0006996//organelle organization;GO:0051130//positive regulation of cellular component organization;GO:0065008//regulation of biological quality;GO:0051234//establishment of localization;GO:0016043//cellular component organization;GO:0071840//cellular component organization or biogenesis;GO:0032535//regulation of cellular component size;GO:0065007//biological regulation;GO:0044089//positive …	molecular_function;biological_process	[P]biological regulation;localization;cellular component organization or biogenesis;cellular process;[F]binding;	-4.0815392411419396
BGI_novel_G002160	[C]GO:0016020//membrane;GO:0044425//membrane part;GO:0016021//integral component of membrane;GO:0031224//intrinsic component of membrane;	cellular_component	[C]membrane part;membrane;	-1.13809790434451
BGI_novel_G002169	[P]GO:0009743//response to carbohydrate;GO:0007399//nervous system development;GO:0032989//cellular component morphogenesis;GO:0051252//regulation of RNA metabolic process;GO:0010468//regulation of gene expression;GO:0030182//neuron differentiation;GO:0032095//regulation of response to food;GO:0030510//regulation of BMP signaling pathway;GO:0030030//cell projection organization;GO:0007616//long-t…	cellular_component;molecular_function;biological_process	[C]cell;membrane;[P]developmental process;response to stimulus;multicellular organismal process;behavior;cellular process;locomotion;cellular component organization or biogenesis;biological regulation;[F]catalytic activity;binding;molecular transducer activity;	-1.22455792659626
BGI_novel_G002187	[C]GO:0005886//plasma membrane;GO:1902495//transmembrane transporter complex;GO:0005887//integral component of plasma membrane;GO:0016020//membrane;GO:0034703//cation channel complex;GO:0034702//ion channel complex;GO:0031226//intrinsic component of plasma membrane;GO:0071944//cell periphery;GO:0044464//cell part;GO:0034706//sodium channel complex;GO:0016021//integral component of membrane;GO:004…	cellular_component;molecular_function	[C]membrane;cell;membrane part;macromolecular complex;[F]transporter activity;	-5.14410172669425
BGI_novel_G002189	[C]GO:0034703//cation channel complex;GO:0044464//cell part;GO:0044425//membrane part;GO:0034706//sodium channel complex;GO:0016020//membrane;GO:1990351//transporter complex;GO:0016021//integral component of membrane;GO:0034702//ion channel complex;GO:0032991//macromolecular complex;GO:0005887//integral component of plasma membrane;GO:0044459//plasma membrane part;GO:0071944//cell periphery;GO:19…	molecular_function;cellular_component	[C]membrane;macromolecular complex;cell;membrane part;[F]transporter activity;	-2.7660050435953503
BGI_novel_G002199	[P]GO:0044281//small molecule metabolic process;GO:0006807//nitrogen compound metabolic process;GO:0006082//organic acid metabolic process;GO:1901605//alpha-amino acid metabolic process;GO:1901564//organonitrogen compound metabolic process;GO:0006541//glutamine metabolic process;GO:0006520//cellular amino acid metabolic process;GO:0044238//primary metabolic process;GO:0071704//organic substance m…	molecular_function;biological_process	[P]cellular process;metabolic process;[F]catalytic activity;	-1.44433711153267
BGI_novel_G002212	[P]GO:0009987//cellular process;GO:0090407//organophosphate biosynthetic process;GO:0008152//metabolic process;GO:0009058//biosynthetic process;GO:0071704//organic substance metabolic process;GO:0006796//phosphate-containing compound metabolic process;GO:0006725//cellular aromatic compound metabolic process;GO:1901360//organic cyclic compound metabolic process;GO:0044238//primary metabolic proces…	biological_process;molecular_function	[P]cellular process;metabolic process;[F]catalytic activity;binding;	1.15049430157979
BGI_novel_G002260	[F]GO:0005488//binding;GO:0097159//organic cyclic compound binding;GO:0003676//nucleic acid binding;GO:1901363//heterocyclic compound binding;	molecular_function	[F]binding;	-5.57856816033017
BGI_novel_G002265	[F]GO:0005488//binding;GO:0097159//organic cyclic compound binding;GO:0003723//RNA binding;GO:0003676//nucleic acid binding;GO:1901363//heterocyclic compound binding;	molecular_function	[F]binding;	1.48664295586557
BGI_novel_G002309	[P]GO:0051252//regulation of RNA metabolic process;GO:0018130//heterocycle biosynthetic process;GO:0006355//regulation of transcription, DNA-templated;GO:0031326//regulation of cellular biosynthetic process;GO:0019438//aromatic compound biosynthetic process;GO:0006351//transcription, DNA-templated;GO:0009987//cellular process;GO:0010468//regulation of gene expression;GO:0009058//biosynthetic proc…	molecular_function;biological_process;cellular_component	[C]cell;organelle;[P]metabolic process;biological regulation;cellular process;[F]binding;	-1.30056196259183
BGI_novel_G002311	[P]GO:1903506//regulation of nucleic acid-templated transcription;GO:0050789//regulation of biological process;GO:2001141//regulation of RNA biosynthetic process;GO:0006807//nitrogen compound metabolic process;GO:0019222//regulation of metabolic process;GO:0009058//biosynthetic process;GO:0044271//cellular nitrogen compound biosynthetic process;GO:0097659//nucleic acid-templated transcription;GO:…	molecular_function;cellular_component;biological_process	[C]organelle;cell;[P]metabolic process;cellular process;biological regulation;[F]binding;	-1.1684359431031799
BGI_novel_G002320	[P]GO:0019953//sexual reproduction;GO:0032501//multicellular organismal process;GO:0048736//appendage development;GO:0035026//leading edge cell differentiation;GO:0042335//cuticle development;GO:0055123//digestive system development;GO:0035239//tube morphogenesis;GO:0070925//organelle assembly;GO:0044085//cellular component biogenesis;GO:0002165//instar larval or pupal development;GO:0043623//cel…	biological_process;molecular_function;cellular_component	[C]organelle part;organelle;cell junction;macromolecular complex;cell;supramolecular complex;[P]biological regulation;multi-organism process;multicellular organismal process;developmental process;reproduction;response to stimulus;localization;locomotion;cellular component organization or biogenesis;cellular process;reproductive process;[F]binding;catalytic activity;	-1.237896822658
BGI_novel_G002340	[C]GO:0044424//intracellular part;GO:0043229//intracellular organelle;GO:0005622//intracellular;GO:0005623//cell;GO:0044464//cell part;GO:0043231//intracellular membrane-bounded organelle;GO:0005634//nucleus;GO:0043227//membrane-bounded organelle;GO:0043226//organelle;[F]GO:0003676//nucleic acid binding;GO:0005488//binding;GO:0003677//DNA binding;GO:0097159//organic cyclic compound binding;GO:190…	cellular_component;molecular_function	[C]organelle;cell;[F]binding;	-1.82496865051945
BGI_novel_G002344	[C]GO:0098793//presynapse;GO:0044464//cell part;GO:0048786//presynaptic active zone;GO:0045202//synapse;GO:0005623//cell;GO:0097458//neuron part;GO:0044456//synapse part;	cellular_component	[C]synapse;synapse part;cell;	2.8594948767652704
BGI_novel_G002346	[C]GO:0044464//cell part;GO:0045202//synapse;GO:0097458//neuron part;GO:0005623//cell;GO:0044456//synapse part;GO:0098793//presynapse;GO:0048786//presynaptic active zone;	cellular_component	[C]synapse part;synapse;cell;	-1.10575652331209
BGI_novel_G002353	[F]GO:0005488//binding;GO:0035639//purine ribonucleoside triphosphate binding;GO:0032553//ribonucleotide binding;GO:0097159//organic cyclic compound binding;GO:0036094//small molecule binding;GO:0017076//purine nucleotide binding;GO:0043168//anion binding;GO:0005524//ATP binding;GO:1901265//nucleoside phosphate binding;GO:0032555//purine ribonucleotide binding;GO:0043167//ion binding;GO:0008144//…	molecular_function	[F]binding;	-1.6983176667643898
BGI_novel_G002380	[P]GO:0010468//regulation of gene expression;GO:0051173//positive regulation of nitrogen compound metabolic process;GO:0045935//positive regulation of nucleobase-containing compound metabolic process;GO:0051254//positive regulation of RNA metabolic process;GO:0050896//response to stimulus;GO:0050789//regulation of biological process;GO:0060255//regulation of macromolecule metabolic process;GO:005…	cellular_component;molecular_function;biological_process	[C]membrane-enclosed lumen;organelle;organelle part;cell;[P]cellular process;signaling;biological regulation;response to stimulus;[F]catalytic activity;transcription regulator activity;	-1.02531100514116
BGI_novel_G002382	[P]GO:0009891//positive regulation of biosynthetic process;GO:0080090//regulation of primary metabolic process;GO:0051252//regulation of RNA metabolic process;GO:0009987//cellular process;GO:0009889//regulation of biosynthetic process;GO:0010604//positive regulation of macromolecule metabolic process;GO:0045944//positive regulation of transcription from RNA polymerase II promoter;GO:0048518//posi…	cellular_component;molecular_function;biological_process	[C]organelle part;membrane-enclosed lumen;organelle;cell;[P]response to stimulus;biological regulation;signaling;cellular process;[F]transcription regulator activity;catalytic activity;	-2.22993383251162
BGI_novel_G002389	[C]GO:0044425//membrane part;GO:0016021//integral component of membrane;GO:0031224//intrinsic component of membrane;GO:0016020//membrane;	cellular_component	[C]membrane;membrane part;	1.9605870260601002
BGI_novel_G002399	[P]GO:0007154//cell communication;GO:0023052//signaling;GO:0050896//response to stimulus;GO:0009987//cellular process;GO:0007165//signal transduction;GO:0035556//intracellular signal transduction;GO:0050794//regulation of cellular process;GO:0050789//regulation of biological process;GO:0065007//biological regulation;GO:0051716//cellular response to stimulus;[C]GO:0005622//intracellular;GO:0016021…	molecular_function;biological_process;cellular_component	[C]cell;membrane;membrane part;[P]biological regulation;cellular process;response to stimulus;signaling;[F]binding;	3.11469225753452
BGI_novel_G002401	[P]GO:0050794//regulation of cellular process;GO:0035556//intracellular signal transduction;GO:0051716//cellular response to stimulus;GO:0023052//signaling;GO:0007165//signal transduction;GO:0007154//cell communication;GO:0009987//cellular process;GO:0065007//biological regulation;GO:0050896//response to stimulus;GO:0050789//regulation of biological process;[C]GO:0031224//intrinsic component of m…	molecular_function;biological_process;cellular_component	[C]membrane part;membrane;cell;[P]biological regulation;response to stimulus;cellular process;signaling;[F]binding;	-1.23925035493339
BGI_novel_G002403	[P]GO:0050789//regulation of biological process;GO:0009987//cellular process;GO:0007165//signal transduction;GO:0050794//regulation of cellular process;GO:0007154//cell communication;GO:0050896//response to stimulus;GO:0023052//signaling;GO:0035556//intracellular signal transduction;GO:0065007//biological regulation;GO:0051716//cellular response to stimulus;[C]GO:0005623//cell;GO:0005622//intrace…	biological_process;molecular_function;cellular_component	[C]membrane part;cell;membrane;[P]response to stimulus;cellular process;signaling;biological regulation;[F]binding;	-1.58654733036856
BGI_novel_G002405	[C]GO:0044464//cell part;GO:0005622//intracellular;GO:0005623//cell;[F]GO:0004672//protein kinase activity;GO:0032559//adenyl ribonucleotide binding;GO:1901363//heterocyclic compound binding;GO:0043168//anion binding;GO:0032553//ribonucleotide binding;GO:0004871//signal transducer activity;GO:0097159//organic cyclic compound binding;GO:0008144//drug binding;GO:0016301//kinase activity;GO:0030554/…	cellular_component;molecular_function	[C]cell;[F]catalytic activity;binding;signal transducer activity;	1.0310889693954999
BGI_novel_G002420	[F]GO:0016411//acylglycerol O-acyltransferase activity;GO:0003824//catalytic activity;GO:0004144//diacylglycerol O-acyltransferase activity;GO:0016747//transferase activity, transferring acyl groups other than amino-acyl groups;GO:0016740//transferase activity;GO:0008374//O-acyltransferase activity;GO:0016746//transferase activity, transferring acyl groups;	molecular_function	[F]catalytic activity;	-1.05669018444069
BGI_novel_G002431	[C]GO:0016021//integral component of membrane;GO:0031224//intrinsic component of membrane;GO:0044425//membrane part;GO:0016020//membrane;	cellular_component	[C]membrane;membrane part;	1.3198479569823
BGI_novel_G002453	[C]GO:0016020//membrane;GO:0031224//intrinsic component of membrane;GO:0016021//integral component of membrane;GO:0044425//membrane part;	cellular_component	[C]membrane;membrane part;	-5.643614733341991
BGI_novel_G002460	[P]GO:0009056//catabolic process;GO:0050794//regulation of cellular process;GO:0023052//signaling;GO:0016042//lipid catabolic process;GO:1901575//organic substance catabolic process;GO:0008152//metabolic process;GO:0007154//cell communication;GO:0051716//cellular response to stimulus;GO:0071704//organic substance metabolic process;GO:0007165//signal transduction;GO:0006629//lipid metabolic proces…	cellular_component;biological_process;molecular_function	[C]cell;[P]cellular process;metabolic process;response to stimulus;signaling;biological regulation;[F]catalytic activity;binding;signal transducer activity;	-6.415369775700951
BGI_novel_G002468	[P]GO:0090304//nucleic acid metabolic process;GO:0010467//gene expression;GO:0009059//macromolecule biosynthetic process;GO:0043170//macromolecule metabolic process;GO:0006139//nucleobase-containing compound metabolic process;GO:0006725//cellular aromatic compound metabolic process;GO:0032774//RNA biosynthetic process;GO:0044260//cellular macromolecule metabolic process;GO:0006807//nitrogen compo…	biological_process;cellular_component;molecular_function	[C]cell;organelle;[P]cellular process;metabolic process;[F]transcription regulator activity;binding;	2.1633172574303896
BGI_novel_G002476	[P]GO:0006810//transport;GO:0072511//divalent inorganic cation transport;GO:0006811//ion transport;GO:0051234//establishment of localization;GO:0070509//calcium ion import;GO:0006812//cation transport;GO:0070838//divalent metal ion transport;GO:0030001//metal ion transport;GO:0006816//calcium ion transport;GO:0051179//localization;[C]GO:0044425//membrane part;GO:0044459//plasma membrane part;GO:0…	molecular_function;biological_process;cellular_component	[C]membrane part;cell;membrane;macromolecular complex;[P]localization;[F]transporter activity;	-7.79201078905871
BGI_novel_G002513	[C]GO:0005576//extracellular region;[F]GO:0004857//enzyme inhibitor activity;GO:0061134//peptidase regulator activity;GO:0030414//peptidase inhibitor activity;GO:0030234//enzyme regulator activity;GO:0098772//molecular function regulator;	molecular_function;cellular_component	[C]extracellular region;[F]molecular function regulator;	2.06711728416336
BGI_novel_G002518	[P]GO:0032446//protein modification by small protein conjugation;GO:0006464//cellular protein modification process;GO:0009057//macromolecule catabolic process;GO:0009893//positive regulation of metabolic process;GO:0050794//regulation of cellular process;GO:0051171//regulation of nitrogen compound metabolic process;GO:0045862//positive regulation of proteolysis;GO:0051246//regulation of protein m…	cellular_component;molecular_function;biological_process	[C]macromolecular complex;cell;[P]biological regulation;cellular process;metabolic process;[F]binding;catalytic activity;	-1.1137331121899499
BGI_novel_G002522	[P]GO:0051171//regulation of nitrogen compound metabolic process;GO:0009889//regulation of biosynthetic process;GO:0031326//regulation of cellular biosynthetic process;GO:0031323//regulation of cellular metabolic process;GO:2001141//regulation of RNA biosynthetic process;GO:0065007//biological regulation;GO:0051252//regulation of RNA metabolic process;GO:0006355//regulation of transcription, DNA-…	cellular_component;molecular_function;biological_process	[C]organelle;cell;[P]biological regulation;[F]transcription regulator activity;binding;	1.5624079185836002
BGI_novel_G002524	[F]GO:0008233//peptidase activity;GO:0003824//catalytic activity;GO:0140096//catalytic activity, acting on a protein;GO:0004175//endopeptidase activity;GO:0070011//peptidase activity, acting on L-amino acid peptides;GO:0004222//metalloendopeptidase activity;GO:0016787//hydrolase activity;GO:0008237//metallopeptidase activity;	molecular_function	[F]catalytic activity;	1.35432969675108
BGI_novel_G002530	[P]GO:0065007//biological regulation;GO:0031326//regulation of cellular biosynthetic process;GO:0031323//regulation of cellular metabolic process;GO:2000112//regulation of cellular macromolecule biosynthetic process;GO:0080090//regulation of primary metabolic process;GO:0060255//regulation of macromolecule metabolic process;GO:2001141//regulation of RNA biosynthetic process;GO:0019219//regulation…	biological_process;molecular_function;cellular_component	[C]cell;organelle;[P]biological regulation;[F]binding;	1.1184012990197398
BGI_novel_G002545	[C]GO:0044425//membrane part;GO:0031224//intrinsic component of membrane;GO:0016020//membrane;GO:0016021//integral component of membrane;	cellular_component	[C]membrane;membrane part;	-1.4637057616692701
BGI_novel_G002546	[C]GO:0016021//integral component of membrane;GO:0031224//intrinsic component of membrane;GO:0016020//membrane;GO:0044425//membrane part;	cellular_component	[C]membrane part;membrane;	-3.38635433235613
BGI_novel_G002567	[F]GO:1901363//heterocyclic compound binding;GO:0003676//nucleic acid binding;GO:0097159//organic cyclic compound binding;GO:0003677//DNA binding;GO:0140110//transcription regulator activity;GO:0005488//binding;GO:0003700//DNA binding transcription factor activity;	molecular_function	[F]binding;transcription regulator activity;	-1.9242924557229297
BGI_novel_G002591	[F]GO:0005515//protein binding;GO:0046983//protein dimerization activity;GO:0005488//binding;	molecular_function	[F]binding;	2.148041143621
BGI_novel_G002616	[P]GO:0007276//gamete generation;GO:0007049//cell cycle;GO:0006928//movement of cell or subcellular component;GO:0007349//cellularization;GO:0048609//multicellular organismal reproductive process;GO:0048646//anatomical structure formation involved in morphogenesis;GO:0061024//membrane organization;GO:0099024//plasma membrane invagination;GO:0009653//anatomical structure morphogenesis;GO:0051674//…	biological_process;cellular_component	[C]cell;[P]multi-organism process;reproductive process;multicellular organismal process;reproduction;localization;cellular component organization or biogenesis;locomotion;cellular process;developmental process;	1.35669083310572
BGI_novel_G002620	[P]GO:0044238//primary metabolic process;GO:0008152//metabolic process;GO:0071704//organic substance metabolic process;GO:0006629//lipid metabolic process;[F]GO:0016298//lipase activity;GO:0003824//catalytic activity;GO:0016788//hydrolase activity, acting on ester bonds;GO:0016787//hydrolase activity;	biological_process;molecular_function	[P]metabolic process;[F]catalytic activity;	-1.4059316793148202
BGI_novel_G002624	[P]GO:0060255//regulation of macromolecule metabolic process;GO:0033554//cellular response to stress;GO:0033036//macromolecule localization;GO:0010558//negative regulation of macromolecule biosynthetic process;GO:0016043//cellular component organization;GO:0070727//cellular macromolecule localization;GO:0010556//regulation of macromolecule biosynthetic process;GO:0006996//organelle organization;G…	molecular_function;biological_process;cellular_component	[C]macromolecular complex;membrane-enclosed lumen;organelle part;cell;organelle;[P]cellular process;localization;developmental process;multicellular organismal process;biological regulation;cellular component organization or biogenesis;response to stimulus;[F]binding;	4.79665232078055
BGI_novel_G002633	[F]GO:0008144//drug binding;GO:0032559//adenyl ribonucleotide binding;GO:0140096//catalytic activity, acting on a protein;GO:0004713//protein tyrosine kinase activity;GO:0032555//purine ribonucleotide binding;GO:0004672//protein kinase activity;GO:0035639//purine ribonucleoside triphosphate binding;GO:0043167//ion binding;GO:1901265//nucleoside phosphate binding;GO:0000166//nucleotide binding;GO:…	molecular_function	[F]catalytic activity;binding;	1.84525732882074
BGI_novel_G002634	[F]GO:0005524//ATP binding;GO:0043168//anion binding;GO:0016773//phosphotransferase activity, alcohol group as acceptor;GO:0035639//purine ribonucleoside triphosphate binding;GO:0016772//transferase activity, transferring phosphorus-containing groups;GO:0030554//adenyl nucleotide binding;GO:0032555//purine ribonucleotide binding;GO:0032559//adenyl ribonucleotide binding;GO:0097159//organic cyclic…	molecular_function	[F]catalytic activity;binding;	-1.1187976716419799
BGI_novel_G002651	[P]GO:0051716//cellular response to stimulus;GO:0007155//cell adhesion;GO:0007154//cell communication;GO:0050896//response to stimulus;GO:0007166//cell surface receptor signaling pathway;GO:0009987//cellular process;GO:0023052//signaling;GO:0065007//biological regulation;GO:0050789//regulation of biological process;GO:0050794//regulation of cellular process;GO:0022610//biological adhesion;GO:0007…	cellular_component;biological_process	[C]cell;macromolecular complex;membrane part;membrane;[P]biological regulation;signaling;cellular process;biological adhesion;response to stimulus;	-5.249544041211889
BGI_novel_G002652	[P]GO:0051716//cellular response to stimulus;GO:0007155//cell adhesion;GO:0007229//integrin-mediated signaling pathway;GO:0023052//signaling;GO:0050896//response to stimulus;GO:0022610//biological adhesion;GO:0065007//biological regulation;GO:0007166//cell surface receptor signaling pathway;GO:0007165//signal transduction;GO:0050789//regulation of biological process;GO:0009987//cellular process;G…	cellular_component;biological_process	[C]membrane;macromolecular complex;membrane part;cell;[P]signaling;cellular process;response to stimulus;biological regulation;biological adhesion;	5.62547443602816
BGI_novel_G002657	[P]GO:0006477//protein sulfation;GO:0044237//cellular metabolic process;GO:0043170//macromolecule metabolic process;GO:0009987//cellular process;GO:0051923//sulfation;GO:0006464//cellular protein modification process;GO:0044260//cellular macromolecule metabolic process;GO:0044238//primary metabolic process;GO:1901564//organonitrogen compound metabolic process;GO:0044267//cellular protein metaboli…	cellular_component;biological_process;molecular_function	[C]membrane part;membrane;[P]cellular process;metabolic process;[F]catalytic activity;	-1.01029781400425
BGI_novel_G002685	[P]GO:0071702//organic substance transport;GO:0006811//ion transport;GO:0042940//D-amino acid transport;GO:0006814//sodium ion transport;GO:0051179//localization;GO:0006812//cation transport;GO:0030001//metal ion transport;GO:0015672//monovalent inorganic cation transport;GO:0071705//nitrogen compound transport;GO:0006865//amino acid transport;GO:0051234//establishment of localization;GO:0006820/…	molecular_function;biological_process;cellular_component	[C]membrane;cell;membrane part;[P]localization;[F]transporter activity;	1.69136789904374
BGI_novel_G002696	[P]GO:0044260//cellular macromolecule metabolic process;GO:0045165//cell fate commitment;GO:0023052//signaling;GO:0007154//cell communication;GO:0044267//cellular protein metabolic process;GO:0009057//macromolecule catabolic process;GO:0009987//cellular process;GO:0044257//cellular protein catabolic process;GO:0008152//metabolic process;GO:0051603//proteolysis involved in cellular protein catabol…	biological_process;cellular_component	[C]membrane-enclosed lumen;cell;organelle part;organelle;[P]cellular process;metabolic process;developmental process;signaling;	1.3076745649855301
BGI_novel_G002699	[P]GO:0048518//positive regulation of biological process;GO:0048858//cell projection morphogenesis;GO:0048583//regulation of response to stimulus;GO:0051707//response to other organism;GO:0050789//regulation of biological process;GO:0048869//cellular developmental process;GO:0002683//negative regulation of immune system process;GO:0016043//cellular component organization;GO:0031175//neuron projec…	cellular_component;biological_process	[C]cell;membrane;membrane part;[P]multicellular organismal process;cellular component organization or biogenesis;locomotion;response to stimulus;biological regulation;multi-organism process;cellular process;developmental process;	-2.01891156188584
BGI_novel_G002711	[F]GO:0004725//protein tyrosine phosphatase activity;GO:0140096//catalytic activity, acting on a protein;GO:0004721//phosphoprotein phosphatase activity;GO:0016787//hydrolase activity;GO:0016788//hydrolase activity, acting on ester bonds;GO:0042578//phosphoric ester hydrolase activity;GO:0003824//catalytic activity;GO:0016791//phosphatase activity;	molecular_function	[F]catalytic activity;	-1.9144738550413898
BGI_novel_G002732	[F]GO:0042578//phosphoric ester hydrolase activity;GO:0016788//hydrolase activity, acting on ester bonds;GO:0016791//phosphatase activity;GO:0016787//hydrolase activity;GO:0003824//catalytic activity;GO:0003993//acid phosphatase activity;	molecular_function	[F]catalytic activity;	-1.2424163237548602
BGI_novel_G002755	[F]GO:0005057//signal transducer activity, downstream of receptor;GO:0004871//signal transducer activity;	molecular_function	[F]signal transducer activity;	-1.09639598749809
BGI_novel_G002769	[C]GO:0016020//membrane;GO:0031224//intrinsic component of membrane;GO:0031012//extracellular matrix;GO:0044421//extracellular region part;GO:0044425//membrane part;GO:0005576//extracellular region;GO:0016021//integral component of membrane;[F]GO:0016787//hydrolase activity;GO:0046914//transition metal ion binding;GO:0070011//peptidase activity, acting on L-amino acid peptides;GO:0004222//metallo…	molecular_function;cellular_component	[C]membrane part;membrane;extracellular region;[F]binding;catalytic activity;	-5.843321406673089
BGI_novel_G002771	[C]GO:0016021//integral component of membrane;GO:0005576//extracellular region;GO:0031224//intrinsic component of membrane;GO:0044421//extracellular region part;GO:0016020//membrane;GO:0031012//extracellular matrix;GO:0044425//membrane part;[F]GO:0046914//transition metal ion binding;GO:0005488//binding;GO:0046872//metal ion binding;GO:0016787//hydrolase activity;GO:0003824//catalytic activity;GO…	molecular_function;cellular_component	[C]extracellular region;membrane;membrane part;[F]catalytic activity;binding;	-1.44123816649916
BGI_novel_G002777	[C]GO:0043229//intracellular organelle;GO:0005622//intracellular;GO:0005623//cell;GO:0044425//membrane part;GO:0044464//cell part;GO:0031224//intrinsic component of membrane;GO:0043228//non-membrane-bounded organelle;GO:0043226//organelle;GO:0043232//intracellular non-membrane-bounded organelle;GO:0044424//intracellular part;GO:0016020//membrane;GO:0016021//integral component of membrane;GO:00058…	molecular_function;cellular_component	[C]membrane part;cell;organelle;membrane;[F]binding;	-8.208249296393289
BGI_novel_G002778	[C]GO:0016020//membrane;GO:0005622//intracellular;GO:0043232//intracellular non-membrane-bounded organelle;GO:0016021//integral component of membrane;GO:0044425//membrane part;GO:0043226//organelle;GO:0005856//cytoskeleton;GO:0043228//non-membrane-bounded organelle;GO:0043229//intracellular organelle;GO:0005623//cell;GO:0044464//cell part;GO:0044424//intracellular part;GO:0031224//intrinsic compo…	molecular_function;cellular_component	[C]cell;membrane part;membrane;organelle;[F]binding;	2.57546584785471
BGI_novel_G002816	[P]GO:0050794//regulation of cellular process;GO:0006810//transport;GO:0071702//organic substance transport;GO:0006886//intracellular protein transport;GO:0060627//regulation of vesicle-mediated transport;GO:0051649//establishment of localization in cell;GO:0070727//cellular macromolecule localization;GO:0016192//vesicle-mediated transport;GO:0051641//cellular localization;GO:0050789//regulation …	molecular_function;biological_process;cellular_component	[C]cell;membrane;membrane part;[P]biological regulation;localization;[F]binding;	-1.15363204555677
BGI_novel_G002826	[F]GO:0004674//protein serine/threonine kinase activity;GO:0097159//organic cyclic compound binding;GO:0036094//small molecule binding;GO:0016301//kinase activity;GO:0043168//anion binding;GO:0097367//carbohydrate derivative binding;GO:0016772//transferase activity, transferring phosphorus-containing groups;GO:0008144//drug binding;GO:0035639//purine ribonucleoside triphosphate binding;GO:0043167…	molecular_function	[F]binding;catalytic activity;	5.49217486513087
BGI_novel_G002858	[P]GO:0009987//cellular process;GO:0006807//nitrogen compound metabolic process;GO:0043170//macromolecule metabolic process;GO:0006139//nucleobase-containing compound metabolic process;GO:0044260//cellular macromolecule metabolic process;GO:0016070//RNA metabolic process;GO:0016071//mRNA metabolic process;GO:0071704//organic substance metabolic process;GO:0090304//nucleic acid metabolic process;G…	cellular_component;biological_process;molecular_function	[C]cell;organelle;[P]metabolic process;cellular process;[F]binding;	-1.5474764007861999
BGI_novel_G002860	[P]GO:0016070//RNA metabolic process;GO:0008152//metabolic process;GO:0043170//macromolecule metabolic process;GO:0044260//cellular macromolecule metabolic process;GO:0006139//nucleobase-containing compound metabolic process;GO:0006397//mRNA processing;GO:0006396//RNA processing;GO:0090304//nucleic acid metabolic process;GO:0071704//organic substance metabolic process;GO:0044238//primary metaboli…	cellular_component;molecular_function;biological_process	[C]cell;organelle;[P]metabolic process;cellular process;[F]binding;	-1.14053761400256
BGI_novel_G002862	[P]GO:0050896//response to stimulus;GO:0050794//regulation of cellular process;GO:0023052//signaling;GO:0007165//signal transduction;GO:0009987//cellular process;GO:0007154//cell communication;GO:0051716//cellular response to stimulus;GO:0050789//regulation of biological process;GO:0065007//biological regulation;	biological_process	[P]response to stimulus;signaling;cellular process;biological regulation;	-2.7123983840693198
BGI_novel_G002865	[P]GO:0050789//regulation of biological process;GO:0050896//response to stimulus;GO:0065007//biological regulation;GO:0051716//cellular response to stimulus;GO:0007154//cell communication;GO:0009987//cellular process;GO:0023052//signaling;GO:0007165//signal transduction;GO:0050794//regulation of cellular process;	biological_process	[P]signaling;cellular process;biological regulation;response to stimulus;	-1.79039783556043
BGI_novel_G002873	[C]GO:0016020//membrane;GO:0044425//membrane part;GO:0016021//integral component of membrane;GO:0031224//intrinsic component of membrane;	cellular_component	[C]membrane;membrane part;	-2.5372674166031604
BGI_novel_G002874	[C]GO:0016021//integral component of membrane;GO:0044425//membrane part;GO:0016020//membrane;GO:0031224//intrinsic component of membrane;[F]GO:0019707//protein-cysteine S-acyltransferase activity;GO:0019706//protein-cysteine S-palmitoyltransferase activity;GO:0140096//catalytic activity, acting on a protein;GO:0016740//transferase activity;GO:0016747//transferase activity, transferring acyl group…	cellular_component;molecular_function	[C]membrane part;membrane;[F]catalytic activity;	1.1350927966080901
BGI_novel_G002906	[P]GO:0010453//regulation of cell fate commitment;GO:0022603//regulation of anatomical structure morphogenesis;GO:0048856//anatomical structure development;GO:0032501//multicellular organismal process;GO:0045677//negative regulation of R7 cell differentiation;GO:0010648//negative regulation of cell communication;GO:0050768//negative regulation of neurogenesis;GO:0046533//negative regulation of ph…	cellular_component;molecular_function;biological_process	[C]cell;[P]multicellular organismal process;cellular component organization or biogenesis;cellular process;biological regulation;developmental process;[F]catalytic activity;binding;	1.09168323557198
BGI_novel_G002940	[C]GO:0044425//membrane part;GO:0016020//membrane;GO:0031224//intrinsic component of membrane;GO:0016021//integral component of membrane;	cellular_component	[C]membrane part;membrane;	-2.29081052046979
OF00109	[C]GO:0005634//nucleus;GO:0005623//cell;GO:0044424//intracellular part;GO:0005622//intracellular;GO:0043227//membrane-bounded organelle;GO:0043226//organelle;GO:0043229//intracellular organelle;GO:0043231//intracellular membrane-bounded organelle;GO:0044464//cell part;	cellular_component	[C]cell;organelle;	-1.06665898799469
OF00130	[F]GO:0003677//DNA binding;GO:0005488//binding;GO:0003676//nucleic acid binding;GO:0097159//organic cyclic compound binding;GO:1901363//heterocyclic compound binding;	molecular_function	[F]binding;	-1.0322357628266898
OF00228	[P]GO:0044248//cellular catabolic process;GO:1901575//organic substance catabolic process;GO:0046174//polyol catabolic process;GO:0019751//polyol metabolic process;GO:0044262//cellular carbohydrate metabolic process;GO:1901616//organic hydroxy compound catabolic process;GO:0044281//small molecule metabolic process;GO:0071704//organic substance metabolic process;GO:0009987//cellular process;GO:004…	cellular_component;biological_process;molecular_function	[C]cell;[P]metabolic process;cellular process;[F]catalytic activity;binding;	1.94324506827717
OF00338	[P]GO:0032774//RNA biosynthetic process;GO:0044238//primary metabolic process;GO:0051252//regulation of RNA metabolic process;GO:1903506//regulation of nucleic acid-templated transcription;GO:0044249//cellular biosynthetic process;GO:0034641//cellular nitrogen compound metabolic process;GO:0046483//heterocycle metabolic process;GO:0019222//regulation of metabolic process;GO:0019219//regulation of…	biological_process;molecular_function;cellular_component	[C]cell;organelle;[P]metabolic process;cellular process;biological regulation;[F]binding;	1.20096341346634
OF00392	[P]GO:0048856//anatomical structure development;GO:0007275//multicellular organism development;GO:0042045//epithelial fluid transport;GO:0035152//regulation of tube architecture, open tracheal system;GO:0009653//anatomical structure morphogenesis;GO:0006810//transport;GO:0032502//developmental process;GO:0044238//primary metabolic process;GO:0071704//organic substance metabolic process;GO:0060541…	molecular_function;cellular_component;biological_process	[C]membrane part;membrane;cell;[P]multicellular organismal process;developmental process;localization;metabolic process;biological regulation;[F]catalytic activity;	2.37956125920269
OF00443	[P]GO:0044248//cellular catabolic process;GO:0051603//proteolysis involved in cellular protein catabolic process;GO:0030163//protein catabolic process;GO:0006807//nitrogen compound metabolic process;GO:1901565//organonitrogen compound catabolic process;GO:0019941//modification-dependent protein catabolic process;GO:1901564//organonitrogen compound metabolic process;GO:0071704//organic substance m…	molecular_function;cellular_component;biological_process	[C]cell;[P]cellular process;metabolic process;[F]binding;catalytic activity;	1.69089398024952
OF00554	[P]GO:0034645//cellular macromolecule biosynthetic process;GO:0009058//biosynthetic process;GO:0036211//protein modification process;GO:0071704//organic substance metabolic process;GO:0044267//cellular protein metabolic process;GO:0009059//macromolecule biosynthetic process;GO:0006486//protein glycosylation;GO:0008152//metabolic process;GO:0006807//nitrogen compound metabolic process;GO:1901137//…	biological_process;molecular_function	[P]metabolic process;cellular process;[F]catalytic activity;	1.7537643427995402
OF00589	[F]GO:0016787//hydrolase activity;GO:0004222//metalloendopeptidase activity;GO:0003824//catalytic activity;GO:0004175//endopeptidase activity;GO:0140096//catalytic activity, acting on a protein;GO:0070011//peptidase activity, acting on L-amino acid peptides;GO:0008237//metallopeptidase activity;GO:0008233//peptidase activity;	molecular_function	[F]catalytic activity;	-2.2169694497830803
OF00644	[P]GO:0009058//biosynthetic process;GO:0005975//carbohydrate metabolic process;GO:0016051//carbohydrate biosynthetic process;GO:0044283//small molecule biosynthetic process;GO:0019318//hexose metabolic process;GO:0071704//organic substance metabolic process;GO:0005996//monosaccharide metabolic process;GO:0006006//glucose metabolic process;GO:0019319//hexose biosynthetic process;GO:0046364//monosa…	molecular_function;biological_process	[P]metabolic process;[F]catalytic activity;binding;	2.06760482355234
OF00820	[C]GO:0031224//intrinsic component of membrane;GO:0044425//membrane part;GO:0016021//integral component of membrane;GO:0016020//membrane;	cellular_component	[C]membrane part;membrane;	-1.1553723270963603
OF00848	[F]GO:0043167//ion binding;GO:0016491//oxidoreductase activity;GO:0005488//binding;GO:0003824//catalytic activity;GO:0046872//metal ion binding;GO:0043169//cation binding;	molecular_function	[F]binding;catalytic activity;	1.27417599577852
OF00891	[P]GO:0051321//meiotic cell cycle;GO:0007059//chromosome segregation;GO:0045132//meiotic chromosome segregation;GO:0048285//organelle fission;GO:0006996//organelle organization;GO:0140013//meiotic nuclear division;GO:0022402//cell cycle process;GO:0007049//cell cycle;GO:0071840//cellular component organization or biogenesis;GO:1903046//meiotic cell cycle process;GO:0000280//nuclear division;GO:00…	cellular_component;biological_process	[C]organelle;organelle part;cell;[P]reproduction;reproductive process;cellular component organization or biogenesis;cellular process;	-1.3844999360850099
OF00897	[P]GO:0051726//regulation of cell cycle;GO:0006950//response to stress;GO:0065007//biological regulation;GO:0050896//response to stimulus;GO:0050794//regulation of cellular process;GO:0050789//regulation of biological process;[C]GO:0044424//intracellular part;GO:0044464//cell part;GO:0005623//cell;GO:0043227//membrane-bounded organelle;GO:0043231//intracellular membrane-bounded organelle;GO:00432…	cellular_component;biological_process	[C]organelle;cell;[P]response to stimulus;biological regulation;	1.2527015367578702
OF00935	[C]GO:0016021//integral component of membrane;GO:0016020//membrane;GO:0031224//intrinsic component of membrane;GO:0044425//membrane part;	cellular_component	[C]membrane;membrane part;	1.1413004921680001
OF01128	[C]GO:0016021//integral component of membrane;GO:0044425//membrane part;GO:0016020//membrane;GO:0031224//intrinsic component of membrane;	cellular_component	[C]membrane;membrane part;	-1.43216636971533
OF01246	[C]GO:0016020//membrane;GO:0044425//membrane part;GO:0031224//intrinsic component of membrane;GO:0016021//integral component of membrane;[F]GO:0004871//signal transducer activity;GO:0004872//receptor activity;GO:0004930//G-protein coupled receptor activity;GO:0038023//signaling receptor activity;GO:0099600//transmembrane receptor activity;GO:0060089//molecular transducer activity;GO:0004888//tran…	cellular_component;molecular_function	[C]membrane;membrane part;[F]molecular transducer activity;signal transducer activity;	-1.3428990316182399
OF01354	[C]GO:0016020//membrane;GO:0044425//membrane part;GO:0031224//intrinsic component of membrane;GO:0016021//integral component of membrane;	cellular_component	[C]membrane part;membrane;	-1.02635766373807
OF01419	[F]GO:0097159//organic cyclic compound binding;GO:0003676//nucleic acid binding;GO:1901363//heterocyclic compound binding;GO:0005488//binding;	molecular_function	[F]binding;	-1.71312268354639
OF01524	[C]GO:0016020//membrane;GO:0016021//integral component of membrane;GO:0044425//membrane part;GO:0031224//intrinsic component of membrane;	cellular_component	[C]membrane;membrane part;	-1.47737569078662
OF01568	[P]GO:0042401//cellular biogenic amine biosynthetic process;GO:0009987//cellular process;GO:0006596//polyamine biosynthetic process;GO:1901576//organic substance biosynthetic process;GO:0006576//cellular biogenic amine metabolic process;GO:0008152//metabolic process;GO:1901564//organonitrogen compound metabolic process;GO:0009309//amine biosynthetic process;GO:1901566//organonitrogen compound bio…	molecular_function;biological_process	[P]metabolic process;cellular process;[F]catalytic activity;	-1.13263088687046
OF01594	[C]GO:0016020//membrane;GO:0016021//integral component of membrane;GO:0044425//membrane part;GO:0031224//intrinsic component of membrane;	cellular_component	[C]membrane part;membrane;	1.35429099177916
OF01615	[C]GO:0016020//membrane;GO:0031224//intrinsic component of membrane;GO:0016021//integral component of membrane;GO:0044425//membrane part;	cellular_component	[C]membrane part;membrane;	1.6831886553111202
OF01617	[P]GO:0065003//macromolecular complex assembly;GO:0006461//protein complex assembly;GO:0071822//protein complex subunit organization;GO:0009987//cellular process;GO:0071840//cellular component organization or biogenesis;GO:0022607//cellular component assembly;GO:0051259//protein oligomerization;GO:0051260//protein homooligomerization;GO:0044085//cellular component biogenesis;GO:0043933//macromole…	biological_process	[P]cellular process;cellular component organization or biogenesis;	-5.2137359145313
OF01639	[P]GO:0008152//metabolic process;GO:0019752//carboxylic acid metabolic process;GO:0071704//organic substance metabolic process;GO:0044237//cellular metabolic process;GO:0044281//small molecule metabolic process;GO:0043436//oxoacid metabolic process;GO:0009987//cellular process;GO:0006082//organic acid metabolic process;[F]GO:0016829//lyase activity;GO:0043168//anion binding;GO:1901363//heterocycl…	biological_process;molecular_function	[P]metabolic process;cellular process;[F]binding;catalytic activity;	4.9486554142256
OF01853	[P]GO:1901135//carbohydrate derivative metabolic process;GO:0006030//chitin metabolic process;GO:0043170//macromolecule metabolic process;GO:0009987//cellular process;GO:0008152//metabolic process;GO:0006807//nitrogen compound metabolic process;GO:0017144//drug metabolic process;GO:0006022//aminoglycan metabolic process;GO:0071704//organic substance metabolic process;GO:1901564//organonitrogen co…	biological_process;molecular_function;cellular_component	[C]extracellular region;[P]cellular process;metabolic process;[F]binding;	5.1292276598674205
OF01945	[P]GO:0008152//metabolic process;[C]GO:0031224//intrinsic component of membrane;GO:0044425//membrane part;GO:0016020//membrane;GO:0016021//integral component of membrane;[F]GO:0016874//ligase activity;GO:0003824//catalytic activity;	molecular_function;biological_process;cellular_component	[C]membrane;membrane part;[P]metabolic process;[F]catalytic activity;	2.3909143822394703
OF01959	[P]GO:0008152//metabolic process;[C]GO:0016020//membrane;GO:0031224//intrinsic component of membrane;GO:0016021//integral component of membrane;GO:0044425//membrane part;[F]GO:0003824//catalytic activity;	cellular_component;molecular_function;biological_process	[C]membrane;membrane part;[P]metabolic process;[F]catalytic activity;	-1.00212772422456
OF01969	[P]GO:0010468//regulation of gene expression;GO:0071840//cellular component organization or biogenesis;GO:0045814//negative regulation of gene expression, epigenetic;GO:0048856//anatomical structure development;GO:0006996//organelle organization;GO:0051171//regulation of nitrogen compound metabolic process;GO:0009889//regulation of biosynthetic process;GO:0045892//negative regulation of transcrip…	biological_process;molecular_function;cellular_component	[C]macromolecular complex;membrane-enclosed lumen;organelle part;cell;organelle;[P]cellular process;cellular component organization or biogenesis;multicellular organismal process;biological regulation;developmental process;[F]binding;	4.6446492273355
OF02009	[P]GO:0051252//regulation of RNA metabolic process;GO:0060211//regulation of nuclear-transcribed mRNA poly(A) tail shortening;GO:0031325//positive regulation of cellular metabolic process;GO:0080090//regulation of primary metabolic process;GO:0002066//columnar/cuboidal epithelial cell development;GO:0048469//cell maturation;GO:0045892//negative regulation of transcription, DNA-templated;GO:000731…	molecular_function;biological_process;cellular_component	[C]cell part;organelle part;cell;macromolecular complex;organelle;[P]multicellular organismal process;cellular process;localization;biological regulation;multi-organism process;cellular component organization or biogenesis;reproduction;response to stimulus;developmental process;reproductive process;[F]binding;	-1.1540912917455801
OF02039	[C]GO:0043229//intracellular organelle;GO:0043231//intracellular membrane-bounded organelle;GO:0005622//intracellular;GO:0044464//cell part;GO:0005623//cell;GO:0044424//intracellular part;GO:0043227//membrane-bounded organelle;GO:0043226//organelle;GO:0005634//nucleus;[F]GO:0140110//transcription regulator activity;GO:0046872//metal ion binding;GO:0005488//binding;GO:0003700//DNA binding transcri…	cellular_component;molecular_function	[C]organelle;cell;[F]transcription regulator activity;binding;	1.85584879731881
OF02135	[P]GO:0010556//regulation of macromolecule biosynthetic process;GO:0080090//regulation of primary metabolic process;GO:2000112//regulation of cellular macromolecule biosynthetic process;GO:0006355//regulation of transcription, DNA-templated;GO:0031326//regulation of cellular biosynthetic process;GO:0010468//regulation of gene expression;GO:0009889//regulation of biosynthetic process;GO:1903506//r…	cellular_component;molecular_function;biological_process	[C]cell;organelle;[P]biological regulation;[F]binding;	-2.76559010344052
OF02150	[P]GO:0120039//plasma membrane bounded cell projection morphogenesis;GO:0016053//organic acid biosynthetic process;GO:0007619//courtship behavior;GO:0048699//generation of neurons;GO:0042493//response to drug;GO:0019752//carboxylic acid metabolic process;GO:0009987//cellular process;GO:0007275//multicellular organism development;GO:0022008//neurogenesis;GO:0007409//axonogenesis;GO:0032501//multic…	molecular_function;biological_process	[P]cellular component organization or biogenesis;metabolic process;multicellular organismal process;developmental process;multi-organism process;cellular process;reproduction;reproductive process;response to stimulus;behavior;locomotion;[F]catalytic activity;	1.9778770489266597
OF02205	[C]GO:0005623//cell;GO:0044424//intracellular part;GO:0043227//membrane-bounded organelle;GO:0043226//organelle;GO:0005634//nucleus;GO:0005622//intracellular;GO:0044464//cell part;GO:0043231//intracellular membrane-bounded organelle;GO:0043229//intracellular organelle;[F]GO:0003677//DNA binding;GO:0005488//binding;GO:0003700//DNA binding transcription factor activity;GO:0003676//nucleic acid bind…	molecular_function;cellular_component	[C]cell;organelle;[F]transcription regulator activity;binding;	-1.32562162702694
OF02207	[P]GO:0006928//movement of cell or subcellular component;GO:0009987//cellular process;GO:0007017//microtubule-based process;GO:0007018//microtubule-based movement;[C]GO:0044424//intracellular part;GO:0044430//cytoskeletal part;GO:0043234//protein complex;GO:0015630//microtubule cytoskeleton;GO:0044422//organelle part;GO:0044464//cell part;GO:0005623//cell;GO:0044446//intracellular organelle part;…	biological_process;cellular_component;molecular_function	[C]organelle;organelle part;cell;macromolecular complex;[P]cellular process;[F]catalytic activity;binding;	1.20096341346634
OF02234	[F]GO:0042302//structural constituent of cuticle;GO:0005198//structural molecule activity;	molecular_function	[F]structural molecule activity;	1.26588812803265
OF02235	[F]GO:0005198//structural molecule activity;GO:0042302//structural constituent of cuticle;	molecular_function	[F]structural molecule activity;	1.37836096329328
OF02287	[P]GO:0048522//positive regulation of cellular process;GO:0043068//positive regulation of programmed cell death;GO:0065007//biological regulation;GO:0042981//regulation of apoptotic process;GO:0010941//regulation of cell death;GO:0050789//regulation of biological process;GO:0043065//positive regulation of apoptotic process;GO:0010942//positive regulation of cell death;GO:0043067//regulation of pr…	biological_process;cellular_component	[C]membrane;membrane part;organelle;cell;organelle part;[P]biological regulation;	1.15397986121107
OF02400	[P]GO:1901575//organic substance catabolic process;GO:0006664//glycolipid metabolic process;GO:0009056//catabolic process;GO:0006672//ceramide metabolic process;GO:0006643//membrane lipid metabolic process;GO:0044248//cellular catabolic process;GO:0016042//lipid catabolic process;GO:0044242//cellular lipid catabolic process;GO:1903509//liposaccharide metabolic process;GO:0044255//cellular lipid m…	biological_process;molecular_function	[P]metabolic process;cellular process;[F]molecular function regulator;	-1.45794442158068
OF02452	[P]GO:0007618//mating;GO:0007610//behavior;GO:0000003//reproduction;GO:0051704//multi-organism process;GO:0006582//melanin metabolic process;GO:0019438//aromatic compound biosynthetic process;GO:0044703//multi-organism reproductive process;GO:1901362//organic cyclic compound biosynthetic process;GO:0009058//biosynthetic process;GO:1901615//organic hydroxy compound metabolic process;GO:0009987//ce…	biological_process	[P]metabolic process;cellular process;reproductive process;multicellular organismal process;behavior;multi-organism process;reproduction;	-4.95823518138292
OF02490	[C]GO:0016020//membrane;GO:0031224//intrinsic component of membrane;GO:0016021//integral component of membrane;GO:0044425//membrane part;[F]GO:0005507//copper ion binding;GO:0046914//transition metal ion binding;GO:0046872//metal ion binding;GO:0003824//catalytic activity;GO:0043169//cation binding;GO:0005488//binding;GO:0016491//oxidoreductase activity;GO:0043167//ion binding;	molecular_function;cellular_component	[C]membrane;membrane part;[F]binding;catalytic activity;	1.2223370642588998
OF02545	[C]GO:0044425//membrane part;GO:0016020//membrane;GO:0016021//integral component of membrane;GO:0031224//intrinsic component of membrane;	cellular_component	[C]membrane part;membrane;	-1.04268550318223
OF02663	[P]GO:0044260//cellular macromolecule metabolic process;GO:0032774//RNA biosynthetic process;GO:0006807//nitrogen compound metabolic process;GO:0008152//metabolic process;GO:0034645//cellular macromolecule biosynthetic process;GO:0044271//cellular nitrogen compound biosynthetic process;GO:1901576//organic substance biosynthetic process;GO:0009987//cellular process;GO:0006725//cellular aromatic co…	molecular_function;cellular_component;biological_process	[C]cell;organelle;[P]metabolic process;cellular process;[F]transcription regulator activity;binding;	-7.49739399249095
OF02665	[P]GO:0030431//sleep;GO:0032501//multicellular organismal process;[C]GO:0005623//cell;GO:0044464//cell part;GO:0005622//intracellular;[F]GO:0005215//transporter activity;	biological_process;cellular_component;molecular_function	[C]cell;[P]multicellular organismal process;[F]transporter activity;	-1.28495812550852
OF02677	[P]GO:0006164//purine nucleotide biosynthetic process;GO:0006796//phosphate-containing compound metabolic process;GO:0009127//purine nucleoside monophosphate biosynthetic process;GO:0090407//organophosphate biosynthetic process;GO:1901362//organic cyclic compound biosynthetic process;GO:0044271//cellular nitrogen compound biosynthetic process;GO:0009117//nucleotide metabolic process;GO:0044237//c…	biological_process;molecular_function	[P]cellular process;metabolic process;[F]catalytic activity;	1.93321100983458
OF02764	[F]GO:0032559//adenyl ribonucleotide binding;GO:0000166//nucleotide binding;GO:1901265//nucleoside phosphate binding;GO:0017076//purine nucleotide binding;GO:0032555//purine ribonucleotide binding;GO:0097159//organic cyclic compound binding;GO:0008144//drug binding;GO:0036094//small molecule binding;GO:0035639//purine ribonucleoside triphosphate binding;GO:0030554//adenyl nucleotide binding;GO:19…	molecular_function	[F]binding;	-2.3911945886590202
OF02844	[P]GO:0009069//serine family amino acid metabolic process;GO:0042594//response to starvation;GO:0010259//multicellular organism aging;GO:0000096//sulfur amino acid metabolic process;GO:0008340//determination of adult lifespan;GO:0044248//cellular catabolic process;GO:0009605//response to external stimulus;GO:0006555//methionine metabolic process;GO:1901564//organonitrogen compound metabolic proce…	molecular_function;biological_process	[P]developmental process;response to stimulus;cellular process;metabolic process;multicellular organismal process;biological regulation;[F]catalytic activity;	2.5916064262365297
OF02852	[C]GO:0016021//integral component of membrane;GO:0016020//membrane;GO:0044425//membrane part;GO:0031224//intrinsic component of membrane;[F]GO:0030246//carbohydrate binding;GO:0005488//binding;	molecular_function;cellular_component	[C]membrane;membrane part;[F]binding;	-4.5741222552989695
OF03071	[C]GO:0031224//intrinsic component of membrane;GO:0044425//membrane part;GO:0016020//membrane;GO:0016021//integral component of membrane;	cellular_component	[C]membrane;membrane part;	-1.01325858917342
OF03204	[C]GO:0044425//membrane part;GO:0016020//membrane;GO:0016021//integral component of membrane;GO:0031224//intrinsic component of membrane;	cellular_component	[C]membrane;membrane part;	5.50119643725438
OF03251	[C]GO:0016020//membrane;GO:0031224//intrinsic component of membrane;GO:0016021//integral component of membrane;GO:0044425//membrane part;	cellular_component	[C]membrane;membrane part;	2.74853215673019
OF03261	[C]GO:0044425//membrane part;GO:0031224//intrinsic component of membrane;GO:0071944//cell periphery;GO:0016020//membrane;GO:0044464//cell part;GO:0005886//plasma membrane;GO:0016021//integral component of membrane;GO:0005623//cell;[F]GO:0060089//molecular transducer activity;GO:0008528//G-protein coupled peptide receptor activity;GO:0038023//signaling receptor activity;GO:0004930//G-protein coupl…	molecular_function;cellular_component	[C]membrane part;membrane;cell;[F]molecular transducer activity;signal transducer activity;	-1.4805666938336701
OF03270	[C]GO:0044464//cell part;GO:0031224//intrinsic component of membrane;GO:0071944//cell periphery;GO:0005886//plasma membrane;GO:0005623//cell;GO:0016021//integral component of membrane;GO:0016020//membrane;GO:0044425//membrane part;[F]GO:0004871//signal transducer activity;GO:0005549//odorant binding;GO:0004888//transmembrane signaling receptor activity;GO:0005488//binding;GO:0099600//transmembran…	cellular_component;molecular_function	[C]membrane part;membrane;cell;[F]binding;signal transducer activity;molecular transducer activity;	-2.8681222942726703
OF03271	[C]GO:0044464//cell part;GO:0031224//intrinsic component of membrane;GO:0071944//cell periphery;GO:0016020//membrane;GO:0044425//membrane part;GO:0016021//integral component of membrane;GO:0005623//cell;GO:0005886//plasma membrane;[F]GO:0004984//olfactory receptor activity;GO:0038023//signaling receptor activity;GO:0004888//transmembrane signaling receptor activity;GO:0005549//odorant binding;GO:…	molecular_function;cellular_component	[C]membrane part;cell;membrane;[F]molecular transducer activity;signal transducer activity;binding;	-4.6586748995240095
OF03306	[P]GO:0071704//organic substance metabolic process;GO:0006793//phosphorus metabolic process;GO:1901135//carbohydrate derivative metabolic process;GO:0044237//cellular metabolic process;GO:0009987//cellular process;GO:0006796//phosphate-containing compound metabolic process;GO:0044238//primary metabolic process;GO:0008152//metabolic process;GO:0005975//carbohydrate metabolic process;GO:0006072//gl…	molecular_function;biological_process	[P]metabolic process;cellular process;[F]catalytic activity;	1.7409654273108
OF03435	[P]GO:0051179//localization;GO:0055085//transmembrane transport;GO:0006810//transport;GO:0051234//establishment of localization;[C]GO:0016021//integral component of membrane;GO:0016020//membrane;GO:0044425//membrane part;GO:0031224//intrinsic component of membrane;	biological_process;cellular_component	[C]membrane part;membrane;[P]localization;	-2.28963913983333
OF03630	[P]GO:0044281//small molecule metabolic process;GO:0006139//nucleobase-containing compound metabolic process;GO:1901360//organic cyclic compound metabolic process;GO:1901657//glycosyl compound metabolic process;GO:0044238//primary metabolic process;GO:0006725//cellular aromatic compound metabolic process;GO:0006807//nitrogen compound metabolic process;GO:1901564//organonitrogen compound metabolic…	biological_process;molecular_function	[P]cellular process;metabolic process;[F]catalytic activity;	1.74588269386452
OF03684	[C]GO:0044425//membrane part;GO:0016020//membrane;GO:0016021//integral component of membrane;GO:0031224//intrinsic component of membrane;	cellular_component	[C]membrane;membrane part;	1.13679726724002
OF03728	[F]GO:0005488//binding;GO:0005549//odorant binding;	molecular_function	[F]binding;	1.07467944108982
OF03956	[P]GO:0044237//cellular metabolic process;GO:0044255//cellular lipid metabolic process;GO:0008202//steroid metabolic process;GO:0042632//cholesterol homeostasis;GO:0065007//biological regulation;GO:0055092//sterol homeostasis;GO:0048878//chemical homeostasis;GO:0042592//homeostatic process;GO:0044238//primary metabolic process;GO:0008152//metabolic process;GO:1901360//organic cyclic compound meta…	molecular_function;biological_process;cellular_component	[C]membrane;organelle part;cell;membrane part;organelle;[P]biological regulation;metabolic process;cellular process;[F]catalytic activity;	2.05820423097689
OF03965	[P]GO:0050896//response to stimulus;GO:0023052//signaling;GO:0051716//cellular response to stimulus;GO:0009987//cellular process;GO:0050794//regulation of cellular process;GO:0007165//signal transduction;GO:0007166//cell surface receptor signaling pathway;GO:0050789//regulation of biological process;GO:0007154//cell communication;GO:0065007//biological regulation;[C]GO:0016021//integral component…	biological_process;molecular_function;cellular_component	[C]membrane;membrane part;[P]signaling;cellular process;biological regulation;response to stimulus;[F]signal transducer activity;molecular transducer activity;	1.2914868328418998
OF04083	[P]GO:0008152//metabolic process;GO:0005975//carbohydrate metabolic process;GO:0071704//organic substance metabolic process;GO:0044238//primary metabolic process;[F]GO:0008061//chitin binding;GO:0097367//carbohydrate derivative binding;GO:0008144//drug binding;GO:0005488//binding;	molecular_function;biological_process	[P]metabolic process;[F]binding;	1.15605336081044
OF04090	[P]GO:0044238//primary metabolic process;GO:0071704//organic substance metabolic process;GO:0008152//metabolic process;GO:0005975//carbohydrate metabolic process;[F]GO:0097367//carbohydrate derivative binding;GO:0008144//drug binding;GO:0005488//binding;GO:0008061//chitin binding;	biological_process;molecular_function	[P]metabolic process;[F]binding;	1.78200802503944
OF04198	[F]GO:0046872//metal ion binding;GO:0005509//calcium ion binding;GO:0043167//ion binding;GO:0043169//cation binding;GO:0005488//binding;	molecular_function	[F]binding;	5.289692332060669
OF04209	[F]GO:0042302//structural constituent of cuticle;GO:0005198//structural molecule activity;	molecular_function	[F]structural molecule activity;	1.6718152088667801
OF04233	[P]GO:1901575//organic substance catabolic process;GO:0090407//organophosphate biosynthetic process;GO:0017144//drug metabolic process;GO:0009987//cellular process;GO:0006576//cellular biogenic amine metabolic process;GO:0055086//nucleobase-containing small molecule metabolic process;GO:0042430//indole-containing compound metabolic process;GO:0019363//pyridine nucleotide biosynthetic process;GO:1…	molecular_function;biological_process;cellular_component	[C]cell;membrane part;membrane;organelle part;organelle;[P]metabolic process;cellular process;[F]binding;catalytic activity;	1.8225626205719399
OF04277	[F]GO:0046872//metal ion binding;GO:0005488//binding;GO:0005506//iron ion binding;GO:0043167//ion binding;GO:0016701//oxidoreductase activity, acting on single donors with incorporation of molecular oxygen;GO:0046914//transition metal ion binding;GO:0043169//cation binding;GO:0016702//oxidoreductase activity, acting on single donors with incorporation of molecular oxygen, incorporation of two ato…	molecular_function	[F]catalytic activity;binding;	1.0015186357289398
OF04320	[P]GO:0016042//lipid catabolic process;GO:0010817//regulation of hormone levels;GO:0000003//reproduction;GO:0008152//metabolic process;GO:0048149//behavioral response to ethanol;GO:0065008//regulation of biological quality;GO:0016107//sesquiterpenoid catabolic process;GO:0022414//reproductive process;GO:0006719//juvenile hormone catabolic process;GO:0050896//response to stimulus;GO:0032501//multi…	molecular_function;cellular_component;biological_process	[C]cell;membrane part;organelle;membrane;[P]metabolic process;biological regulation;reproduction;reproductive process;cellular process;multi-organism process;behavior;response to stimulus;multicellular organismal process;[F]catalytic activity;	-2.0737123988028503
OF04523	[C]GO:0016020//membrane;GO:0044425//membrane part;GO:0031224//intrinsic component of membrane;GO:0016021//integral component of membrane;[F]GO:0005216//ion channel activity;GO:0022838//substrate-specific channel activity;GO:0022803//passive transmembrane transporter activity;GO:0022857//transmembrane transporter activity;GO:0005215//transporter activity;GO:0005272//sodium channel activity;GO:0008…	cellular_component;molecular_function	[C]membrane part;membrane;[F]transporter activity;	1.2452982127022199
OF04568	[P]GO:0051234//establishment of localization;GO:0051179//localization;GO:0006810//transport;GO:0055085//transmembrane transport;[C]GO:0031224//intrinsic component of membrane;GO:0016020//membrane;GO:0016021//integral component of membrane;GO:0044425//membrane part;	cellular_component;biological_process	[C]membrane part;membrane;[P]localization;	2.19802695591958
OF04581	[F]GO:0005198//structural molecule activity;GO:0042302//structural constituent of cuticle;	molecular_function	[F]structural molecule activity;	2.19603322484642
OF04653	[P]GO:0009056//catabolic process;GO:0008152//metabolic process;[F]GO:0016787//hydrolase activity;GO:0046872//metal ion binding;GO:0008270//zinc ion binding;GO:0046914//transition metal ion binding;GO:0016788//hydrolase activity, acting on ester bonds;GO:0043169//cation binding;GO:0005488//binding;GO:0003824//catalytic activity;GO:0043167//ion binding;	biological_process;molecular_function	[P]metabolic process;[F]binding;catalytic activity;	3.36369291350445
OF04655	[C]GO:0031224//intrinsic component of membrane;GO:0005886//plasma membrane;GO:0005623//cell;GO:0016021//integral component of membrane;GO:0071944//cell periphery;GO:0044464//cell part;GO:0016020//membrane;GO:0044425//membrane part;[F]GO:0004872//receptor activity;GO:0005549//odorant binding;GO:0060089//molecular transducer activity;GO:0004871//signal transducer activity;GO:0004888//transmembrane …	cellular_component;molecular_function	[C]membrane;membrane part;cell;[F]molecular transducer activity;binding;signal transducer activity;	1.2379554747532
OF04689	[C]GO:0005737//cytoplasm;GO:0043226//organelle;GO:0044424//intracellular part;GO:0005623//cell;GO:0005622//intracellular;GO:0043231//intracellular membrane-bounded organelle;GO:0012505//endomembrane system;GO:0044464//cell part;GO:0043229//intracellular organelle;GO:0043227//membrane-bounded organelle;GO:0044444//cytoplasmic part;GO:0005783//endoplasmic reticulum;[F]GO:0016706//oxidoreductase act…	cellular_component;molecular_function	[C]organelle;cell;[F]binding;catalytic activity;	-1.20964158496387
OF04907	[C]GO:0044425//membrane part;GO:0031224//intrinsic component of membrane;GO:0016021//integral component of membrane;GO:0044464//cell part;GO:0016020//membrane;GO:0005886//plasma membrane;GO:0071944//cell periphery;GO:0005623//cell;[F]GO:0004871//signal transducer activity;GO:0005488//binding;GO:0038023//signaling receptor activity;GO:0004984//olfactory receptor activity;GO:0004888//transmembrane …	cellular_component;molecular_function	[C]cell;membrane;membrane part;[F]binding;molecular transducer activity;signal transducer activity;	1.03512300137079
OF04910	[P]GO:0006807//nitrogen compound metabolic process;GO:0008152//metabolic process;[F]GO:0016787//hydrolase activity;GO:0016810//hydrolase activity, acting on carbon-nitrogen (but not peptide) bonds;GO:0003824//catalytic activity;	biological_process;molecular_function	[P]metabolic process;[F]catalytic activity;	1.6860442309169799
OF05006	[P]GO:0008152//metabolic process;[C]GO:0016020//membrane;[F]GO:0003824//catalytic activity;GO:0016798//hydrolase activity, acting on glycosyl bonds;GO:0016787//hydrolase activity;	biological_process;cellular_component;molecular_function	[C]membrane;[P]metabolic process;[F]catalytic activity;	2.15724203603702
OF05109	[P]GO:0019637//organophosphate metabolic process;GO:0090407//organophosphate biosynthetic process;GO:0006793//phosphorus metabolic process;GO:0044281//small molecule metabolic process;GO:0044271//cellular nitrogen compound biosynthetic process;GO:0034641//cellular nitrogen compound metabolic process;GO:0006139//nucleobase-containing compound metabolic process;GO:0046483//heterocycle metabolic pro…	molecular_function;biological_process	[P]cellular process;metabolic process;[F]catalytic activity;	1.3233831220443601
OF05387	[C]GO:0044425//membrane part;GO:0031224//intrinsic component of membrane;GO:0016020//membrane;GO:0016021//integral component of membrane;[F]GO:0022838//substrate-specific channel activity;GO:0008324//cation transmembrane transporter activity;GO:0015077//monovalent inorganic cation transmembrane transporter activity;GO:0005216//ion channel activity;GO:0005272//sodium channel activity;GO:0015318//i…	cellular_component;molecular_function	[C]membrane part;membrane;[F]transporter activity;	-1.7776629357411
OF05407	[C]GO:0016020//membrane;GO:0031224//intrinsic component of membrane;GO:0044425//membrane part;GO:0016021//integral component of membrane;	cellular_component	[C]membrane part;membrane;	1.28723726379526
OF05455	[F]GO:1901363//heterocyclic compound binding;GO:0005488//binding;GO:0003723//RNA binding;GO:0003676//nucleic acid binding;GO:0097159//organic cyclic compound binding;	molecular_function	[F]binding;	-1.24063491208364
OF05534	[C]GO:0016020//membrane;GO:0044425//membrane part;GO:0031224//intrinsic component of membrane;GO:0016021//integral component of membrane;[F]GO:0070011//peptidase activity, acting on L-amino acid peptides;GO:0003824//catalytic activity;GO:0004252//serine-type endopeptidase activity;GO:0004175//endopeptidase activity;GO:0140096//catalytic activity, acting on a protein;GO:0008233//peptidase activity…	molecular_function;cellular_component	[C]membrane part;membrane;[F]catalytic activity;	1.63813208261049
OF05585	[C]GO:0044424//intracellular part;GO:0071797//LUBAC complex;GO:0005623//cell;GO:0005622//intracellular;GO:0044464//cell part;GO:0032991//macromolecular complex;GO:0000151//ubiquitin ligase complex;GO:1990234//transferase complex;GO:1902494//catalytic complex;[F]GO:0046872//metal ion binding;GO:0140096//catalytic activity, acting on a protein;GO:0003824//catalytic activity;GO:0005488//binding;GO:0…	molecular_function;cellular_component	[C]cell;macromolecular complex;[F]binding;catalytic activity;	-1.5431976821040703
OF05625	[P]GO:0006810//transport;GO:0051234//establishment of localization;GO:0055085//transmembrane transport;GO:0051179//localization;[C]GO:0044425//membrane part;GO:0016021//integral component of membrane;GO:0016020//membrane;GO:0031224//intrinsic component of membrane;	biological_process;cellular_component	[C]membrane part;membrane;[P]localization;	1.74541334180085
OF05634	[P]GO:0006928//movement of cell or subcellular component;GO:0007017//microtubule-based process;GO:0009987//cellular process;GO:0007018//microtubule-based movement;[C]GO:0043229//intracellular organelle;GO:0044430//cytoskeletal part;GO:0044422//organelle part;GO:0043226//organelle;GO:0044446//intracellular organelle part;GO:0043232//intracellular non-membrane-bounded organelle;GO:0005622//intracel…	cellular_component;molecular_function;biological_process	[C]organelle part;organelle;supramolecular complex;cell;[P]cellular process;[F]catalytic activity;binding;	-2.37327268066176
OF05681	[P]GO:0008152//metabolic process;GO:0044238//primary metabolic process;GO:0071704//organic substance metabolic process;GO:0006629//lipid metabolic process;[C]GO:0005576//extracellular region;[F]GO:0016788//hydrolase activity, acting on ester bonds;GO:0003824//catalytic activity;GO:0052689//carboxylic ester hydrolase activity;GO:0016787//hydrolase activity;	cellular_component;molecular_function;biological_process	[C]extracellular region;[P]metabolic process;[F]catalytic activity;	1.67651663369093
OF05733	[P]GO:0051179//localization;GO:0051234//establishment of localization;GO:0055085//transmembrane transport;GO:0006810//transport;[C]GO:0044425//membrane part;GO:0031224//intrinsic component of membrane;GO:0016020//membrane;GO:0016021//integral component of membrane;	biological_process;cellular_component	[C]membrane part;membrane;[P]localization;	-1.08631812124212
OF05761	[P]GO:0008152//metabolic process;GO:0055114//oxidation-reduction process;[C]GO:0016021//integral component of membrane;GO:0016020//membrane;GO:0044425//membrane part;GO:0031224//intrinsic component of membrane;	biological_process;cellular_component	[C]membrane;membrane part;[P]metabolic process;	1.09333196076538
OF05792	[P]GO:0008152//metabolic process;[F]GO:0003824//catalytic activity;	biological_process;molecular_function	[P]metabolic process;[F]catalytic activity;	1.2393020512672601
OF05959	[C]GO:0031224//intrinsic component of membrane;GO:0016020//membrane;GO:0044425//membrane part;GO:0016021//integral component of membrane;	cellular_component	[C]membrane;membrane part;	-1.8271989289354098
OF05966	[F]GO:0000166//nucleotide binding;GO:0036094//small molecule binding;GO:0097159//organic cyclic compound binding;GO:0005524//ATP binding;GO:0043167//ion binding;GO:0043168//anion binding;GO:0035639//purine ribonucleoside triphosphate binding;GO:1901265//nucleoside phosphate binding;GO:0032553//ribonucleotide binding;GO:0005488//binding;GO:0032555//purine ribonucleotide binding;GO:0008144//drug bi…	molecular_function	[F]binding;	3.09673750054994
OF05980	[C]GO:0016021//integral component of membrane;GO:0031224//intrinsic component of membrane;GO:0016020//membrane;GO:0044425//membrane part;	cellular_component	[C]membrane part;membrane;	-2.00403887099604
OF06023	[C]GO:0044425//membrane part;GO:0031224//intrinsic component of membrane;GO:0016020//membrane;GO:0016021//integral component of membrane;	cellular_component	[C]membrane;membrane part;	-2.65867489952401
OF06084	[P]GO:0071704//organic substance metabolic process;GO:0008152//metabolic process;GO:0005975//carbohydrate metabolic process;GO:0044238//primary metabolic process;[F]GO:0050308//sugar-phosphatase activity;GO:0003824//catalytic activity;GO:0016788//hydrolase activity, acting on ester bonds;GO:0016791//phosphatase activity;GO:0042578//phosphoric ester hydrolase activity;GO:0019203//carbohydrate phos…	molecular_function;biological_process	[P]metabolic process;[F]catalytic activity;	1.55577652226642
OF06209	[F]GO:0016787//hydrolase activity;GO:0003824//catalytic activity;GO:0008233//peptidase activity;GO:0070011//peptidase activity, acting on L-amino acid peptides;GO:0008234//cysteine-type peptidase activity;GO:0004175//endopeptidase activity;GO:0004197//cysteine-type endopeptidase activity;GO:0140096//catalytic activity, acting on a protein;	molecular_function	[F]catalytic activity;	-1.32746899104864
OF06275	[C]GO:0032991//macromolecular complex;GO:0043234//protein complex;GO:0005581//collagen trimer;[F]GO:0005198//structural molecule activity;GO:0005201//extracellular matrix structural constituent;	cellular_component;molecular_function	[C]macromolecular complex;[F]structural molecule activity;	5.5495594588157795
OF06344	[P]GO:0051234//establishment of localization;GO:0015031//protein transport;GO:0045184//establishment of protein localization;GO:0051170//nuclear import;GO:0017038//protein import;GO:0072594//establishment of protein localization to organelle;GO:0070727//cellular macromolecule localization;GO:0006606//protein import into nucleus;GO:0071705//nitrogen compound transport;GO:0008104//protein localizat…	biological_process;molecular_function;cellular_component	[C]organelle;cell;[P]localization;[F]transporter activity;	-1.3664243723108602
OF06450	[F]GO:0046872//metal ion binding;GO:0043169//cation binding;GO:0020037//heme binding;GO:0046906//tetrapyrrole binding;GO:0048037//cofactor binding;GO:0097159//organic cyclic compound binding;GO:0005488//binding;GO:0043167//ion binding;GO:1901363//heterocyclic compound binding;	molecular_function	[F]binding;	3.44839007807973
OF06459	[P]GO:0098742//cell-cell adhesion via plasma-membrane adhesion molecules;GO:0007155//cell adhesion;GO:0022610//biological adhesion;GO:0098609//cell-cell adhesion;GO:0007156//homophilic cell adhesion via plasma membrane adhesion molecules;[C]GO:0031224//intrinsic component of membrane;GO:0005623//cell;GO:0044464//cell part;GO:0016020//membrane;GO:0044425//membrane part;GO:0016021//integral compone…	molecular_function;biological_process;cellular_component	[C]membrane part;cell;membrane;[P]biological adhesion;[F]binding;	-5.12976228742173
OF06477	[P]GO:0048513//animal organ development;GO:0032501//multicellular organismal process;GO:0007423//sensory organ development;GO:0022416//chaeta development;GO:0032502//developmental process;GO:0048731//system development;GO:0009888//tissue development;GO:0007275//multicellular organism development;GO:0060429//epithelium development;GO:0035220//wing disc development;GO:0007444//imaginal disc develop…	molecular_function;biological_process	[P]developmental process;multicellular organismal process;[F]structural molecule activity;	1.1960929650083798
OF06572	[C]GO:0044425//membrane part;GO:0016020//membrane;GO:0031224//intrinsic component of membrane;GO:0016021//integral component of membrane;	cellular_component	[C]membrane part;membrane;	3.12922765986742
OF06626	[P]GO:0042067//establishment of ommatidial planar polarity;GO:0009987//cellular process;GO:0007163//establishment or maintenance of cell polarity;GO:0007164//establishment of tissue polarity;GO:0032502//developmental process;GO:0048856//anatomical structure development;GO:0048731//system development;GO:0048729//tissue morphogenesis;GO:0003002//regionalization;GO:0001745//compound eye morphogenesi…	biological_process;cellular_component	[C]membrane part;membrane;[P]developmental process;cellular process;multicellular organismal process;	5.13600088846285
OF06727	[P]GO:0120036//plasma membrane bounded cell projection organization;GO:0007275//multicellular organism development;GO:0009617//response to bacterium;GO:0016358//dendrite development;GO:0009987//cellular process;GO:0006952//defense response;GO:0048858//cell projection morphogenesis;GO:0032502//developmental process;GO:0031175//neuron projection development;GO:0006950//response to stress;GO:0048813…	cellular_component;molecular_function;biological_process	[C]cell;organelle;[P]multi-organism process;cellular process;response to stimulus;cellular component organization or biogenesis;developmental process;multicellular organismal process;[F]transcription regulator activity;binding;	1.89923981208837
OF06742	[C]GO:0044425//membrane part;GO:0016020//membrane;GO:0016021//integral component of membrane;GO:0031224//intrinsic component of membrane;	cellular_component	[C]membrane part;membrane;	1.5314856208586898
OF06784	[P]GO:0033554//cellular response to stress;GO:0006950//response to stress;GO:0009987//cellular process;GO:0051716//cellular response to stimulus;GO:0050896//response to stimulus;GO:0009408//response to heat;GO:0034605//cellular response to heat;GO:0035079//polytene chromosome puffing;GO:0042221//response to chemical;GO:0009266//response to temperature stimulus;GO:0071840//cellular component organ…	molecular_function;biological_process	[P]cellular component organization or biogenesis;cellular process;response to stimulus;[F]binding;	2.4809518468562404
OF06911	[C]GO:0005634//nucleus;GO:0005622//intracellular;GO:0044464//cell part;GO:0005623//cell;GO:0043229//intracellular organelle;GO:0043227//membrane-bounded organelle;GO:0044424//intracellular part;GO:0043231//intracellular membrane-bounded organelle;GO:0043226//organelle;[F]GO:0008270//zinc ion binding;GO:0046914//transition metal ion binding;GO:0005488//binding;GO:0003676//nucleic acid binding;GO:1…	cellular_component;molecular_function	[C]cell;organelle;[F]binding;	-1.00989589157536
OF06922	[P]GO:0019693//ribose phosphate metabolic process;GO:0009259//ribonucleotide metabolic process;GO:0009260//ribonucleotide biosynthetic process;GO:0009058//biosynthetic process;GO:1901564//organonitrogen compound metabolic process;GO:1901360//organic cyclic compound metabolic process;GO:0006725//cellular aromatic compound metabolic process;GO:0018130//heterocycle biosynthetic process;GO:1901293//n…	molecular_function;biological_process	[P]metabolic process;cellular process;[F]catalytic activity;	1.6435213399371
OF06946	[P]GO:0022402//cell cycle process;GO:0033047//regulation of mitotic sister chromatid segregation;GO:0007346//regulation of mitotic cell cycle;GO:1905818//regulation of chromosome separation;GO:0007088//regulation of mitotic nuclear division;GO:0051983//regulation of chromosome segregation;GO:1902099//regulation of metaphase/anaphase transition of cell cycle;GO:2000816//negative regulation of mito…	biological_process;molecular_function	[P]cellular process;biological regulation;[F]catalytic activity;binding;	-1.30615848480322
OF07124	[P]GO:0007154//cell communication;GO:0006950//response to stress;GO:0050794//regulation of cellular process;GO:0051716//cellular response to stimulus;GO:0065007//biological regulation;GO:0050789//regulation of biological process;GO:0023052//signaling;GO:0009987//cellular process;GO:0007166//cell surface receptor signaling pathway;GO:0050896//response to stimulus;GO:0007165//signal transduction;[C…	cellular_component;molecular_function;biological_process	[C]membrane;membrane part;[P]signaling;response to stimulus;cellular process;biological regulation;[F]signal transducer activity;molecular transducer activity;	1.15863546171896
OF07158	[C]GO:0005576//extracellular region;[F]GO:0043169//cation binding;GO:0005488//binding;GO:0005509//calcium ion binding;GO:0046872//metal ion binding;GO:0043167//ion binding;	cellular_component;molecular_function	[C]extracellular region;[F]binding;	1.07980776224944
OF07159	[P]GO:0001894//tissue homeostasis;GO:0032268//regulation of cellular protein metabolic process;GO:0044237//cellular metabolic process;GO:0006357//regulation of transcription from RNA polymerase II promoter;GO:0051345//positive regulation of hydrolase activity;GO:0045786//negative regulation of cell cycle;GO:0006468//protein phosphorylation;GO:1903508//positive regulation of nucleic acid-templated…	biological_process;molecular_function;cellular_component	[C]cell;organelle;[P]reproduction;developmental process;reproductive process;metabolic process;multicellular organismal process;localization;cellular component organization or biogenesis;multi-organism process;biological regulation;signaling;cellular process;response to stimulus;[F]binding;catalytic activity;	-1.47540683450152
OF07299	[C]GO:0044425//membrane part;GO:0031224//intrinsic component of membrane;GO:0016021//integral component of membrane;GO:0016020//membrane;	cellular_component	[C]membrane part;membrane;	-3.65867489952401
OF07300	[C]GO:0044425//membrane part;GO:0031224//intrinsic component of membrane;GO:0016020//membrane;GO:0016021//integral component of membrane;	cellular_component	[C]membrane;membrane part;	2.8959139521536295
OF07555	[C]GO:0031224//intrinsic component of membrane;GO:0016021//integral component of membrane;GO:0044425//membrane part;GO:0016020//membrane;	cellular_component	[C]membrane;membrane part;	1.1052180992981102
OF07922	[P]GO:0032787//monocarboxylic acid metabolic process;GO:0071704//organic substance metabolic process;GO:0044281//small molecule metabolic process;GO:0008152//metabolic process;GO:0043436//oxoacid metabolic process;GO:0006082//organic acid metabolic process;GO:0006631//fatty acid metabolic process;GO:0006629//lipid metabolic process;GO:0044255//cellular lipid metabolic process;GO:0044238//primary …	molecular_function;biological_process	[P]metabolic process;cellular process;[F]catalytic activity;	-1.3486946579410901
OF08000	[C]GO:0016020//membrane;GO:0016021//integral component of membrane;GO:0044425//membrane part;GO:0031224//intrinsic component of membrane;[F]GO:0016705//oxidoreductase activity, acting on paired donors, with incorporation or reduction of molecular oxygen;GO:1901363//heterocyclic compound binding;GO:0046914//transition metal ion binding;GO:0048037//cofactor binding;GO:0005506//iron ion binding;GO:0…	cellular_component;molecular_function	[C]membrane;membrane part;[F]binding;catalytic activity;	1.5524001146101
OF08039	[F]GO:1901363//heterocyclic compound binding;GO:0048037//cofactor binding;GO:0097159//organic cyclic compound binding;GO:0043167//ion binding;GO:0016491//oxidoreductase activity;GO:0050660//flavin adenine dinucleotide binding;GO:0005488//binding;GO:0036094//small molecule binding;GO:0043168//anion binding;GO:1901265//nucleoside phosphate binding;GO:0050662//coenzyme binding;GO:0016614//oxidoreduc…	molecular_function	[F]binding;catalytic activity;	-1.0901468568885
OF08049	[F]GO:0097159//organic cyclic compound binding;GO:0043167//ion binding;GO:0048037//cofactor binding;GO:0016491//oxidoreductase activity;GO:0016614//oxidoreductase activity, acting on CH-OH group of donors;GO:0050660//flavin adenine dinucleotide binding;GO:0005488//binding;GO:0000166//nucleotide binding;GO:0003824//catalytic activity;GO:0043168//anion binding;GO:0050662//coenzyme binding;GO:190136…	molecular_function	[F]binding;catalytic activity;	-1.9582351813829197
OF08228	[F]GO:0005549//odorant binding;GO:0005488//binding;	molecular_function	[F]binding;	2.32437998947962
OF08250	[P]GO:0006950//response to stress;GO:0006979//response to oxidative stress;GO:0050896//response to stimulus;[C]GO:0044425//membrane part;GO:0031224//intrinsic component of membrane;GO:0016020//membrane;GO:0016021//integral component of membrane;[F]GO:0004601//peroxidase activity;GO:0005488//binding;GO:0046906//tetrapyrrole binding;GO:0097159//organic cyclic compound binding;GO:0048037//cofactor b…	molecular_function;cellular_component;biological_process	[C]membrane part;membrane;[P]response to stimulus;[F]binding;catalytic activity;antioxidant activity;	1.1200091298380401
OF08286	[C]GO:0016020//membrane;GO:0031224//intrinsic component of membrane;GO:0044425//membrane part;GO:0016021//integral component of membrane;[F]GO:0016740//transferase activity;GO:0016831//carboxy-lyase activity;GO:0016301//kinase activity;GO:0016772//transferase activity, transferring phosphorus-containing groups;GO:0003824//catalytic activity;GO:0016830//carbon-carbon lyase activity;GO:0016829//lya…	cellular_component;molecular_function	[C]membrane;membrane part;[F]catalytic activity;	-1.0316973433239398
OF08296	[P]GO:0050794//regulation of cellular process;GO:0051716//cellular response to stimulus;GO:0007165//signal transduction;GO:0050789//regulation of biological process;GO:0007154//cell communication;GO:0065007//biological regulation;GO:0009987//cellular process;GO:0050896//response to stimulus;GO:0023052//signaling;	biological_process	[P]biological regulation;signaling;cellular process;response to stimulus;	3.0192808044657005
OF08297	[F]GO:0042302//structural constituent of cuticle;GO:0005198//structural molecule activity;	molecular_function	[F]structural molecule activity;	2.12329470411368
OF08309	[F]GO:0003824//catalytic activity;GO:0016491//oxidoreductase activity;GO:0051213//dioxygenase activity;	molecular_function	[F]catalytic activity;	-1.01755627231811
OF08433	[C]GO:0044425//membrane part;GO:0016021//integral component of membrane;GO:0016020//membrane;GO:0031224//intrinsic component of membrane;	cellular_component	[C]membrane part;membrane;	-1.19005085660599
OF08601	[P]GO:0006030//chitin metabolic process;GO:1901135//carbohydrate derivative metabolic process;GO:0006022//aminoglycan metabolic process;GO:0006807//nitrogen compound metabolic process;GO:0006040//amino sugar metabolic process;GO:0009987//cellular process;GO:0044237//cellular metabolic process;GO:0008152//metabolic process;GO:1901564//organonitrogen compound metabolic process;GO:0005975//carbohydr…	cellular_component;biological_process;molecular_function	[C]extracellular region;[P]metabolic process;cellular process;[F]binding;catalytic activity;	2.32006598110419
OF08625	[C]GO:0044425//membrane part;GO:0016021//integral component of membrane;GO:0016020//membrane;GO:0031224//intrinsic component of membrane;[F]GO:0004930//G-protein coupled receptor activity;GO:0008188//neuropeptide receptor activity;GO:0004888//transmembrane signaling receptor activity;GO:0004994//somatostatin receptor activity;GO:0001653//peptide receptor activity;GO:0004872//receptor activity;GO:…	cellular_component;molecular_function	[C]membrane part;membrane;[F]molecular transducer activity;signal transducer activity;	-1.60804882645404
OF08651	[F]GO:0005488//binding;GO:0005515//protein binding;GO:0046983//protein dimerization activity;GO:0046982//protein heterodimerization activity;	molecular_function	[F]binding;	-1.18062760271937
OF08701	[C]GO:0005654//nucleoplasm;GO:1902493//acetyltransferase complex;GO:0044464//cell part;GO:0031974//membrane-enclosed lumen;GO:0043231//intracellular membrane-bounded organelle;GO:0000124//SAGA complex;GO:0043227//membrane-bounded organelle;GO:0070461//SAGA-type complex;GO:0070013//intracellular organelle lumen;GO:0044424//intracellular part;GO:0043233//organelle lumen;GO:0043234//protein complex;…	molecular_function;cellular_component	[C]organelle;membrane-enclosed lumen;cell;organelle part;macromolecular complex;[F]transcription regulator activity;	-1.03064367691097
OF08744	[C]GO:0005576//extracellular region;[F]GO:0003824//catalytic activity;GO:0052689//carboxylic ester hydrolase activity;GO:0016788//hydrolase activity, acting on ester bonds;GO:0016787//hydrolase activity;	cellular_component;molecular_function	[C]extracellular region;[F]catalytic activity;	-4.76112379331542
OF08763	[P]GO:0016053//organic acid biosynthetic process;GO:0019752//carboxylic acid metabolic process;GO:0044237//cellular metabolic process;GO:0009987//cellular process;GO:0044283//small molecule biosynthetic process;GO:0008652//cellular amino acid biosynthetic process;GO:1901566//organonitrogen compound biosynthetic process;GO:0044238//primary metabolic process;GO:0044249//cellular biosynthetic proces…	molecular_function;biological_process	[P]cellular process;metabolic process;[F]catalytic activity;	3.2343325630631203
OF08840	[F]GO:0000166//nucleotide binding;GO:0016740//transferase activity;GO:1901265//nucleoside phosphate binding;GO:0097159//organic cyclic compound binding;GO:0030554//adenyl nucleotide binding;GO:0005524//ATP binding;GO:0043167//ion binding;GO:0017076//purine nucleotide binding;GO:0043168//anion binding;GO:0035639//purine ribonucleoside triphosphate binding;GO:0032559//adenyl ribonucleotide binding;…	molecular_function	[F]catalytic activity;binding;	-1.36524198966404
OF08872	[C]GO:0016021//integral component of membrane;GO:0016020//membrane;GO:0031224//intrinsic component of membrane;GO:0044425//membrane part;	cellular_component	[C]membrane;membrane part;	1.11251759153897
OF08960	[P]GO:0007160//cell-matrix adhesion;GO:0007155//cell adhesion;GO:0022610//biological adhesion;GO:0031589//cell-substrate adhesion;[C]GO:0016020//membrane;GO:0044425//membrane part;GO:0016021//integral component of membrane;GO:0031224//intrinsic component of membrane;[F]GO:0046872//metal ion binding;GO:0005509//calcium ion binding;GO:0005488//binding;GO:0043169//cation binding;GO:0043167//ion bind…	molecular_function;cellular_component;biological_process	[C]membrane part;membrane;[P]biological adhesion;[F]binding;	-2.25101693061076
OF09000	[F]GO:1901265//nucleoside phosphate binding;GO:0019001//guanyl nucleotide binding;GO:0097367//carbohydrate derivative binding;GO:0000166//nucleotide binding;GO:0016462//pyrophosphatase activity;GO:0001882//nucleoside binding;GO:0016787//hydrolase activity;GO:0016818//hydrolase activity, acting on acid anhydrides, in phosphorus-containing anhydrides;GO:0032553//ribonucleotide binding;GO:0035639//p…	molecular_function	[F]catalytic activity;binding;	1.2744255754073601
OF09065	[F]GO:0005488//binding;GO:0046872//metal ion binding;GO:0043169//cation binding;GO:0043167//ion binding;	molecular_function	[F]binding;	1.02518193442148
OF09097	[P]GO:0015909//long-chain fatty acid transport;GO:0006811//ion transport;GO:0006644//phospholipid metabolic process;GO:0051179//localization;GO:0010876//lipid localization;GO:0019637//organophosphate metabolic process;GO:0046903//secretion;GO:0046942//carboxylic acid transport;GO:0044237//cellular metabolic process;GO:0033036//macromolecule localization;GO:0032309//icosanoid secretion;GO:0006629/…	biological_process;molecular_function;cellular_component	[C]extracellular region;[P]cellular process;localization;metabolic process;[F]catalytic activity;	1.66077693741433
OF09106	[F]GO:0097159//organic cyclic compound binding;GO:0003676//nucleic acid binding;GO:1901363//heterocyclic compound binding;GO:0005488//binding;	molecular_function	[F]binding;	1.5652227479198302
OF09307	[P]GO:0071704//organic substance metabolic process;GO:0044255//cellular lipid metabolic process;GO:0044237//cellular metabolic process;GO:0006082//organic acid metabolic process;GO:0072330//monocarboxylic acid biosynthetic process;GO:0008610//lipid biosynthetic process;GO:0044283//small molecule biosynthetic process;GO:0006629//lipid metabolic process;GO:0046394//carboxylic acid biosynthetic proc…	biological_process;molecular_function;cellular_component	[C]membrane part;membrane;[P]cellular process;metabolic process;[F]catalytic activity;	1.02647784071589
OF09347	[P]GO:0016054//organic acid catabolic process;GO:0051186//cofactor metabolic process;GO:0046395//carboxylic acid catabolic process;GO:0006807//nitrogen compound metabolic process;GO:1901565//organonitrogen compound catabolic process;GO:0006760//folic acid-containing compound metabolic process;GO:0044248//cellular catabolic process;GO:1901575//organic substance catabolic process;GO:0006725//cellul…	biological_process;cellular_component;molecular_function	[C]cell;[P]cellular process;metabolic process;[F]catalytic activity;	-1.4390404508127799
OF09435	[F]GO:0004674//protein serine/threonine kinase activity;GO:1901363//heterocyclic compound binding;GO:0016772//transferase activity, transferring phosphorus-containing groups;GO:0016301//kinase activity;GO:0008144//drug binding;GO:0036094//small molecule binding;GO:0140096//catalytic activity, acting on a protein;GO:0032559//adenyl ribonucleotide binding;GO:0016773//phosphotransferase activity, al…	molecular_function	[F]catalytic activity;binding;	1.35537110466766
OF09462	[C]GO:0031224//intrinsic component of membrane;GO:0044425//membrane part;GO:0016020//membrane;GO:0016021//integral component of membrane;	cellular_component	[C]membrane;membrane part;	1.04555639777946
OF09481	[C]GO:0044459//plasma membrane part;GO:0098590//plasma membrane region;GO:0097060//synaptic membrane;GO:0045211//postsynaptic membrane;GO:0005886//plasma membrane;GO:0005623//cell;GO:0044425//membrane part;GO:0016020//membrane;GO:0016021//integral component of membrane;GO:0045202//synapse;GO:0044464//cell part;GO:0030054//cell junction;GO:0044456//synapse part;GO:0071944//cell periphery;GO:009879…	cellular_component;molecular_function	[C]synapse part;membrane part;cell;membrane;synapse;cell junction;[F]molecular transducer activity;transporter activity;signal transducer activity;	-1.1984697178435701
OF09572	[C]GO:0016020//membrane;GO:0044425//membrane part;GO:0031224//intrinsic component of membrane;GO:0016021//integral component of membrane;	cellular_component	[C]membrane part;membrane;	-4.707769449052179
OF09623	[C]GO:0016020//membrane;GO:0031224//intrinsic component of membrane;GO:0044425//membrane part;GO:0016021//integral component of membrane;[F]GO:0022803//passive transmembrane transporter activity;GO:0015077//monovalent inorganic cation transmembrane transporter activity;GO:0015079//potassium ion transmembrane transporter activity;GO:0005261//cation channel activity;GO:0005267//potassium channel ac…	cellular_component;molecular_function	[C]membrane part;membrane;[F]transporter activity;	-1.13473283674872
OF09655	[P]GO:0045165//cell fate commitment;GO:0045168//cell-cell signaling involved in cell fate commitment;GO:0046331//lateral inhibition;GO:0030154//cell differentiation;GO:0009987//cellular process;GO:0007267//cell-cell signaling;GO:0023052//signaling;GO:0048869//cellular developmental process;GO:0032502//developmental process;GO:0007154//cell communication;[C]GO:0005623//cell;GO:0044425//membrane pa…	cellular_component;biological_process	[C]organelle;membrane part;organelle part;membrane;cell;membrane-enclosed lumen;[P]signaling;developmental process;cellular process;	1.22817794284796
OF09682	[P]GO:0045087//innate immune response;GO:0006950//response to stress;GO:0023052//signaling;GO:0051716//cellular response to stimulus;GO:0002376//immune system process;GO:0065007//biological regulation;GO:0009987//cellular process;GO:0007165//signal transduction;GO:0007154//cell communication;GO:0006955//immune response;GO:0050789//regulation of biological process;GO:0050896//response to stimulus;…	biological_process;cellular_component	[C]membrane;membrane part;[P]signaling;cellular process;response to stimulus;biological regulation;immune system process;	1.14551875830569
OF09717	[P]GO:0007018//microtubule-based movement;GO:0009987//cellular process;GO:0007017//microtubule-based process;GO:0006928//movement of cell or subcellular component;[C]GO:0032991//macromolecular complex;GO:0043228//non-membrane-bounded organelle;GO:0005856//cytoskeleton;GO:0044430//cytoskeletal part;GO:0044464//cell part;GO:0005875//microtubule associated complex;GO:0043229//intracellular organelle…	cellular_component;molecular_function;biological_process	[C]organelle;cell;organelle part;macromolecular complex;[P]cellular process;[F]binding;catalytic activity;	-4.75420987558959
OF09744	[F]GO:0016491//oxidoreductase activity;GO:0003824//catalytic activity;	molecular_function	[F]catalytic activity;	2.36369291350445
OF09757	[C]GO:0016020//membrane;GO:0044425//membrane part;GO:0016021//integral component of membrane;GO:0031224//intrinsic component of membrane;	cellular_component	[C]membrane part;membrane;	-1.0054728106072401
OF09826	[F]GO:0016491//oxidoreductase activity;GO:0003824//catalytic activity;	molecular_function	[F]catalytic activity;	1.2166644756546399
OF09833	[F]GO:0097159//organic cyclic compound binding;GO:0017076//purine nucleotide binding;GO:0008144//drug binding;GO:0097367//carbohydrate derivative binding;GO:0032555//purine ribonucleotide binding;GO:0036094//small molecule binding;GO:0035639//purine ribonucleoside triphosphate binding;GO:0043168//anion binding;GO:0030554//adenyl nucleotide binding;GO:0043167//ion binding;GO:1901363//heterocyclic …	molecular_function	[F]binding;	2.37934514101138
OF09834	[F]GO:0005524//ATP binding;GO:1901363//heterocyclic compound binding;GO:0097367//carbohydrate derivative binding;GO:1901265//nucleoside phosphate binding;GO:0032553//ribonucleotide binding;GO:0030554//adenyl nucleotide binding;GO:0017076//purine nucleotide binding;GO:0036094//small molecule binding;GO:0043167//ion binding;GO:0005488//binding;GO:0035639//purine ribonucleoside triphosphate binding;…	molecular_function	[F]binding;	2.55996724758525
OF09887	[P]GO:0009987//cellular process;GO:0006334//nucleosome assembly;GO:0031497//chromatin assembly;GO:0006333//chromatin assembly or disassembly;GO:0051276//chromosome organization;GO:0071840//cellular component organization or biogenesis;GO:0034622//cellular macromolecular complex assembly;GO:0034728//nucleosome organization;GO:0006325//chromatin organization;GO:0065004//protein-DNA complex assembly…	molecular_function;biological_process;cellular_component	[C]organelle part;macromolecular complex;cell;organelle;[P]cellular process;cellular component organization or biogenesis;[F]binding;	-1.06805731262545
OF10082	[P]GO:0006810//transport;GO:0051179//localization;GO:0051234//establishment of localization;GO:0055085//transmembrane transport;[C]GO:0044425//membrane part;GO:0031224//intrinsic component of membrane;GO:0016020//membrane;GO:0016021//integral component of membrane;	cellular_component;biological_process	[C]membrane part;membrane;[P]localization;	1.1497461637484898
OF10106	[P]GO:0009987//cellular process;GO:0065007//biological regulation;GO:0007165//signal transduction;GO:0051716//cellular response to stimulus;GO:0050789//regulation of biological process;GO:0050896//response to stimulus;GO:0023052//signaling;GO:0007154//cell communication;GO:0050794//regulation of cellular process;[F]GO:0042578//phosphoric ester hydrolase activity;GO:0003824//catalytic activity;GO:…	molecular_function;biological_process	[P]signaling;response to stimulus;cellular process;biological regulation;[F]binding;catalytic activity;	1.1542395478755
OF10124	[C]GO:0016020//membrane;GO:0016021//integral component of membrane;GO:0044425//membrane part;GO:0031224//intrinsic component of membrane;[F]GO:0005216//ion channel activity;GO:0022803//passive transmembrane transporter activity;GO:0022857//transmembrane transporter activity;GO:0022838//substrate-specific channel activity;GO:0005215//transporter activity;GO:0015267//channel activity;GO:0015075//io…	molecular_function;cellular_component	[C]membrane;membrane part;[F]transporter activity;	1.8997458137446601
OF10147	[P]GO:0022610//biological adhesion;GO:0007160//cell-matrix adhesion;GO:0007155//cell adhesion;GO:0031589//cell-substrate adhesion;[C]GO:0016020//membrane;GO:0016021//integral component of membrane;GO:0044425//membrane part;GO:0031224//intrinsic component of membrane;[F]GO:0005509//calcium ion binding;GO:0046872//metal ion binding;GO:0043167//ion binding;GO:0043169//cation binding;GO:0005488//bind…	biological_process;cellular_component;molecular_function	[C]membrane;membrane part;[P]biological adhesion;[F]binding;	-1.6731744692191202
OF10166	[C]GO:0031224//intrinsic component of membrane;GO:0005576//extracellular region;GO:0016021//integral component of membrane;GO:0016020//membrane;GO:0044425//membrane part;[F]GO:0098772//molecular function regulator;GO:0030414//peptidase inhibitor activity;GO:0004867//serine-type endopeptidase inhibitor activity;GO:0061135//endopeptidase regulator activity;GO:0061134//peptidase regulator activity;G…	molecular_function;cellular_component	[C]membrane;membrane part;extracellular region;[F]molecular function regulator;	1.34842615685114
OF10245	[C]GO:0016021//integral component of membrane;GO:0044425//membrane part;GO:0031224//intrinsic component of membrane;GO:0016020//membrane;[F]GO:0016747//transferase activity, transferring acyl groups other than amino-acyl groups;GO:0016740//transferase activity;GO:0003824//catalytic activity;GO:0016746//transferase activity, transferring acyl groups;	cellular_component;molecular_function	[C]membrane;membrane part;[F]catalytic activity;	4.7455299974104905
OF10293	[C]GO:0044425//membrane part;GO:0016021//integral component of membrane;GO:0031224//intrinsic component of membrane;GO:0016020//membrane;	cellular_component	[C]membrane;membrane part;	1.1486800225336
OF10375	[P]GO:0048731//system development;GO:0007447//imaginal disc pattern formation;GO:0007389//pattern specification process;GO:0048190//wing disc dorsal/ventral pattern formation;GO:0120036//plasma membrane bounded cell projection organization;GO:0031175//neuron projection development;GO:0009953//dorsal/ventral pattern formation;GO:0009888//tissue development;GO:0035295//tube development;GO:0071840//…	molecular_function;biological_process	[P]cellular component organization or biogenesis;cellular process;developmental process;multicellular organismal process;[F]binding;	-1.4227023899175102
OF10495	[F]GO:0003700//DNA binding transcription factor activity;GO:0140110//transcription regulator activity;	molecular_function	[F]transcription regulator activity;	1.1385903952348202
OF10505	[P]GO:0051641//cellular localization;GO:0065007//biological regulation;GO:0006996//organelle organization;GO:0034613//cellular protein localization;GO:0045185//maintenance of protein location;GO:0090286//cytoskeletal anchoring at nuclear membrane;GO:0051235//maintenance of location;GO:0007010//cytoskeleton organization;GO:0051651//maintenance of location in cell;GO:0016043//cellular component org…	cellular_component;biological_process;molecular_function	[C]cell;macromolecular complex;organelle;organelle part;membrane;membrane part;[P]biological regulation;cellular process;localization;cellular component organization or biogenesis;[F]binding;	-1.4293132765004901
OF10532	[C]GO:0031224//intrinsic component of membrane;GO:0044425//membrane part;GO:0016021//integral component of membrane;GO:0016020//membrane;[F]GO:0015267//channel activity;GO:0030594//neurotransmitter receptor activity;GO:0004871//signal transducer activity;GO:0022839//ion gated channel activity;GO:0015276//ligand-gated ion channel activity;GO:0099600//transmembrane receptor activity;GO:0022857//tra…	cellular_component;molecular_function	[C]membrane part;membrane;[F]signal transducer activity;molecular transducer activity;transporter activity;	1.24955528247647
OF10589	[P]GO:0022610//biological adhesion;GO:0007155//cell adhesion;GO:0007160//cell-matrix adhesion;GO:0031589//cell-substrate adhesion;[C]GO:0016020//membrane;GO:0031224//intrinsic component of membrane;GO:0044425//membrane part;GO:0016021//integral component of membrane;	cellular_component;biological_process	[C]membrane part;membrane;[P]biological adhesion;	5.69940482382491
OF10626	[F]GO:0070011//peptidase activity, acting on L-amino acid peptides;GO:0008233//peptidase activity;GO:0140096//catalytic activity, acting on a protein;GO:0003824//catalytic activity;GO:0017171//serine hydrolase activity;GO:0004252//serine-type endopeptidase activity;GO:0008236//serine-type peptidase activity;GO:0016787//hydrolase activity;GO:0004175//endopeptidase activity;	molecular_function	[F]catalytic activity;	1.18586604460144
OF10760	[F]GO:0043169//cation binding;GO:0005509//calcium ion binding;GO:0043167//ion binding;GO:0005488//binding;GO:0046872//metal ion binding;	molecular_function	[F]binding;	1.35453736625337
OF10859	[C]GO:0016020//membrane;GO:0016021//integral component of membrane;GO:0044425//membrane part;GO:0031224//intrinsic component of membrane;	cellular_component	[C]membrane;membrane part;	-4.97437488403817
OF10877	[P]GO:0071704//organic substance metabolic process;GO:0044238//primary metabolic process;GO:0006629//lipid metabolic process;GO:0008152//metabolic process;[C]GO:0016020//membrane;GO:0031224//intrinsic component of membrane;GO:0044425//membrane part;GO:0016021//integral component of membrane;[F]GO:0016491//oxidoreductase activity;GO:0016903//oxidoreductase activity, acting on the aldehyde or oxo g…	molecular_function;cellular_component;biological_process	[C]membrane part;membrane;[P]metabolic process;[F]catalytic activity;	1.10158006314171
OF10924	[C]GO:0016020//membrane;[F]GO:0046872//metal ion binding;GO:0070011//peptidase activity, acting on L-amino acid peptides;GO:0004180//carboxypeptidase activity;GO:0008241//peptidyl-dipeptidase activity;GO:0140096//catalytic activity, acting on a protein;GO:0008237//metallopeptidase activity;GO:0043167//ion binding;GO:0005488//binding;GO:0003824//catalytic activity;GO:0043169//cation binding;GO:000…	cellular_component;molecular_function	[C]membrane;[F]binding;catalytic activity;	1.13487422300856
OF10950	[F]GO:0003824//catalytic activity;GO:0016782//transferase activity, transferring sulfur-containing groups;GO:0016740//transferase activity;GO:0008146//sulfotransferase activity;	molecular_function	[F]catalytic activity;	1.17104783556205
OF11141	[P]GO:0048871//multicellular organismal homeostasis;GO:0090132//epithelium migration;GO:0055123//digestive system development;GO:0051174//regulation of phosphorus metabolic process;GO:0010646//regulation of cell communication;GO:0023051//regulation of signaling;GO:0080134//regulation of response to stress;GO:0050776//regulation of immune response;GO:0048707//instar larval or pupal morphogenesis;G…	cellular_component;molecular_function;biological_process	[C]membrane;cell;membrane part;extracellular region;[P]multi-organism process;reproduction;multicellular organismal process;response to stimulus;cellular component organization or biogenesis;biological regulation;reproductive process;signaling;locomotion;developmental process;behavior;cellular process;rhythmic process;localization;[F]binding;molecular function regulator;	1.4376934949482199
OF11142	[P]GO:0007154//cell communication;GO:0050789//regulation of biological process;GO:0050794//regulation of cellular process;GO:0032501//multicellular organismal process;GO:0009987//cellular process;GO:0001700//embryonic development via the syncytial blastoderm;GO:0007259//JAK-STAT cascade;GO:0051716//cellular response to stimulus;GO:0050896//response to stimulus;GO:0048856//anatomical structure dev…	cellular_component;biological_process	[C]cell;[P]multicellular organismal process;response to stimulus;signaling;biological regulation;developmental process;cellular process;	1.93484961470057
OF11173	[F]GO:0032555//purine ribonucleotide binding;GO:0030554//adenyl nucleotide binding;GO:0016740//transferase activity;GO:0004674//protein serine/threonine kinase activity;GO:0032553//ribonucleotide binding;GO:0035639//purine ribonucleoside triphosphate binding;GO:0032559//adenyl ribonucleotide binding;GO:0016772//transferase activity, transferring phosphorus-containing groups;GO:0000166//nucleotide…	molecular_function	[F]transporter activity;binding;catalytic activity;	-1.21562302407557
OF11204	[P]GO:0065007//biological regulation;GO:0009966//regulation of signal transduction;GO:0035023//regulation of Rho protein signal transduction;GO:1902531//regulation of intracellular signal transduction;GO:0023051//regulation of signaling;GO:0050789//regulation of biological process;GO:0048583//regulation of response to stimulus;GO:0046578//regulation of Ras protein signal transduction;GO:0010646//…	biological_process;molecular_function	[P]biological regulation;[F]molecular function regulator;binding;	-1.5431976821040703
OF11280	[C]GO:0016020//membrane;GO:0031224//intrinsic component of membrane;GO:0016021//integral component of membrane;GO:0044425//membrane part;[F]GO:0003824//catalytic activity;GO:0016787//hydrolase activity;	cellular_component;molecular_function	[C]membrane;membrane part;[F]catalytic activity;	-5.62952855386449
OF11300	[P]GO:0050896//response to stimulus;GO:0051716//cellular response to stimulus;GO:0007166//cell surface receptor signaling pathway;GO:0007154//cell communication;GO:1905114//cell surface receptor signaling pathway involved in cell-cell signaling;GO:0198738//cell-cell signaling by wnt;GO:0065007//biological regulation;GO:0007165//signal transduction;GO:0007267//cell-cell signaling;GO:0023052//signa…	molecular_function;cellular_component;biological_process	[C]organelle;cell;[P]response to stimulus;cellular process;biological regulation;signaling;[F]binding;	-1.0102051716817702
OF11328	[C]GO:0005576//extracellular region;	cellular_component	[C]extracellular region;	1.12035090099942
OF11330	[C]GO:0005576//extracellular region;	cellular_component	[C]extracellular region;	1.65882816250526
OF11636	[C]GO:0071944//cell periphery;GO:0031224//intrinsic component of membrane;GO:0016021//integral component of membrane;GO:0016020//membrane;GO:0005886//plasma membrane;GO:0005623//cell;GO:0044425//membrane part;GO:0044464//cell part;[F]GO:0099600//transmembrane receptor activity;GO:0038023//signaling receptor activity;GO:0004871//signal transducer activity;GO:0004872//receptor activity;GO:0005488//…	cellular_component;molecular_function	[C]membrane part;membrane;cell;[F]binding;signal transducer activity;molecular transducer activity;	-2.14055554605888
OF11701	[F]GO:0042302//structural constituent of cuticle;GO:0005198//structural molecule activity;	molecular_function	[F]structural molecule activity;	7.3424986912353205
OF11881	[C]GO:0031224//intrinsic component of membrane;GO:0016020//membrane;GO:0016021//integral component of membrane;GO:0044425//membrane part;[F]GO:0005216//ion channel activity;GO:0022857//transmembrane transporter activity;GO:0015267//channel activity;GO:0005215//transporter activity;GO:0022803//passive transmembrane transporter activity;GO:0015075//ion transmembrane transporter activity;GO:0022838/…	cellular_component;molecular_function	[C]membrane;membrane part;[F]transporter activity;	1.25556301300957
OF11908	[P]GO:0007561//imaginal disc eversion;GO:0009887//animal organ morphogenesis;GO:0007552//metamorphosis;GO:0048513//animal organ development;GO:0009791//post-embryonic development;GO:0009653//anatomical structure morphogenesis;GO:0048707//instar larval or pupal morphogenesis;GO:0060562//epithelial tube morphogenesis;GO:0048569//post-embryonic animal organ development;GO:0009888//tissue development…	biological_process;cellular_component	[C]membrane part;extracellular region;membrane;cell;[P]multicellular organismal process;developmental process;	6.19151193812177
OF11927	[P]GO:1901607//alpha-amino acid biosynthetic process;GO:0008652//cellular amino acid biosynthetic process;GO:0006732//coenzyme metabolic process;GO:1901566//organonitrogen compound biosynthetic process;GO:0044249//cellular biosynthetic process;GO:0043436//oxoacid metabolic process;GO:0006725//cellular aromatic compound metabolic process;GO:0042558//pteridine-containing compound metabolic process;…	molecular_function;biological_process	[P]metabolic process;cellular process;biological regulation;[F]binding;catalytic activity;	1.60392783492548
OF11933	[P]GO:0051716//cellular response to stimulus;GO:0007186//G-protein coupled receptor signaling pathway;GO:0050789//regulation of biological process;GO:0007154//cell communication;GO:0050896//response to stimulus;GO:0023052//signaling;GO:0065007//biological regulation;GO:0050794//regulation of cellular process;GO:0007165//signal transduction;GO:0009987//cellular process;GO:0007218//neuropeptide sig…	cellular_component;molecular_function;biological_process	[C]membrane part;membrane;[P]cellular process;response to stimulus;signaling;biological regulation;[F]catalytic activity;	2.17501251571044
OF12008	[F]GO:0046872//metal ion binding;GO:0005488//binding;GO:0005509//calcium ion binding;GO:0043169//cation binding;GO:0043167//ion binding;	molecular_function	[F]binding;	1.6068277619005302
OF12023	[C]GO:0031224//intrinsic component of membrane;GO:0016021//integral component of membrane;GO:0016020//membrane;GO:0044425//membrane part;	cellular_component	[C]membrane;membrane part;	1.3529665069113899
OF12146	[P]GO:0048523//negative regulation of cellular process;GO:0048856//anatomical structure development;GO:0009987//cellular process;GO:0010557//positive regulation of macromolecule biosynthetic process;GO:0048522//positive regulation of cellular process;GO:0031327//negative regulation of cellular biosynthetic process;GO:0030707//ovarian follicle cell development;GO:0030182//neuron differentiation;GO…	biological_process;molecular_function;cellular_component	[C]organelle part;cell;membrane-enclosed lumen;organelle;macromolecular complex;[P]biological regulation;response to stimulus;metabolic process;multi-organism process;reproductive process;developmental process;reproduction;multicellular organismal process;locomotion;cellular process;cellular component organization or biogenesis;growth;localization;[F]binding;	-1.1073499955031398
OF12181	[P]GO:0008152//metabolic process;[F]GO:0016787//hydrolase activity;GO:0016798//hydrolase activity, acting on glycosyl bonds;GO:0003796//lysozyme activity;GO:0003824//catalytic activity;GO:0061783//peptidoglycan muralytic activity;GO:0004553//hydrolase activity, hydrolyzing O-glycosyl compounds;	molecular_function;biological_process	[P]metabolic process;[F]catalytic activity;	1.28392049477496
OF12184	[C]GO:0005623//cell;GO:0044464//cell part;GO:0005622//intracellular;[F]GO:0005215//transporter activity;	molecular_function;cellular_component	[C]cell;[F]transporter activity;	3.89974581374466
OF12190	[C]GO:0005623//cell;GO:0005622//intracellular;GO:0044464//cell part;[F]GO:0005215//transporter activity;	molecular_function;cellular_component	[C]cell;[F]transporter activity;	-1.20821343439126
OF12279	[P]GO:0044238//primary metabolic process;GO:0005975//carbohydrate metabolic process;GO:0008152//metabolic process;GO:0071704//organic substance metabolic process;[F]GO:0003824//catalytic activity;	biological_process;molecular_function	[P]metabolic process;[F]catalytic activity;	1.5348048298972
OF12350	[P]GO:0009058//biosynthetic process;GO:0044238//primary metabolic process;GO:0044237//cellular metabolic process;GO:0009987//cellular process;GO:1901360//organic cyclic compound metabolic process;GO:0006807//nitrogen compound metabolic process;GO:0019752//carboxylic acid metabolic process;GO:0009072//aromatic amino acid family metabolic process;GO:0044281//small molecule metabolic process;GO:0071…	molecular_function;biological_process	[P]cellular process;metabolic process;[F]catalytic activity;binding;	1.4360437577291298
OF12366	[P]GO:0055085//transmembrane transport;GO:0051179//localization;GO:0006810//transport;GO:0051234//establishment of localization;[C]GO:0043231//intracellular membrane-bounded organelle;GO:0016020//membrane;GO:0031966//mitochondrial membrane;GO:0044425//membrane part;GO:0043226//organelle;GO:0043227//membrane-bounded organelle;GO:0005737//cytoplasm;GO:0031975//envelope;GO:0044446//intracellular org…	cellular_component;molecular_function;biological_process	[C]membrane;organelle;cell;membrane part;organelle part;[P]localization;[F]transporter activity;	2.74958406712377
OF12590	[P]GO:0030029//actin filament-based process;GO:0030036//actin cytoskeleton organization;GO:0071840//cellular component organization or biogenesis;GO:0031032//actomyosin structure organization;GO:0009987//cellular process;GO:0007010//cytoskeleton organization;GO:0016043//cellular component organization;GO:0006996//organelle organization;[F]GO:0008092//cytoskeletal protein binding;GO:0005488//bindi…	molecular_function;biological_process	[P]cellular process;cellular component organization or biogenesis;[F]binding;	-1.41981526659879
OF12619	[P]GO:0034641//cellular nitrogen compound metabolic process;GO:0009167//purine ribonucleoside monophosphate metabolic process;GO:0006144//purine nucleobase metabolic process;GO:0009150//purine ribonucleotide metabolic process;GO:0019637//organophosphate metabolic process;GO:0006188//IMP biosynthetic process;GO:0046390//ribose phosphate biosynthetic process;GO:0009112//nucleobase metabolic process…	biological_process;molecular_function	[P]metabolic process;cellular process;[F]binding;catalytic activity;	1.8278830461088797
OF12704	[F]GO:0003824//catalytic activity;GO:0048037//cofactor binding;GO:0005488//binding;GO:0050662//coenzyme binding;	molecular_function	[F]catalytic activity;binding;	1.11613794124154
