# Supplementary material for: Identification of olfactory genes of a forensically important blow fly, Aldrichina grahami (Diptera: Calliphoridae)
Source: PeerJ. 2020 Aug 5;8:e9581. doi: 10.7717/peerj.9581 (PMC7414772; doi:10.7717/peerj.9581)
Supplement: Supplemental Information 12 [file peerj-08-9581-s012.zip › actual data/KEGG pathway of DEG.csv]

Gene ID	Pathway Name	Level 1	Level 2	log2(Aldrich_M/Aldrich_F)
BGI_novel_G000010	ko04371//Apelin signaling pathway;ko04740//Olfactory transduction;ko04020//Calcium signaling pathway;ko04974//Protein digestion and absorption;ko04022//cGMP-PKG signaling pathway	Environmental Information Processing;Organismal Systems	Sensory system;Digestive system;Signal transduction	-2.09390989172986
BGI_novel_G000012	ko04022//cGMP-PKG signaling pathway;ko04740//Olfactory transduction;ko04974//Protein digestion and absorption;ko04371//Apelin signaling pathway;ko04020//Calcium signaling pathway	Environmental Information Processing;Organismal Systems	Signal transduction;Sensory system;Digestive system	-2.09963745610966
BGI_novel_G000013	ko04740//Olfactory transduction;ko04020//Calcium signaling pathway;ko04022//cGMP-PKG signaling pathway;ko04974//Protein digestion and absorption;ko04371//Apelin signaling pathway	Organismal Systems;Environmental Information Processing	Sensory system;Signal transduction;Digestive system	-1.7466119944562501
BGI_novel_G000014	ko04022//cGMP-PKG signaling pathway;ko04371//Apelin signaling pathway;ko04974//Protein digestion and absorption;ko04740//Olfactory transduction;ko04020//Calcium signaling pathway	Organismal Systems;Environmental Information Processing	Sensory system;Digestive system;Signal transduction	-1.5068691064491901
BGI_novel_G000015	ko04740//Olfactory transduction;ko04371//Apelin signaling pathway;ko04022//cGMP-PKG signaling pathway;ko04974//Protein digestion and absorption;ko04020//Calcium signaling pathway	Organismal Systems;Environmental Information Processing	Digestive system;Sensory system;Signal transduction	-1.58646726651503
BGI_novel_G000042	ko05231//Choline metabolism in cancer;ko04520//Adherens junction;ko04810//Regulation of actin cytoskeleton;ko04666//Fc gamma R-mediated phagocytosis;ko05146//Amoebiasis;ko04611//Platelet activation;ko04974//Protein digestion and absorption;ko04933//AGE-RAGE signaling pathway in diabetic complications;ko05100//Bacterial invasion of epithelial cells;ko05132//Salmonella infection;ko04926//Relaxin si…	Human Diseases;Organismal Systems;Cellular Processes	Endocrine and metabolic diseases;Infectious diseases: Parasitic;Cellular community - eukaryotes;Immune system;Infectious diseases: Bacterial;Cancers: Overview;Endocrine system;Digestive system;Cell motility	1.97296582163178
BGI_novel_G000074	ko05165//Human papillomavirus infection;ko04728//Dopaminergic synapse;ko03015//mRNA surveillance pathway;ko04391//Hippo signaling pathway - fly;ko04530//Tight junction;ko05160//Hepatitis C;ko04151//PI3K-Akt signaling pathway;ko05142//Chagas disease (American trypanosomiasis);ko04152//AMPK signaling pathway;ko04390//Hippo signaling pathway;ko04071//Sphingolipid signaling pathway;ko04261//Adrenergi…	Human Diseases;Organismal Systems;Cellular Processes;Environmental Information Processing;Genetic Information Processing	Infectious diseases: Viral;Circulatory system;Translation;Infectious diseases: Parasitic;Cellular community - eukaryotes;Nervous system;Signal transduction	1.60047211839037
BGI_novel_G000098	ko00760//Nicotinate and nicotinamide metabolism;ko01100//Metabolic pathways	Metabolism	Global and overview maps;Metabolism of cofactors and vitamins	1.5136763462876401
BGI_novel_G000118	ko04512//ECM-receptor interaction	Environmental Information Processing	Signaling molecules and interaction	-1.02709117202645
BGI_novel_G000119	ko04512//ECM-receptor interaction	Environmental Information Processing	Signaling molecules and interaction	2.78410287026789
BGI_novel_G000122	ko04520//Adherens junction;ko04310//Wnt signaling pathway;ko04064//NF-kappa B signaling pathway;ko05162//Measles;ko05168//Herpes simplex infection;ko03008//Ribosome biogenesis in eukaryotes;ko04137//Mitophagy - animal	Human Diseases;Cellular Processes;Genetic Information Processing;Environmental Information Processing	Transport and catabolism;Cellular community - eukaryotes;Translation;Signal transduction;Infectious diseases: Viral	-1.02862595439789
BGI_novel_G000193	ko05034//Alcoholism;ko05322//Systemic lupus erythematosus;ko04217//Necroptosis	Cellular Processes;Human Diseases	Substance dependence;Cell growth and death;Immune diseases	7.73525177611641
BGI_novel_G000219	ko00534//Glycosaminoglycan biosynthesis - heparan sulfate / heparin	Metabolism	Glycan biosynthesis and metabolism	1.57424021859176
BGI_novel_G000245	ko02010//ABC transporters;ko04977//Vitamin digestion and absorption;ko01523//Antifolate resistance;ko05206//MicroRNAs in cancer;ko04071//Sphingolipid signaling pathway	Environmental Information Processing;Human Diseases;Organismal Systems	Drug resistance: Antineoplastic;Digestive system;Signal transduction;Cancers: Overview;Membrane transport	1.53072967909755
BGI_novel_G000246	ko04977//Vitamin digestion and absorption;ko04071//Sphingolipid signaling pathway;ko02010//ABC transporters;ko05206//MicroRNAs in cancer;ko01523//Antifolate resistance	Environmental Information Processing;Human Diseases;Organismal Systems	Membrane transport;Drug resistance: Antineoplastic;Digestive system;Cancers: Overview;Signal transduction	-1.01928084637808
BGI_novel_G000252	ko05226//Gastric cancer;ko05146//Amoebiasis	Human Diseases	Infectious diseases: Parasitic;Cancers: Specific types	-1.43815586507707
BGI_novel_G000253	ko05146//Amoebiasis;ko05226//Gastric cancer	Human Diseases	Cancers: Specific types;Infectious diseases: Parasitic	5.291128155778559
BGI_novel_G000258	ko04136//Autophagy - other;ko04211//Longevity regulating pathway;ko04140//Autophagy - animal	Cellular Processes;Organismal Systems	Transport and catabolism;Aging	2.81567017496168
BGI_novel_G000280	ko05226//Gastric cancer;ko05146//Amoebiasis	Human Diseases	Infectious diseases: Parasitic;Cancers: Specific types	-1.27677833052076
BGI_novel_G000288	ko04510//Focal adhesion;ko04151//PI3K-Akt signaling pathway;ko04066//HIF-1 signaling pathway;ko04010//MAPK signaling pathway;ko05202//Transcriptional misregulation in cancer;ko04015//Rap1 signaling pathway;ko04014//Ras signaling pathway;ko05323//Rheumatoid arthritis	Cellular Processes;Human Diseases;Environmental Information Processing	Immune diseases;Signal transduction;Cancers: Overview;Cellular community - eukaryotes	-1.2155321420072
BGI_novel_G000291	ko04015//Rap1 signaling pathway;ko04151//PI3K-Akt signaling pathway;ko04510//Focal adhesion;ko05202//Transcriptional misregulation in cancer;ko04066//HIF-1 signaling pathway;ko04014//Ras signaling pathway;ko05323//Rheumatoid arthritis;ko04010//MAPK signaling pathway	Environmental Information Processing;Human Diseases;Cellular Processes	Immune diseases;Signal transduction;Cellular community - eukaryotes;Cancers: Overview	1.0092751511973799
BGI_novel_G000292	ko04151//PI3K-Akt signaling pathway;ko05323//Rheumatoid arthritis;ko04010//MAPK signaling pathway;ko04014//Ras signaling pathway;ko04066//HIF-1 signaling pathway;ko04510//Focal adhesion;ko04015//Rap1 signaling pathway;ko05202//Transcriptional misregulation in cancer	Cellular Processes;Environmental Information Processing;Human Diseases	Signal transduction;Cellular community - eukaryotes;Immune diseases;Cancers: Overview	-1.33357298810186
BGI_novel_G000327	ko00564//Glycerophospholipid metabolism	Metabolism	Lipid metabolism	-1.56013532279235
BGI_novel_G000331	ko04722//Neurotrophin signaling pathway	Organismal Systems	Nervous system	-1.05496629137339
BGI_novel_G000360	ko05165//Human papillomavirus infection;ko01100//Metabolic pathways;ko04512//ECM-receptor interaction;ko04510//Focal adhesion;ko05145//Toxoplasmosis;ko05200//Pathways in cancer;ko05222//Small cell lung cancer;ko04151//PI3K-Akt signaling pathway;ko05146//Amoebiasis	Environmental Information Processing;Human Diseases;Metabolism;Cellular Processes	Cancers: Specific types;Signal transduction;Infectious diseases: Parasitic;Cancers: Overview;Cellular community - eukaryotes;Global and overview maps;Signaling molecules and interaction;Infectious diseases: Viral	-1.11443885555435
BGI_novel_G000388	ko05200//Pathways in cancer;ko05146//Amoebiasis;ko04974//Protein digestion and absorption;ko04512//ECM-receptor interaction;ko05222//Small cell lung cancer;ko04926//Relaxin signaling pathway;ko05165//Human papillomavirus infection;ko04151//PI3K-Akt signaling pathway;ko04510//Focal adhesion;ko04933//AGE-RAGE signaling pathway in diabetic complications	Cellular Processes;Organismal Systems;Environmental Information Processing;Human Diseases	Endocrine system;Cancers: Overview;Infectious diseases: Parasitic;Infectious diseases: Viral;Digestive system;Cellular community - eukaryotes;Signal transduction;Endocrine and metabolic diseases;Cancers: Specific types;Signaling molecules and interaction	-1.02248077305002
BGI_novel_G000396	ko01100//Metabolic pathways;ko01212//Fatty acid metabolism;ko01040//Biosynthesis of unsaturated fatty acids;ko00062//Fatty acid elongation	Metabolism	Lipid metabolism;Global and overview maps	1.5705932972778502
BGI_novel_G000414	ko05146//Amoebiasis;ko05226//Gastric cancer	Human Diseases	Infectious diseases: Parasitic;Cancers: Specific types	-2.69533121224203
BGI_novel_G000427	ko04512//ECM-receptor interaction;ko05146//Amoebiasis;ko05165//Human papillomavirus infection;ko04510//Focal adhesion;ko04151//PI3K-Akt signaling pathway;ko05222//Small cell lung cancer;ko05200//Pathways in cancer;ko04974//Protein digestion and absorption;ko04933//AGE-RAGE signaling pathway in diabetic complications;ko04926//Relaxin signaling pathway	Organismal Systems;Human Diseases;Cellular Processes;Environmental Information Processing	Signal transduction;Cellular community - eukaryotes;Endocrine and metabolic diseases;Signaling molecules and interaction;Infectious diseases: Viral;Cancers: Specific types;Cancers: Overview;Endocrine system;Digestive system;Infectious diseases: Parasitic	2.8532358491469196
BGI_novel_G000440	ko05226//Gastric cancer;ko05146//Amoebiasis	Human Diseases	Infectious diseases: Parasitic;Cancers: Specific types	-1.2037806780265399
BGI_novel_G000472	ko05146//Amoebiasis;ko05226//Gastric cancer	Human Diseases	Cancers: Specific types;Infectious diseases: Parasitic	1.46678990615511
BGI_novel_G000474	ko04974//Protein digestion and absorption	Organismal Systems	Digestive system	1.70864118687149
BGI_novel_G000507	ko05414//Dilated cardiomyopathy (DCM);ko05410//Hypertrophic cardiomyopathy (HCM)	Human Diseases	Cardiovascular diseases	-1.9357996657312802
BGI_novel_G000519	ko05202//Transcriptional misregulation in cancer;ko04919//Thyroid hormone signaling pathway;ko01522//Endocrine resistance	Human Diseases;Organismal Systems	Cancers: Overview;Endocrine system;Drug resistance: Antineoplastic	-1.7081857087941203
BGI_novel_G000520	ko05202//Transcriptional misregulation in cancer;ko01522//Endocrine resistance;ko04919//Thyroid hormone signaling pathway	Organismal Systems;Human Diseases	Drug resistance: Antineoplastic;Endocrine system;Cancers: Overview	2.35937992063336
BGI_novel_G000522	ko01522//Endocrine resistance;ko04919//Thyroid hormone signaling pathway;ko05202//Transcriptional misregulation in cancer	Human Diseases;Organismal Systems	Endocrine system;Cancers: Overview;Drug resistance: Antineoplastic	-1.4092460945830403
BGI_novel_G000538	ko04014//Ras signaling pathway	Environmental Information Processing	Signal transduction	2.8063595335941898
BGI_novel_G000547	ko05226//Gastric cancer;ko05146//Amoebiasis	Human Diseases	Infectious diseases: Parasitic;Cancers: Specific types	2.3147833130235003
BGI_novel_G000577	ko04024//cAMP signaling pathway;ko04270//Vascular smooth muscle contraction;ko04810//Regulation of actin cytoskeleton;ko04611//Platelet activation;ko04062//Chemokine signaling pathway;ko04071//Sphingolipid signaling pathway;ko04921//Oxytocin signaling pathway;ko05200//Pathways in cancer;ko04670//Leukocyte transendothelial migration;ko05163//Human cytomegalovirus infection;ko04350//TGF-beta signal…	Cellular Processes;Environmental Information Processing;Human Diseases;Organismal Systems	Endocrine system;Signal transduction;Circulatory system;Development;Cancers: Overview;Infectious diseases: Viral;Infectious diseases: Bacterial;Cell motility;Immune system;Cellular community - eukaryotes	-3.3980166046432903
BGI_novel_G000649	ko04066//HIF-1 signaling pathway;ko04976//Bile secretion;ko05211//Renal cell carcinoma;ko05166//Human T-cell leukemia virus 1 infection;ko05230//Central carbon metabolism in cancer;ko04922//Glucagon signaling pathway;ko04919//Thyroid hormone signaling pathway;ko05200//Pathways in cancer;ko04911//Insulin secretion;ko04920//Adipocytokine signaling pathway;ko04931//Insulin resistance	Environmental Information Processing;Human Diseases;Organismal Systems	Infectious diseases: Viral;Endocrine system;Cancers: Specific types;Endocrine and metabolic diseases;Digestive system;Signal transduction;Cancers: Overview	-1.10445334164876
BGI_novel_G000726	ko04014//Ras signaling pathway;ko04013//MAPK signaling pathway - fly;ko04140//Autophagy - animal;ko04340//Hedgehog signaling pathway;ko04341//Hedgehog signaling pathway - fly	Cellular Processes;Environmental Information Processing	Signal transduction;Transport and catabolism	1.11417628579937
BGI_novel_G000743	ko00514//Other types of O-glycan biosynthesis	Metabolism	Glycan biosynthesis and metabolism	1.63621502314229
BGI_novel_G000754	ko05146//Amoebiasis;ko05226//Gastric cancer	Human Diseases	Infectious diseases: Parasitic;Cancers: Specific types	1.5625342574107501
BGI_novel_G000839	ko05226//Gastric cancer;ko05146//Amoebiasis	Human Diseases	Cancers: Specific types;Infectious diseases: Parasitic	1.04877976013542
BGI_novel_G000901	ko04970//Salivary secretion;ko04972//Pancreatic secretion;ko05110//Vibrio cholerae infection	Human Diseases;Organismal Systems	Digestive system;Infectious diseases: Bacterial	-3.6762753732412796
BGI_novel_G000917	ko00532//Glycosaminoglycan biosynthesis - chondroitin sulfate / dermatan sulfate;ko00534//Glycosaminoglycan biosynthesis - heparan sulfate / heparin	Metabolism	Glycan biosynthesis and metabolism	1.3529210664451998
BGI_novel_G000918	ko00532//Glycosaminoglycan biosynthesis - chondroitin sulfate / dermatan sulfate;ko00534//Glycosaminoglycan biosynthesis - heparan sulfate / heparin	Metabolism	Glycan biosynthesis and metabolism	1.15827130189455
BGI_novel_G000920	ko04977//Vitamin digestion and absorption	Organismal Systems	Digestive system	1.2205870288711
BGI_novel_G000940	ko00330//Arginine and proline metabolism;ko01100//Metabolic pathways	Metabolism	Global and overview maps;Amino acid metabolism	11.011603078844098
BGI_novel_G000968	ko04976//Bile secretion;ko04978//Mineral absorption;ko04974//Protein digestion and absorption;ko04964//Proximal tubule bicarbonate reclamation	Organismal Systems	Excretory system;Digestive system	1.03508230018643
BGI_novel_G000987	ko04910//Insulin signaling pathway	Organismal Systems	Endocrine system	-1.0046991811737
BGI_novel_G001041	ko01100//Metabolic pathways;ko00770//Pantothenate and CoA biosynthesis	Metabolism	Global and overview maps;Metabolism of cofactors and vitamins	-1.5094641442777401
BGI_novel_G001050	ko01200//Carbon metabolism;ko00230//Purine metabolism;ko00030//Pentose phosphate pathway;ko01230//Biosynthesis of amino acids;ko01100//Metabolic pathways	Metabolism	Nucleotide metabolism;Carbohydrate metabolism;Global and overview maps	7.93038631596112
BGI_novel_G001053	ko04020//Calcium signaling pathway;ko04024//cAMP signaling pathway;ko04728//Dopaminergic synapse;ko04080//Neuroactive ligand-receptor interaction	Organismal Systems;Environmental Information Processing	Signaling molecules and interaction;Nervous system;Signal transduction	-1.82072416698508
BGI_novel_G001054	ko04024//cAMP signaling pathway;ko04020//Calcium signaling pathway;ko04728//Dopaminergic synapse;ko04080//Neuroactive ligand-receptor interaction	Organismal Systems;Environmental Information Processing	Signaling molecules and interaction;Nervous system;Signal transduction	7.7580698584615
BGI_novel_G001073	ko04144//Endocytosis	Cellular Processes	Transport and catabolism	1.57017681680617
BGI_novel_G001075	ko04144//Endocytosis	Cellular Processes	Transport and catabolism	-1.41186959777165
BGI_novel_G001120	ko05226//Gastric cancer;ko05146//Amoebiasis	Human Diseases	Infectious diseases: Parasitic;Cancers: Specific types	-1.10678901608756
BGI_novel_G001121	ko05226//Gastric cancer;ko05146//Amoebiasis	Human Diseases	Cancers: Specific types;Infectious diseases: Parasitic	-1.2561847566203401
BGI_novel_G001128	ko05202//Transcriptional misregulation in cancer;ko04391//Hippo signaling pathway - fly;ko04919//Thyroid hormone signaling pathway;ko01522//Endocrine resistance	Environmental Information Processing;Human Diseases;Organismal Systems	Endocrine system;Drug resistance: Antineoplastic;Signal transduction;Cancers: Overview	-1.1238725989048899
BGI_novel_G001130	ko04391//Hippo signaling pathway - fly;ko05202//Transcriptional misregulation in cancer;ko01522//Endocrine resistance;ko04919//Thyroid hormone signaling pathway	Environmental Information Processing;Organismal Systems;Human Diseases	Endocrine system;Cancers: Overview;Signal transduction;Drug resistance: Antineoplastic	-8.053948665634179
BGI_novel_G001131	ko04391//Hippo signaling pathway - fly;ko01522//Endocrine resistance;ko05202//Transcriptional misregulation in cancer;ko04919//Thyroid hormone signaling pathway	Organismal Systems;Human Diseases;Environmental Information Processing	Signal transduction;Drug resistance: Antineoplastic;Cancers: Overview;Endocrine system	-8.38818583878668
BGI_novel_G001165	ko05226//Gastric cancer;ko05146//Amoebiasis	Human Diseases	Cancers: Specific types;Infectious diseases: Parasitic	-1.2435461659111
BGI_novel_G001180	ko05146//Amoebiasis;ko05226//Gastric cancer	Human Diseases	Cancers: Specific types;Infectious diseases: Parasitic	-2.50076898464053
BGI_novel_G001205	ko04924//Renin secretion;ko04921//Oxytocin signaling pathway;ko04022//cGMP-PKG signaling pathway;ko00230//Purine metabolism;ko04925//Aldosterone synthesis and secretion;ko04024//cAMP signaling pathway;ko04714//Thermogenesis;ko04923//Regulation of lipolysis in adipocytes;ko04270//Vascular smooth muscle contraction	Organismal Systems;Environmental Information Processing;Metabolism	Endocrine system;Nucleotide metabolism;Circulatory system;Environmental adaptation;Signal transduction	-1.00204848892699
BGI_novel_G001217	ko04918//Thyroid hormone synthesis;ko04979//Cholesterol metabolism;ko04340//Hedgehog signaling pathway	Environmental Information Processing;Organismal Systems	Endocrine system;Digestive system;Signal transduction	-2.16587664694423
BGI_novel_G001224	ko04911//Insulin secretion	Organismal Systems	Endocrine system	1.4716579228454099
BGI_novel_G001227	ko00534//Glycosaminoglycan biosynthesis - heparan sulfate / heparin	Metabolism	Glycan biosynthesis and metabolism	-1.43281902525276
BGI_novel_G001229	ko00534//Glycosaminoglycan biosynthesis - heparan sulfate / heparin	Metabolism	Glycan biosynthesis and metabolism	-2.27105468384731
BGI_novel_G001237	ko05110//Vibrio cholerae infection;ko04520//Adherens junction;ko04530//Tight junction;ko05120//Epithelial cell signaling in Helicobacter pylori infection;ko04540//Gap junction;ko05132//Salmonella infection	Human Diseases;Cellular Processes	Cellular community - eukaryotes;Infectious diseases: Bacterial	6.579682067651171
BGI_novel_G001238	ko05132//Salmonella infection;ko05110//Vibrio cholerae infection;ko05120//Epithelial cell signaling in Helicobacter pylori infection;ko04540//Gap junction;ko04520//Adherens junction;ko04530//Tight junction	Human Diseases;Cellular Processes	Cellular community - eukaryotes;Infectious diseases: Bacterial	-1.49581265062683
BGI_novel_G001240	ko04530//Tight junction;ko05120//Epithelial cell signaling in Helicobacter pylori infection;ko04520//Adherens junction;ko05132//Salmonella infection;ko05110//Vibrio cholerae infection;ko04540//Gap junction	Cellular Processes;Human Diseases	Infectious diseases: Bacterial;Cellular community - eukaryotes	1.0513375764664301
BGI_novel_G001265	ko04933//AGE-RAGE signaling pathway in diabetic complications;ko04926//Relaxin signaling pathway;ko04974//Protein digestion and absorption;ko05146//Amoebiasis;ko04611//Platelet activation	Human Diseases;Organismal Systems	Immune system;Endocrine system;Endocrine and metabolic diseases;Infectious diseases: Parasitic;Digestive system	-3.90624054374466
BGI_novel_G001271	ko04933//AGE-RAGE signaling pathway in diabetic complications;ko04611//Platelet activation;ko04974//Protein digestion and absorption;ko05146//Amoebiasis;ko04926//Relaxin signaling pathway	Human Diseases;Organismal Systems	Immune system;Digestive system;Endocrine and metabolic diseases;Endocrine system;Infectious diseases: Parasitic	-1.43198714180767
BGI_novel_G001272	ko05146//Amoebiasis;ko04974//Protein digestion and absorption;ko04611//Platelet activation;ko04926//Relaxin signaling pathway;ko04933//AGE-RAGE signaling pathway in diabetic complications	Human Diseases;Organismal Systems	Immune system;Endocrine system;Endocrine and metabolic diseases;Infectious diseases: Parasitic;Digestive system	-2.89971871681598
BGI_novel_G001277	ko04721//Synaptic vesicle cycle;ko05100//Bacterial invasion of epithelial cells;ko04144//Endocytosis;ko04961//Endocrine and other factor-regulated calcium reabsorption;ko04072//Phospholipase D signaling pathway	Organismal Systems;Environmental Information Processing;Human Diseases;Cellular Processes	Infectious diseases: Bacterial;Signal transduction;Excretory system;Transport and catabolism;Nervous system	9.147987491536211
BGI_novel_G001297	ko04932//Non-alcoholic fatty liver disease (NAFLD);ko04211//Longevity regulating pathway;ko04152//AMPK signaling pathway;ko04920//Adipocytokine signaling pathway	Organismal Systems;Human Diseases;Environmental Information Processing	Endocrine system;Signal transduction;Endocrine and metabolic diseases;Aging	1.3777286181281698
BGI_novel_G001319	ko05165//Human papillomavirus infection;ko05203//Viral carcinogenesis;ko04660//T cell receptor signaling pathway;ko04390//Hippo signaling pathway;ko04530//Tight junction;ko05166//Human T-cell leukemia virus 1 infection;ko04391//Hippo signaling pathway - fly	Human Diseases;Organismal Systems;Environmental Information Processing;Cellular Processes	Immune system;Infectious diseases: Viral;Signal transduction;Cellular community - eukaryotes;Cancers: Overview	4.0284267285916
BGI_novel_G001346	ko04320//Dorso-ventral axis formation;ko04214//Apoptosis - fly	Cellular Processes;Organismal Systems	Cell growth and death;Development	-2.15969655046848
BGI_novel_G001362	ko05146//Amoebiasis;ko05226//Gastric cancer	Human Diseases	Cancers: Specific types;Infectious diseases: Parasitic	-1.58405785719944
BGI_novel_G001364	ko01100//Metabolic pathways;ko00053//Ascorbate and aldarate metabolism	Metabolism	Carbohydrate metabolism;Global and overview maps	5.42650540590947
BGI_novel_G001399	ko05412//Arrhythmogenic right ventricular cardiomyopathy (ARVC);ko05410//Hypertrophic cardiomyopathy (HCM);ko05416//Viral myocarditis;ko05414//Dilated cardiomyopathy (DCM)	Human Diseases	Cardiovascular diseases	-1.1976920541796698
BGI_novel_G001441	ko05206//MicroRNAs in cancer	Human Diseases	Cancers: Overview	1.03743539811696
BGI_novel_G001470	ko04510//Focal adhesion;ko04810//Regulation of actin cytoskeleton;ko04921//Oxytocin signaling pathway;ko04024//cAMP signaling pathway;ko04611//Platelet activation;ko05205//Proteoglycans in cancer;ko04022//cGMP-PKG signaling pathway;ko04270//Vascular smooth muscle contraction	Organismal Systems;Cellular Processes;Human Diseases;Environmental Information Processing	Cancers: Overview;Signal transduction;Cellular community - eukaryotes;Endocrine system;Immune system;Cell motility;Circulatory system	-1.5569879561752
BGI_novel_G001474	ko04921//Oxytocin signaling pathway;ko04024//cAMP signaling pathway;ko05205//Proteoglycans in cancer;ko04270//Vascular smooth muscle contraction;ko04022//cGMP-PKG signaling pathway;ko04611//Platelet activation;ko04810//Regulation of actin cytoskeleton;ko04510//Focal adhesion	Environmental Information Processing;Cellular Processes;Organismal Systems;Human Diseases	Circulatory system;Endocrine system;Cancers: Overview;Signal transduction;Cellular community - eukaryotes;Immune system;Cell motility	-4.35946874165963
BGI_novel_G001477	ko04514//Cell adhesion molecules (CAMs)	Environmental Information Processing	Signaling molecules and interaction	1.07084459907811
BGI_novel_G001482	ko04114//Oocyte meiosis;ko04320//Dorso-ventral axis formation;ko04914//Progesterone-mediated oocyte maturation	Organismal Systems;Cellular Processes	Development;Endocrine system;Cell growth and death	-2.72417592044335
BGI_novel_G001501	ko05217//Basal cell carcinoma;ko04916//Melanogenesis;ko04520//Adherens junction;ko05226//Gastric cancer;ko05215//Prostate cancer;ko05412//Arrhythmogenic right ventricular cardiomyopathy (ARVC);ko04934//Cushing syndrome;ko04390//Hippo signaling pathway;ko05210//Colorectal cancer;ko05221//Acute myeloid leukemia;ko05165//Human papillomavirus infection;ko05225//Hepatocellular carcinoma;ko05200//Pathw…	Human Diseases;Environmental Information Processing;Organismal Systems;Cellular Processes	Infectious diseases: Viral;Signal transduction;Endocrine system;Endocrine and metabolic diseases;Cardiovascular diseases;Cellular community - eukaryotes;Cancers: Specific types;Cancers: Overview	-1.0679181190798102
BGI_novel_G001503	ko05165//Human papillomavirus infection;ko05215//Prostate cancer;ko05216//Thyroid cancer;ko05200//Pathways in cancer;ko05210//Colorectal cancer;ko05217//Basal cell carcinoma;ko05412//Arrhythmogenic right ventricular cardiomyopathy (ARVC);ko05221//Acute myeloid leukemia;ko04390//Hippo signaling pathway;ko04934//Cushing syndrome;ko04520//Adherens junction;ko05225//Hepatocellular carcinoma;ko05226//…	Organismal Systems;Cellular Processes;Environmental Information Processing;Human Diseases	Endocrine system;Cellular community - eukaryotes;Cancers: Overview;Cancers: Specific types;Cardiovascular diseases;Signal transduction;Infectious diseases: Viral;Endocrine and metabolic diseases	-2.06860924066611
BGI_novel_G001519	ko05414//Dilated cardiomyopathy (DCM);ko05410//Hypertrophic cardiomyopathy (HCM)	Human Diseases	Cardiovascular diseases	4.3553248797430095
BGI_novel_G001522	ko00590//Arachidonic acid metabolism;ko00430//Taurine and hypotaurine metabolism;ko01100//Metabolic pathways;ko00480//Glutathione metabolism	Metabolism	Lipid metabolism;Metabolism of other amino acids;Global and overview maps	-1.5212403162502701
BGI_novel_G001523	ko00590//Arachidonic acid metabolism;ko00430//Taurine and hypotaurine metabolism;ko01100//Metabolic pathways;ko00480//Glutathione metabolism	Metabolism	Metabolism of other amino acids;Global and overview maps;Lipid metabolism	-1.09353799520538
BGI_novel_G001530	ko05226//Gastric cancer;ko05146//Amoebiasis	Human Diseases	Infectious diseases: Parasitic;Cancers: Specific types	1.35887038283382
BGI_novel_G001562	ko04013//MAPK signaling pathway - fly;ko05170//Human immunodeficiency virus 1 infection;ko04010//MAPK signaling pathway;ko05140//Leishmaniasis;ko04668//TNF signaling pathway;ko04621//NOD-like receptor signaling pathway;ko05162//Measles;ko05161//Hepatitis B;ko05169//Epstein-Barr virus infection;ko05168//Herpes simplex infection;ko04624//Toll and Imd signaling pathway;ko04214//Apoptosis - fly;ko040…	Environmental Information Processing;Cellular Processes;Organismal Systems;Human Diseases	Infectious diseases: Parasitic;Development;Immune system;Signal transduction;Cell growth and death;Infectious diseases: Viral	-1.5024999186416998
BGI_novel_G001572	ko04014//Ras signaling pathway;ko00564//Glycerophospholipid metabolism;ko01100//Metabolic pathways;ko04666//Fc gamma R-mediated phagocytosis;ko04024//cAMP signaling pathway;ko04071//Sphingolipid signaling pathway;ko04144//Endocytosis;ko04928//Parathyroid hormone synthesis, secretion and action;ko00565//Ether lipid metabolism;ko04724//Glutamatergic synapse;ko04072//Phospholipase D signaling pathwa…	Cellular Processes;Environmental Information Processing;Human Diseases;Metabolism;Organismal Systems	Lipid metabolism;Transport and catabolism;Signal transduction;Immune system;Global and overview maps;Endocrine system;Cancers: Overview;Nervous system	-2.7378370258980205
BGI_novel_G001606	ko04214//Apoptosis - fly;ko04320//Dorso-ventral axis formation	Cellular Processes;Organismal Systems	Cell growth and death;Development	-7.148257356185559
BGI_novel_G001607	ko01522//Endocrine resistance;ko05202//Transcriptional misregulation in cancer;ko04919//Thyroid hormone signaling pathway	Human Diseases;Organismal Systems	Drug resistance: Antineoplastic;Endocrine system;Cancers: Overview	-1.5890929859443101
BGI_novel_G001623	ko05168//Herpes simplex infection;ko04624//Toll and Imd signaling pathway;ko03040//Spliceosome;ko05016//Huntington disease;ko04928//Parathyroid hormone synthesis, secretion and action;ko03020//RNA polymerase	Human Diseases;Genetic Information Processing;Organismal Systems	Endocrine system;Infectious diseases: Viral;Immune system;Transcription;Neurodegenerative diseases	-1.4776565377214
BGI_novel_G001652	ko05414//Dilated cardiomyopathy (DCM);ko04512//ECM-receptor interaction;ko05412//Arrhythmogenic right ventricular cardiomyopathy (ARVC);ko05410//Hypertrophic cardiomyopathy (HCM);ko05416//Viral myocarditis	Environmental Information Processing;Human Diseases	Cardiovascular diseases;Signaling molecules and interaction	1.03351513505426
BGI_novel_G001654	ko04670//Leukocyte transendothelial migration;ko04911//Insulin secretion;ko04072//Phospholipase D signaling pathway;ko04024//cAMP signaling pathway;ko04015//Rap1 signaling pathway;ko04261//Adrenergic signaling in cardiomyocytes	Environmental Information Processing;Organismal Systems	Immune system;Circulatory system;Endocrine system;Signal transduction	-1.57846531707635
BGI_novel_G001673	ko04013//MAPK signaling pathway - fly	Environmental Information Processing	Signal transduction	-3.11325646639088
BGI_novel_G001695	ko00520//Amino sugar and nucleotide sugar metabolism;ko01100//Metabolic pathways	Metabolism	Global and overview maps;Carbohydrate metabolism	2.30292158817464
BGI_novel_G001764	ko05231//Choline metabolism in cancer	Human Diseases	Cancers: Overview	-1.1147811530240301
BGI_novel_G001781	ko00900//Terpenoid backbone biosynthesis	Metabolism	Metabolism of terpenoids and polyketides	-1.54782823533181
BGI_novel_G001790	ko03015//mRNA surveillance pathway	Genetic Information Processing	Translation	4.7488478103887894
BGI_novel_G001791	ko03015//mRNA surveillance pathway	Genetic Information Processing	Translation	-1.19320483027113
BGI_novel_G001800	ko04391//Hippo signaling pathway - fly	Environmental Information Processing	Signal transduction	1.20672235298273
BGI_novel_G001801	ko04391//Hippo signaling pathway - fly	Environmental Information Processing	Signal transduction	-3.14068014729793
BGI_novel_G001804	ko04391//Hippo signaling pathway - fly	Environmental Information Processing	Signal transduction	-2.0820276670148603
BGI_novel_G001809	ko04151//PI3K-Akt signaling pathway;ko05032//Morphine addiction;ko04972//Pancreatic secretion;ko04725//Cholinergic synapse;ko04270//Vascular smooth muscle contraction;ko05146//Amoebiasis;ko04713//Circadian entrainment;ko04010//MAPK signaling pathway;ko04014//Ras signaling pathway;ko04666//Fc gamma R-mediated phagocytosis;ko04961//Endocrine and other factor-regulated calcium reabsorption;ko05231//…	Environmental Information Processing;Cellular Processes;Human Diseases;Organismal Systems	Infectious diseases: Parasitic;Circulatory system;Immune system;Cancers: Specific types;Endocrine and metabolic diseases;Nervous system;Sensory system;Infectious diseases: Viral;Endocrine system;Cancers: Overview;Signal transduction;Drug resistance: Antineoplastic;Infectious diseases: Bacterial;Development;Cellular community - eukaryotes;Environmental adaptation;Substance dependence;Digestive sys…	-1.10077129931072
BGI_novel_G001810	ko04072//Phospholipase D signaling pathway;ko04150//mTOR signaling pathway;ko04971//Gastric acid secretion;ko04151//PI3K-Akt signaling pathway;ko04960//Aldosterone-regulated sodium reabsorption;ko04664//Fc epsilon RI signaling pathway;ko04014//Ras signaling pathway;ko04071//Sphingolipid signaling pathway;ko04727//GABAergic synapse;ko04916//Melanogenesis;ko04728//Dopaminergic synapse;ko04270//Vasc…	Environmental Information Processing;Organismal Systems;Human Diseases;Cellular Processes	Cellular community - eukaryotes;Development;Signal transduction;Environmental adaptation;Excretory system;Endocrine and metabolic diseases;Digestive system;Endocrine system;Infectious diseases: Viral;Cancers: Overview;Infectious diseases: Parasitic;Drug resistance: Antineoplastic;Immune system;Nervous system;Cancers: Specific types;Infectious diseases: Bacterial;Circulatory system;Substance depen…	-1.30995188654875
BGI_novel_G001828	ko00830//Retinol metabolism	Metabolism	Metabolism of cofactors and vitamins	-1.91424044166484
BGI_novel_G001851	ko04015//Rap1 signaling pathway;ko04014//Ras signaling pathway;ko04151//PI3K-Akt signaling pathway;ko04066//HIF-1 signaling pathway;ko04010//MAPK signaling pathway	Environmental Information Processing	Signal transduction	-1.90576776148878
BGI_novel_G001871	ko04013//MAPK signaling pathway - fly	Environmental Information Processing	Signal transduction	2.8058670438862
BGI_novel_G001872	ko04013//MAPK signaling pathway - fly	Environmental Information Processing	Signal transduction	-1.6416245133198202
BGI_novel_G001874	ko04013//MAPK signaling pathway - fly	Environmental Information Processing	Signal transduction	1.29612178333965
BGI_novel_G001904	ko04151//PI3K-Akt signaling pathway;ko05132//Salmonella infection	Human Diseases;Environmental Information Processing	Signal transduction;Infectious diseases: Bacterial	-2.55301129070902
BGI_novel_G001920	ko00330//Arginine and proline metabolism;ko00981//Insect hormone biosynthesis;ko00010//Glycolysis / Gluconeogenesis;ko00980//Metabolism of xenobiotics by cytochrome P450;ko00280//Valine, leucine and isoleucine degradation;ko00053//Ascorbate and aldarate metabolism;ko05204//Chemical carcinogenesis;ko00561//Glycerolipid metabolism;ko00620//Pyruvate metabolism;ko00982//Drug metabolism - cytochrome P…	Metabolism;Human Diseases	Xenobiotics biodegradation and metabolism;Cancers: Overview;Amino acid metabolism;Lipid metabolism;Metabolism of terpenoids and polyketides;Metabolism of other amino acids;Global and overview maps;Carbohydrate metabolism	-1.33515379000179
BGI_novel_G001929	ko04910//Insulin signaling pathway	Organismal Systems	Endocrine system	-1.3709155426895299
BGI_novel_G001939	ko04024//cAMP signaling pathway	Environmental Information Processing	Signal transduction	-1.3146844645708602
BGI_novel_G001941	ko05226//Gastric cancer;ko05146//Amoebiasis	Human Diseases	Infectious diseases: Parasitic;Cancers: Specific types	8.712562675022731
BGI_novel_G001942	ko05226//Gastric cancer;ko05146//Amoebiasis	Human Diseases	Cancers: Specific types;Infectious diseases: Parasitic	-1.04696171400553
BGI_novel_G001953	ko04520//Adherens junction;ko04910//Insulin signaling pathway;ko03320//PPAR signaling pathway	Cellular Processes;Organismal Systems	Cellular community - eukaryotes;Endocrine system	1.00040742396659
BGI_novel_G001969	ko04711//Circadian rhythm - fly	Organismal Systems	Environmental adaptation	-1.0932805275329398
BGI_novel_G001970	ko04711//Circadian rhythm - fly	Organismal Systems	Environmental adaptation	-1.03819864470596
BGI_novel_G001973	ko04218//Cellular senescence	Cellular Processes	Cell growth and death	-2.5400115526283704
BGI_novel_G001974	ko04218//Cellular senescence	Cellular Processes	Cell growth and death	-1.12046671936101
BGI_novel_G001985	ko05016//Huntington disease;ko03410//Base excision repair;ko04217//Necroptosis;ko04210//Apoptosis;ko04212//Longevity regulating pathway - worm;ko04621//NOD-like receptor signaling pathway;ko04726//Serotonergic synapse;ko04214//Apoptosis - fly;ko04360//Axon guidance;ko04972//Pancreatic secretion;ko04724//Glutamatergic synapse	Genetic Information Processing;Human Diseases;Organismal Systems;Cellular Processes	Cell growth and death;Nervous system;Digestive system;Aging;Immune system;Replication and repair;Development;Neurodegenerative diseases	-1.0775103297864002
BGI_novel_G001996	ko04919//Thyroid hormone signaling pathway;ko05202//Transcriptional misregulation in cancer;ko01522//Endocrine resistance;ko04013//MAPK signaling pathway - fly	Human Diseases;Environmental Information Processing;Organismal Systems	Cancers: Overview;Signal transduction;Endocrine system;Drug resistance: Antineoplastic	-1.6874758160321799
BGI_novel_G002027	ko04657//IL-17 signaling pathway	Organismal Systems	Immune system	5.5576255373073
BGI_novel_G002063	ko04934//Cushing syndrome;ko04114//Oocyte meiosis;ko04913//Ovarian steroidogenesis;ko04072//Phospholipase D signaling pathway;ko04912//GnRH signaling pathway;ko04915//Estrogen signaling pathway;ko04211//Longevity regulating pathway;ko04923//Regulation of lipolysis in adipocytes;ko04928//Parathyroid hormone synthesis, secretion and action;ko01522//Endocrine resistance;ko04024//cAMP signaling pathw…	Cellular Processes;Human Diseases;Organismal Systems;Environmental Information Processing;Metabolism	Cell growth and death;Substance dependence;Endocrine system;Aging;Cellular community - eukaryotes;Sensory system;Signal transduction;Cardiovascular diseases;Circulatory system;Drug resistance: Antineoplastic;Infectious diseases: Viral;Environmental adaptation;Endocrine and metabolic diseases;Nervous system;Digestive system;Cancers: Overview;Immune system;Nucleotide metabolism	1.97585938365758
BGI_novel_G002074	ko04657//IL-17 signaling pathway	Organismal Systems	Immune system	6.446395502834691
BGI_novel_G002122	ko00514//Other types of O-glycan biosynthesis;ko04624//Toll and Imd signaling pathway;ko04145//Phagosome;ko04210//Apoptosis;ko03013//RNA transport;ko05130//Pathogenic Escherichia coli infection;ko04530//Tight junction;ko04540//Gap junction	Metabolism;Human Diseases;Cellular Processes;Genetic Information Processing;Organismal Systems	Translation;Cell growth and death;Glycan biosynthesis and metabolism;Immune system;Transport and catabolism;Cellular community - eukaryotes;Infectious diseases: Bacterial	1.29424872530723
BGI_novel_G002148	ko04320//Dorso-ventral axis formation	Organismal Systems	Development	-4.0815392411419396
BGI_novel_G002160	ko03010//Ribosome	Genetic Information Processing	Translation	-1.13809790434451
BGI_novel_G002169	ko04270//Vascular smooth muscle contraction;ko04022//cGMP-PKG signaling pathway;ko04740//Olfactory transduction;ko04540//Gap junction;ko04714//Thermogenesis;ko04923//Regulation of lipolysis in adipocytes;ko04970//Salivary secretion;ko04611//Platelet activation;ko04730//Long-term depression;ko04713//Circadian entrainment	Cellular Processes;Organismal Systems;Environmental Information Processing	Immune system;Signal transduction;Endocrine system;Circulatory system;Environmental adaptation;Nervous system;Cellular community - eukaryotes;Digestive system;Sensory system	-1.22455792659626
BGI_novel_G002182	ko00310//Lysine degradation;ko04145//Phagosome;ko04210//Apoptosis;ko04530//Tight junction;ko05130//Pathogenic Escherichia coli infection;ko04540//Gap junction;ko00514//Other types of O-glycan biosynthesis;ko03013//RNA transport	Metabolism;Cellular Processes;Human Diseases;Genetic Information Processing	Translation;Cell growth and death;Cellular community - eukaryotes;Infectious diseases: Bacterial;Glycan biosynthesis and metabolism;Amino acid metabolism;Transport and catabolism	4.00469282919815
BGI_novel_G002194	ko05146//Amoebiasis;ko05226//Gastric cancer	Human Diseases	Cancers: Specific types;Infectious diseases: Parasitic	-1.16711837941922
BGI_novel_G002196	ko05226//Gastric cancer;ko05146//Amoebiasis	Human Diseases	Infectious diseases: Parasitic;Cancers: Specific types	-1.08274625894791
BGI_novel_G002199	ko04964//Proximal tubule bicarbonate reclamation;ko00220//Arginine biosynthesis;ko05230//Central carbon metabolism in cancer;ko05206//MicroRNAs in cancer;ko04727//GABAergic synapse;ko04724//Glutamatergic synapse;ko00250//Alanine, aspartate and glutamate metabolism;ko00471//D-Glutamine and D-glutamate metabolism;ko01100//Metabolic pathways	Metabolism;Organismal Systems;Human Diseases	Cancers: Overview;Nervous system;Metabolism of other amino acids;Excretory system;Global and overview maps;Amino acid metabolism	-1.44433711153267
BGI_novel_G002212	ko01200//Carbon metabolism;ko01230//Biosynthesis of amino acids;ko01100//Metabolic pathways;ko00030//Pentose phosphate pathway;ko00230//Purine metabolism	Metabolism	Global and overview maps;Carbohydrate metabolism;Nucleotide metabolism	1.15049430157979
BGI_novel_G002215	ko03015//mRNA surveillance pathway	Genetic Information Processing	Translation	-2.49522062737398
BGI_novel_G002265	ko03015//mRNA surveillance pathway	Genetic Information Processing	Translation	1.48664295586557
BGI_novel_G002320	ko04530//Tight junction	Cellular Processes	Cellular community - eukaryotes	-1.237896822658
BGI_novel_G002380	ko04658//Th1 and Th2 cell differentiation;ko05165//Human papillomavirus infection;ko04330//Notch signaling pathway	Human Diseases;Environmental Information Processing;Organismal Systems	Infectious diseases: Viral;Signal transduction;Immune system	-1.02531100514116
BGI_novel_G002382	ko04330//Notch signaling pathway;ko05165//Human papillomavirus infection;ko04658//Th1 and Th2 cell differentiation	Organismal Systems;Environmental Information Processing;Human Diseases	Infectious diseases: Viral;Signal transduction;Immune system	-2.22993383251162
BGI_novel_G002431	ko04977//Vitamin digestion and absorption;ko04976//Bile secretion;ko04927//Cortisol synthesis and secretion;ko04145//Phagosome;ko04934//Cushing syndrome;ko04979//Cholesterol metabolism;ko04925//Aldosterone synthesis and secretion;ko04913//Ovarian steroidogenesis;ko05160//Hepatitis C;ko04975//Fat digestion and absorption	Organismal Systems;Human Diseases;Cellular Processes	Infectious diseases: Viral;Digestive system;Transport and catabolism;Endocrine system;Endocrine and metabolic diseases	1.3198479569823
BGI_novel_G002460	ko04015//Rap1 signaling pathway;ko04730//Long-term depression;ko04933//AGE-RAGE signaling pathway in diabetic complications;ko04062//Chemokine signaling pathway;ko04022//cGMP-PKG signaling pathway;ko01100//Metabolic pathways;ko05163//Human cytomegalovirus infection;ko00562//Inositol phosphate metabolism;ko04934//Cushing syndrome;ko05146//Amoebiasis;ko04971//Gastric acid secretion;ko04970//Salivar…	Metabolism;Environmental Information Processing;Cellular Processes;Organismal Systems;Human Diseases	Cellular community - eukaryotes;Signal transduction;Cancers: Overview;Endocrine system;Neurodegenerative diseases;Sensory system;Carbohydrate metabolism;Infectious diseases: Viral;Endocrine and metabolic diseases;Immune system;Excretory system;Infectious diseases: Parasitic;Digestive system;Nervous system;Environmental adaptation;Circulatory system;Global and overview maps	-6.415369775700951
BGI_novel_G002468	ko04013//MAPK signaling pathway - fly	Environmental Information Processing	Signal transduction	2.1633172574303896
BGI_novel_G002476	ko04010//MAPK signaling pathway;ko04927//Cortisol synthesis and secretion;ko04934//Cushing syndrome;ko04925//Aldosterone synthesis and secretion;ko04020//Calcium signaling pathway;ko04930//Type II diabetes mellitus;ko04713//Circadian entrainment	Human Diseases;Organismal Systems;Environmental Information Processing	Endocrine system;Environmental adaptation;Endocrine and metabolic diseases;Signal transduction	-7.79201078905871
BGI_novel_G002490	ko04742//Taste transduction	Organismal Systems	Sensory system	-5.00262930074137
BGI_novel_G002518	ko05226//Gastric cancer;ko05146//Amoebiasis	Human Diseases	Cancers: Specific types;Infectious diseases: Parasitic	-1.1137331121899499
BGI_novel_G002522	ko04624//Toll and Imd signaling pathway;ko04214//Apoptosis - fly;ko04013//MAPK signaling pathway - fly	Organismal Systems;Cellular Processes;Environmental Information Processing	Cell growth and death;Signal transduction;Immune system	1.5624079185836002
BGI_novel_G002530	ko04391//Hippo signaling pathway - fly	Environmental Information Processing	Signal transduction	1.1184012990197398
BGI_novel_G002538	ko00514//Other types of O-glycan biosynthesis;ko04530//Tight junction;ko03013//RNA transport;ko04210//Apoptosis;ko04145//Phagosome;ko05130//Pathogenic Escherichia coli infection;ko04540//Gap junction	Genetic Information Processing;Human Diseases;Cellular Processes;Metabolism	Translation;Transport and catabolism;Glycan biosynthesis and metabolism;Cell growth and death;Cellular community - eukaryotes;Infectious diseases: Bacterial	1.1384761078656
BGI_novel_G002540	ko00520//Amino sugar and nucleotide sugar metabolism;ko01100//Metabolic pathways	Metabolism	Global and overview maps;Carbohydrate metabolism	1.2984809491632
BGI_novel_G002591	ko04931//Insulin resistance;ko04932//Non-alcoholic fatty liver disease (NAFLD)	Human Diseases	Endocrine and metabolic diseases	2.148041143621
BGI_novel_G002612	ko04550//Signaling pathways regulating pluripotency of stem cells	Cellular Processes	Cellular community - eukaryotes	-1.08079829110008
BGI_novel_G002620	ko00565//Ether lipid metabolism;ko00590//Arachidonic acid metabolism;ko00591//Linoleic acid metabolism;ko01100//Metabolic pathways;ko00592//alpha-Linolenic acid metabolism;ko04977//Vitamin digestion and absorption;ko00564//Glycerophospholipid metabolism	Metabolism;Organismal Systems	Global and overview maps;Lipid metabolism;Digestive system	-1.4059316793148202
BGI_novel_G002624	ko05034//Alcoholism;ko05322//Systemic lupus erythematosus;ko04217//Necroptosis	Cellular Processes;Human Diseases	Immune diseases;Substance dependence;Cell growth and death	4.79665232078055
BGI_novel_G002627	ko05322//Systemic lupus erythematosus;ko05034//Alcoholism;ko05202//Transcriptional misregulation in cancer	Human Diseases	Immune diseases;Cancers: Overview;Substance dependence	4.64423319803821
BGI_novel_G002633	ko04013//MAPK signaling pathway - fly	Environmental Information Processing	Signal transduction	1.84525732882074
BGI_novel_G002634	ko04013//MAPK signaling pathway - fly	Environmental Information Processing	Signal transduction	-1.1187976716419799
BGI_novel_G002648	ko04514//Cell adhesion molecules (CAMs)	Environmental Information Processing	Signaling molecules and interaction	1.16687851576164
BGI_novel_G002651	ko04514//Cell adhesion molecules (CAMs);ko05412//Arrhythmogenic right ventricular cardiomyopathy (ARVC);ko04510//Focal adhesion;ko04145//Phagosome;ko04151//PI3K-Akt signaling pathway;ko04512//ECM-receptor interaction;ko05410//Hypertrophic cardiomyopathy (HCM);ko05165//Human papillomavirus infection;ko04919//Thyroid hormone signaling pathway;ko05414//Dilated cardiomyopathy (DCM);ko05200//Pathways …	Human Diseases;Cellular Processes;Environmental Information Processing;Organismal Systems	Cellular community - eukaryotes;Infectious diseases: Viral;Endocrine system;Cancers: Overview;Signaling molecules and interaction;Cardiovascular diseases;Cell motility;Cancers: Specific types;Signal transduction;Transport and catabolism	-5.249544041211889
BGI_novel_G002652	ko05163//Human cytomegalovirus infection;ko05412//Arrhythmogenic right ventricular cardiomyopathy (ARVC);ko04919//Thyroid hormone signaling pathway;ko04151//PI3K-Akt signaling pathway;ko04514//Cell adhesion molecules (CAMs);ko04510//Focal adhesion;ko05414//Dilated cardiomyopathy (DCM);ko05205//Proteoglycans in cancer;ko05222//Small cell lung cancer;ko05200//Pathways in cancer;ko05418//Fluid shear…	Organismal Systems;Cellular Processes;Human Diseases;Environmental Information Processing	Cardiovascular diseases;Infectious diseases: Viral;Cancers: Overview;Signal transduction;Signaling molecules and interaction;Cell motility;Cancers: Specific types;Transport and catabolism;Cellular community - eukaryotes;Endocrine system	5.62547443602816
BGI_novel_G002672	ko04530//Tight junction;ko05130//Pathogenic Escherichia coli infection;ko04540//Gap junction;ko04145//Phagosome;ko00514//Other types of O-glycan biosynthesis;ko03013//RNA transport;ko04210//Apoptosis	Metabolism;Cellular Processes;Genetic Information Processing;Human Diseases	Glycan biosynthesis and metabolism;Transport and catabolism;Infectious diseases: Bacterial;Translation;Cellular community - eukaryotes;Cell growth and death	-1.12296447281527
BGI_novel_G002685	ko04721//Synaptic vesicle cycle	Organismal Systems	Nervous system	1.69136789904374
BGI_novel_G002696	ko05226//Gastric cancer;ko05146//Amoebiasis	Human Diseases	Infectious diseases: Parasitic;Cancers: Specific types	1.3076745649855301
BGI_novel_G002699	ko05205//Proteoglycans in cancer;ko04512//ECM-receptor interaction;ko05161//Hepatitis B	Environmental Information Processing;Human Diseases	Cancers: Overview;Infectious diseases: Viral;Signaling molecules and interaction	-2.01891156188584
BGI_novel_G002703	ko05165//Human papillomavirus infection;ko04530//Tight junction;ko04391//Hippo signaling pathway - fly;ko04390//Hippo signaling pathway	Cellular Processes;Environmental Information Processing;Human Diseases	Infectious diseases: Viral;Cellular community - eukaryotes;Signal transduction	7.7299451772040095
BGI_novel_G002711	ko05211//Renal cell carcinoma;ko04670//Leukocyte transendothelial migration;ko04013//MAPK signaling pathway - fly;ko05168//Herpes simplex infection;ko05205//Proteoglycans in cancer;ko04072//Phospholipase D signaling pathway;ko04360//Axon guidance;ko05220//Chronic myeloid leukemia;ko04722//Neurotrophin signaling pathway;ko04920//Adipocytokine signaling pathway;ko04014//Ras signaling pathway;ko0493…	Environmental Information Processing;Organismal Systems;Human Diseases	Development;Immune system;Infectious diseases: Bacterial;Endocrine system;Cancers: Specific types;Nervous system;Infectious diseases: Viral;Cancers: Overview;Signal transduction;Endocrine and metabolic diseases	-1.9144738550413898
BGI_novel_G002732	ko04070//Phosphatidylinositol signaling system	Environmental Information Processing	Signal transduction	-1.2424163237548602
BGI_novel_G002741	ko05168//Herpes simplex infection;ko03020//RNA polymerase;ko05016//Huntington disease	Human Diseases;Genetic Information Processing	Transcription;Neurodegenerative diseases;Infectious diseases: Viral	2.8348355146684403
BGI_novel_G002755	ko04015//Rap1 signaling pathway;ko04810//Regulation of actin cytoskeleton;ko05205//Proteoglycans in cancer;ko04024//cAMP signaling pathway;ko04014//Ras signaling pathway;ko04062//Chemokine signaling pathway;ko04530//Tight junction	Environmental Information Processing;Organismal Systems;Human Diseases;Cellular Processes	Immune system;Signal transduction;Cancers: Overview;Cellular community - eukaryotes;Cell motility	-1.09639598749809
BGI_novel_G002757	ko04024//cAMP signaling pathway;ko04530//Tight junction;ko04015//Rap1 signaling pathway;ko04062//Chemokine signaling pathway;ko04810//Regulation of actin cytoskeleton;ko04014//Ras signaling pathway;ko05205//Proteoglycans in cancer	Organismal Systems;Cellular Processes;Environmental Information Processing;Human Diseases	Cellular community - eukaryotes;Immune system;Signal transduction;Cancers: Overview;Cell motility	-1.81259461148339
BGI_novel_G002769	ko04912//GnRH signaling pathway;ko04928//Parathyroid hormone synthesis, secretion and action;ko04668//TNF signaling pathway	Organismal Systems;Environmental Information Processing	Signal transduction;Endocrine system	-5.843321406673089
BGI_novel_G002771	ko04912//GnRH signaling pathway;ko04668//TNF signaling pathway;ko04928//Parathyroid hormone synthesis, secretion and action	Organismal Systems;Environmental Information Processing	Signal transduction;Endocrine system	-1.44123816649916
BGI_novel_G002814	ko00190//Oxidative phosphorylation	Metabolism	Energy metabolism	-2.41159843081269
BGI_novel_G002816	ko05031//Amphetamine addiction;ko04130//SNARE interactions in vesicular transport;ko04911//Insulin secretion;ko04721//Synaptic vesicle cycle	Human Diseases;Organismal Systems;Genetic Information Processing	Substance dependence;Folding, sorting and degradation;Nervous system;Endocrine system	-1.15363204555677
BGI_novel_G002843	ko05010//Alzheimer disease;ko04010//MAPK signaling pathway	Human Diseases;Environmental Information Processing	Signal transduction;Neurodegenerative diseases	1.21740391692406
BGI_novel_G002866	ko04141//Protein processing in endoplasmic reticulum	Genetic Information Processing	Folding, sorting and degradation	1.32873280860804
BGI_novel_G002867	ko04141//Protein processing in endoplasmic reticulum	Genetic Information Processing	Folding, sorting and degradation	-2.6084891423557903
BGI_novel_G002876	ko00900//Terpenoid backbone biosynthesis;ko00981//Insect hormone biosynthesis	Metabolism	Metabolism of terpenoids and polyketides	-2.0391826303136598
BGI_novel_G002877	ko00900//Terpenoid backbone biosynthesis;ko00981//Insect hormone biosynthesis	Metabolism	Metabolism of terpenoids and polyketides	-1.4148774177768002
BGI_novel_G002940	ko04530//Tight junction	Cellular Processes	Cellular community - eukaryotes	-2.29081052046979
OF00228	ko00053//Ascorbate and aldarate metabolism;ko00562//Inositol phosphate metabolism	Metabolism	Carbohydrate metabolism	1.94324506827717
OF00392	ko04146//Peroxisome;ko04212//Longevity regulating pathway - worm;ko00073//Cutin, suberine and wax biosynthesis	Organismal Systems;Cellular Processes;Metabolism	Lipid metabolism;Aging;Transport and catabolism	2.37956125920269
OF00432	ko04612//Antigen processing and presentation;ko00514//Other types of O-glycan biosynthesis	Metabolism;Organismal Systems	Immune system;Glycan biosynthesis and metabolism	1.66254402541308
OF00443	ko04141//Protein processing in endoplasmic reticulum	Genetic Information Processing	Folding, sorting and degradation	1.69089398024952
OF00554	ko00900//Terpenoid backbone biosynthesis	Metabolism	Metabolism of terpenoids and polyketides	1.7537643427995402
OF00644	ko04152//AMPK signaling pathway;ko00010//Glycolysis / Gluconeogenesis;ko04910//Insulin signaling pathway;ko00020//Citrate cycle (TCA cycle);ko04920//Adipocytokine signaling pathway;ko00620//Pyruvate metabolism;ko04922//Glucagon signaling pathway;ko03320//PPAR signaling pathway;ko04964//Proximal tubule bicarbonate reclamation;ko04151//PI3K-Akt signaling pathway;ko04931//Insulin resistance;ko01100/…	Human Diseases;Environmental Information Processing;Metabolism;Organismal Systems	Endocrine and metabolic diseases;Global and overview maps;Excretory system;Signal transduction;Endocrine system;Carbohydrate metabolism	2.06760482355234
OF00771	ko05202//Transcriptional misregulation in cancer;ko03013//RNA transport;ko00514//Other types of O-glycan biosynthesis	Metabolism;Genetic Information Processing;Human Diseases	Cancers: Overview;Glycan biosynthesis and metabolism;Translation	1.6404943705911699
OF00809	ko00563//Glycosylphosphatidylinositol (GPI)-anchor biosynthesis	Metabolism	Glycan biosynthesis and metabolism	1.84911974067469
OF00848	ko00350//Tyrosine metabolism;ko01100//Metabolic pathways;ko04916//Melanogenesis	Organismal Systems;Metabolism	Global and overview maps;Endocrine system;Amino acid metabolism	1.27417599577852
OF00897	ko05222//Small cell lung cancer;ko05169//Epstein-Barr virus infection;ko05217//Basal cell carcinoma;ko05214//Glioma;ko04068//FoxO signaling pathway;ko05202//Transcriptional misregulation in cancer;ko05210//Colorectal cancer;ko04218//Cellular senescence;ko04010//MAPK signaling pathway;ko05220//Chronic myeloid leukemia;ko05224//Breast cancer;ko05223//Non-small cell lung cancer;ko05216//Thyroid canc…	Human Diseases;Environmental Information Processing;Cellular Processes	Infectious diseases: Viral;Cell growth and death;Cancers: Overview;Signal transduction;Cancers: Specific types	1.2527015367578702
OF00935	ko05205//Proteoglycans in cancer;ko04142//Lysosome	Human Diseases;Cellular Processes	Cancers: Overview;Transport and catabolism	1.1413004921680001
OF01246	ko04970//Salivary secretion;ko04080//Neuroactive ligand-receptor interaction;ko04020//Calcium signaling pathway;ko04810//Regulation of actin cytoskeleton;ko04971//Gastric acid secretion;ko04911//Insulin secretion;ko04972//Pancreatic secretion;ko04725//Cholinergic synapse;ko04742//Taste transduction	Organismal Systems;Environmental Information Processing;Cellular Processes	Nervous system;Cell motility;Sensory system;Signal transduction;Endocrine system;Signaling molecules and interaction;Digestive system	-1.3428990316182399
OF01497	ko04657//IL-17 signaling pathway	Organismal Systems	Immune system	-1.3326306961644099
OF01524	ko04913//Ovarian steroidogenesis;ko04975//Fat digestion and absorption;ko04979//Cholesterol metabolism;ko04925//Aldosterone synthesis and secretion;ko04976//Bile secretion;ko04934//Cushing syndrome;ko04145//Phagosome;ko04927//Cortisol synthesis and secretion;ko05160//Hepatitis C;ko04977//Vitamin digestion and absorption	Organismal Systems;Cellular Processes;Human Diseases	Digestive system;Endocrine system;Endocrine and metabolic diseases;Infectious diseases: Viral;Transport and catabolism	-1.47737569078662
OF01568	ko01100//Metabolic pathways;ko00480//Glutathione metabolism;ko00330//Arginine and proline metabolism	Metabolism	Amino acid metabolism;Metabolism of other amino acids;Global and overview maps	-1.13263088687046
OF01639	ko00650//Butanoate metabolism;ko04940//Type I diabetes mellitus;ko04727//GABAergic synapse;ko00250//Alanine, aspartate and glutamate metabolism;ko01100//Metabolic pathways;ko00430//Taurine and hypotaurine metabolism;ko00410//beta-Alanine metabolism	Metabolism;Human Diseases;Organismal Systems	Carbohydrate metabolism;Endocrine and metabolic diseases;Metabolism of other amino acids;Amino acid metabolism;Nervous system;Global and overview maps	4.9486554142256
OF01853	ko00514//Other types of O-glycan biosynthesis	Metabolism	Glycan biosynthesis and metabolism	5.1292276598674205
OF01945	ko01100//Metabolic pathways;ko00130//Ubiquinone and other terpenoid-quinone biosynthesis;ko00360//Phenylalanine metabolism	Metabolism	Metabolism of cofactors and vitamins;Global and overview maps;Amino acid metabolism	2.3909143822394703
OF01959	ko00360//Phenylalanine metabolism;ko00130//Ubiquinone and other terpenoid-quinone biosynthesis;ko01100//Metabolic pathways	Metabolism	Amino acid metabolism;Metabolism of cofactors and vitamins;Global and overview maps	-1.00212772422456
OF01969	ko05034//Alcoholism;ko05322//Systemic lupus erythematosus;ko04217//Necroptosis	Human Diseases;Cellular Processes	Immune diseases;Substance dependence;Cell growth and death	4.6446492273355
OF01979	ko03460//Fanconi anemia pathway;ko03420//Nucleotide excision repair	Genetic Information Processing	Replication and repair	-3.04569802263326
OF02009	ko04320//Dorso-ventral axis formation	Organismal Systems	Development	-1.1540912917455801
OF02039	ko00310//Lysine degradation	Metabolism	Amino acid metabolism	1.85584879731881
OF02135	ko00310//Lysine degradation	Metabolism	Amino acid metabolism	-2.76559010344052
OF02150	ko01230//Biosynthesis of amino acids;ko01200//Carbon metabolism;ko01100//Metabolic pathways;ko00260//Glycine, serine and threonine metabolism	Metabolism	Amino acid metabolism;Global and overview maps	1.9778770489266597
OF02205	ko04214//Apoptosis - fly	Cellular Processes	Cell growth and death	-1.32562162702694
OF02207	ko05016//Huntington disease	Human Diseases	Neurodegenerative diseases	1.20096341346634
OF02234	ko03018//RNA degradation	Genetic Information Processing	Folding, sorting and degradation	1.26588812803265
OF02235	ko04520//Adherens junction;ko04666//Fc gamma R-mediated phagocytosis;ko05131//Shigellosis;ko05231//Choline metabolism in cancer;ko05100//Bacterial invasion of epithelial cells;ko04144//Endocytosis;ko03020//RNA polymerase;ko04810//Regulation of actin cytoskeleton;ko05016//Huntington disease;ko05132//Salmonella infection;ko04062//Chemokine signaling pathway;ko05168//Herpes simplex infection;ko05130…	Genetic Information Processing;Cellular Processes;Human Diseases;Organismal Systems	Transport and catabolism;Neurodegenerative diseases;Transcription;Infectious diseases: Viral;Immune system;Cancers: Overview;Cell motility;Cellular community - eukaryotes;Infectious diseases: Bacterial	1.37836096329328
OF02287	ko04140//Autophagy - animal;ko04068//FoxO signaling pathway;ko05134//Legionellosis;ko04137//Mitophagy - animal	Environmental Information Processing;Human Diseases;Cellular Processes	Infectious diseases: Bacterial;Transport and catabolism;Signal transduction	1.15397986121107
OF02452	ko01100//Metabolic pathways;ko00350//Tyrosine metabolism	Metabolism	Amino acid metabolism;Global and overview maps	-4.95823518138292
OF02490	ko01100//Metabolic pathways;ko00053//Ascorbate and aldarate metabolism	Metabolism	Global and overview maps;Carbohydrate metabolism	1.2223370642588998
OF02545	ko00514//Other types of O-glycan biosynthesis;ko04931//Insulin resistance	Metabolism;Human Diseases	Glycan biosynthesis and metabolism;Endocrine and metabolic diseases	-1.04268550318223
OF02598	ko05032//Morphine addiction;ko04727//GABAergic synapse;ko05033//Nicotine addiction;ko04080//Neuroactive ligand-receptor interaction;ko04723//Retrograde endocannabinoid signaling	Organismal Systems;Human Diseases;Environmental Information Processing	Nervous system;Substance dependence;Signaling molecules and interaction	4.99409838498677
OF02663	ko05202//Transcriptional misregulation in cancer;ko04930//Type II diabetes mellitus;ko04928//Parathyroid hormone synthesis, secretion and action;ko05321//Inflammatory bowel disease (IBD);ko04950//Maturity onset diabetes of the young;ko04658//Th1 and Th2 cell differentiation	Organismal Systems;Human Diseases	Immune diseases;Endocrine and metabolic diseases;Endocrine system;Cancers: Overview;Immune system	-7.49739399249095
OF02677	ko01100//Metabolic pathways;ko00230//Purine metabolism	Metabolism	Nucleotide metabolism;Global and overview maps	1.93321100983458
OF02764	ko05132//Salmonella infection;ko05414//Dilated cardiomyopathy (DCM);ko05412//Arrhythmogenic right ventricular cardiomyopathy (ARVC);ko05130//Pathogenic Escherichia coli infection;ko04714//Thermogenesis;ko05410//Hypertrophic cardiomyopathy (HCM);ko04210//Apoptosis;ko05110//Vibrio cholerae infection;ko05131//Shigellosis;ko05418//Fluid shear stress and atherosclerosis;ko04670//Leukocyte transendothe…	Human Diseases;Cellular Processes;Environmental Information Processing;Organismal Systems	Cellular community - eukaryotes;Sensory system;Endocrine system;Cancers: Specific types;Cell growth and death;Infectious diseases: Bacterial;Transport and catabolism;Cancers: Overview;Signal transduction;Environmental adaptation;Cardiovascular diseases;Cell motility;Infectious diseases: Viral;Immune system	-2.3911945886590202
OF02844	ko00260//Glycine, serine and threonine metabolism	Metabolism	Amino acid metabolism	2.5916064262365297
OF02852	ko00310//Lysine degradation	Metabolism	Amino acid metabolism	-4.5741222552989695
OF03071	ko04540//Gap junction;ko03013//RNA transport;ko04145//Phagosome;ko04530//Tight junction;ko00514//Other types of O-glycan biosynthesis;ko00310//Lysine degradation;ko04210//Apoptosis;ko05130//Pathogenic Escherichia coli infection	Genetic Information Processing;Cellular Processes;Human Diseases;Metabolism	Cellular community - eukaryotes;Translation;Cell growth and death;Amino acid metabolism;Infectious diseases: Bacterial;Transport and catabolism;Glycan biosynthesis and metabolism	-1.01325858917342
OF03127	ko03013//RNA transport;ko03015//mRNA surveillance pathway	Genetic Information Processing	Translation	-1.29383821316735
OF03261	ko04080//Neuroactive ligand-receptor interaction;ko04912//GnRH signaling pathway	Organismal Systems;Environmental Information Processing	Signaling molecules and interaction;Endocrine system	-1.4805666938336701
OF03304	ko04210//Apoptosis;ko04142//Lysosome	Cellular Processes	Cell growth and death;Transport and catabolism	-1.0368450160792801
OF03306	ko01100//Metabolic pathways;ko03320//PPAR signaling pathway;ko00561//Glycerolipid metabolism	Organismal Systems;Metabolism	Global and overview maps;Lipid metabolism;Endocrine system	1.7409654273108
OF03421	ko04340//Hedgehog signaling pathway;ko05165//Human papillomavirus infection;ko04310//Wnt signaling pathway;ko05162//Measles;ko04068//FoxO signaling pathway;ko05203//Viral carcinogenesis;ko04630//Jak-STAT signaling pathway;ko04151//PI3K-Akt signaling pathway;ko04218//Cellular senescence;ko04917//Prolactin signaling pathway;ko04510//Focal adhesion;ko05169//Epstein-Barr virus infection;ko05166//Huma…	Cellular Processes;Human Diseases;Organismal Systems;Environmental Information Processing	Infectious diseases: Viral;Cell growth and death;Cellular community - eukaryotes;Cancers: Overview;Signal transduction;Endocrine system	1.8863317682440002
OF03435	ko00310//Lysine degradation	Metabolism	Amino acid metabolism	-2.28963913983333
OF03525	ko01522//Endocrine resistance;ko04919//Thyroid hormone signaling pathway;ko05202//Transcriptional misregulation in cancer	Organismal Systems;Human Diseases	Endocrine system;Drug resistance: Antineoplastic;Cancers: Overview	-1.43628247818756
OF03630	ko01100//Metabolic pathways;ko00230//Purine metabolism;ko00760//Nicotinate and nicotinamide metabolism;ko00240//Pyrimidine metabolism	Metabolism	Metabolism of cofactors and vitamins;Global and overview maps;Nucleotide metabolism	1.74588269386452
OF03659	ko04610//Complement and coagulation cascades	Organismal Systems	Immune system	1.5836828446255902
OF03834	ko04212//Longevity regulating pathway - worm;ko04213//Longevity regulating pathway - multiple species;ko04950//Maturity onset diabetes of the young	Human Diseases;Organismal Systems	Endocrine and metabolic diseases;Aging	-1.47280835421268
OF03956	ko00100//Steroid biosynthesis;ko04979//Cholesterol metabolism	Organismal Systems;Metabolism	Digestive system;Lipid metabolism	2.05820423097689
OF04010	ko05146//Amoebiasis;ko05226//Gastric cancer	Human Diseases	Cancers: Specific types;Infectious diseases: Parasitic	3.06163826888889
OF04011	ko05146//Amoebiasis;ko05226//Gastric cancer	Human Diseases	Infectious diseases: Parasitic;Cancers: Specific types	6.31004948513808
OF04012	ko05146//Amoebiasis;ko05226//Gastric cancer	Human Diseases	Cancers: Specific types;Infectious diseases: Parasitic	4.56259698191852
OF04013	ko05226//Gastric cancer;ko05146//Amoebiasis	Human Diseases	Cancers: Specific types;Infectious diseases: Parasitic	3.8381089598622204
OF04014	ko05146//Amoebiasis;ko05226//Gastric cancer	Human Diseases	Cancers: Specific types;Infectious diseases: Parasitic	4.18442686536325
OF04016	ko05226//Gastric cancer;ko05146//Amoebiasis	Human Diseases	Cancers: Specific types;Infectious diseases: Parasitic	2.67794027131018
OF04017	ko05146//Amoebiasis;ko05226//Gastric cancer	Human Diseases	Cancers: Specific types;Infectious diseases: Parasitic	4.2611765978925895
OF04083	ko01100//Metabolic pathways;ko00520//Amino sugar and nucleotide sugar metabolism	Metabolism	Global and overview maps;Carbohydrate metabolism	1.15605336081044
OF04090	ko00520//Amino sugar and nucleotide sugar metabolism;ko01100//Metabolic pathways	Metabolism	Carbohydrate metabolism;Global and overview maps	1.78200802503944
OF04140	ko04144//Endocytosis	Cellular Processes	Transport and catabolism	-1.02862450927431
OF04198	ko04740//Olfactory transduction;ko04750//Inflammatory mediator regulation of TRP channels;ko04024//cAMP signaling pathway;ko05170//Human immunodeficiency virus 1 infection;ko04910//Insulin signaling pathway;ko04625//C-type lectin receptor signaling pathway;ko05418//Fluid shear stress and atherosclerosis;ko04261//Adrenergic signaling in cardiomyocytes;ko05214//Glioma;ko04015//Rap1 signaling pathwa…	Environmental Information Processing;Organismal Systems;Cellular Processes;Human Diseases	Immune system;Signal transduction;Nervous system;Infectious diseases: Bacterial;Neurodegenerative diseases;Cancers: Overview;Sensory system;Substance dependence;Environmental adaptation;Endocrine system;Cancers: Specific types;Infectious diseases: Viral;Cardiovascular diseases;Circulatory system;Digestive system;Cell growth and death	5.289692332060669
OF04209	ko05165//Human papillomavirus infection;ko05146//Amoebiasis;ko04933//AGE-RAGE signaling pathway in diabetic complications;ko04926//Relaxin signaling pathway;ko04510//Focal adhesion;ko04512//ECM-receptor interaction;ko04611//Platelet activation;ko04151//PI3K-Akt signaling pathway;ko04974//Protein digestion and absorption	Environmental Information Processing;Organismal Systems;Cellular Processes;Human Diseases	Digestive system;Endocrine and metabolic diseases;Signaling molecules and interaction;Signal transduction;Infectious diseases: Parasitic;Infectious diseases: Viral;Immune system;Cellular community - eukaryotes;Endocrine system	1.6718152088667801
OF04233	ko01100//Metabolic pathways;ko00380//Tryptophan metabolism	Metabolism	Global and overview maps;Amino acid metabolism	1.8225626205719399
OF04277	ko00270//Cysteine and methionine metabolism;ko01100//Metabolic pathways;ko00430//Taurine and hypotaurine metabolism	Metabolism	Global and overview maps;Metabolism of other amino acids;Amino acid metabolism	1.0015186357289398
OF04320	ko00981//Insect hormone biosynthesis	Metabolism	Metabolism of terpenoids and polyketides	-2.0737123988028503
OF04438	ko04070//Phosphatidylinositol signaling system;ko00030//Pentose phosphate pathway;ko00053//Ascorbate and aldarate metabolism;ko00562//Inositol phosphate metabolism;ko01200//Carbon metabolism;ko01100//Metabolic pathways	Environmental Information Processing;Metabolism	Global and overview maps;Signal transduction;Carbohydrate metabolism	1.12699047330051
OF04515	ko05226//Gastric cancer;ko05146//Amoebiasis	Human Diseases	Cancers: Specific types;Infectious diseases: Parasitic	-1.6153474678599098
OF04568	ko04142//Lysosome	Cellular Processes	Transport and catabolism	2.19802695591958
OF04581	ko04610//Complement and coagulation cascades	Organismal Systems	Immune system	2.19603322484642
OF04590	ko03020//RNA polymerase;ko05168//Herpes simplex infection;ko00310//Lysine degradation;ko05016//Huntington disease	Metabolism;Human Diseases;Genetic Information Processing	Infectious diseases: Viral;Amino acid metabolism;Neurodegenerative diseases;Transcription	4.62672731933824
OF04689	ko01100//Metabolic pathways;ko00330//Arginine and proline metabolism	Metabolism	Global and overview maps;Amino acid metabolism	-1.20964158496387
OF04757	ko05120//Epithelial cell signaling in Helicobacter pylori infection	Human Diseases	Infectious diseases: Bacterial	2.4996781532254704
OF04763	ko00350//Tyrosine metabolism;ko01100//Metabolic pathways	Metabolism	Amino acid metabolism;Global and overview maps	1.05665758547068
OF04783	ko01100//Metabolic pathways;ko00790//Folate biosynthesis	Metabolism	Global and overview maps;Metabolism of cofactors and vitamins	-1.25449591571986
OF04816	ko00520//Amino sugar and nucleotide sugar metabolism;ko01100//Metabolic pathways	Metabolism	Global and overview maps;Carbohydrate metabolism	1.00429011319842
OF04910	ko00250//Alanine, aspartate and glutamate metabolism	Metabolism	Amino acid metabolism	1.6860442309169799
OF05006	ko05110//Vibrio cholerae infection;ko05165//Human papillomavirus infection;ko04142//Lysosome;ko04145//Phagosome;ko04966//Collecting duct acid secretion;ko05152//Tuberculosis;ko04721//Synaptic vesicle cycle;ko05323//Rheumatoid arthritis;ko00531//Glycosaminoglycan degradation;ko00190//Oxidative phosphorylation;ko05205//Proteoglycans in cancer;ko05120//Epithelial cell signaling in Helicobacter pylor…	Organismal Systems;Cellular Processes;Human Diseases;Metabolism	Infectious diseases: Viral;Excretory system;Immune diseases;Infectious diseases: Bacterial;Glycan biosynthesis and metabolism;Transport and catabolism;Nervous system;Global and overview maps;Cancers: Overview;Energy metabolism	2.15724203603702
OF05109	ko01100//Metabolic pathways;ko01523//Antifolate resistance;ko00230//Purine metabolism;ko00670//One carbon pool by folate	Human Diseases;Metabolism	Metabolism of cofactors and vitamins;Drug resistance: Antineoplastic;Nucleotide metabolism;Global and overview maps	1.3233831220443601
OF05218	ko05131//Shigellosis;ko04920//Adipocytokine signaling pathway;ko04722//Neurotrophin signaling pathway;ko05160//Hepatitis C;ko04071//Sphingolipid signaling pathway;ko05165//Human papillomavirus infection;ko04621//NOD-like receptor signaling pathway;ko05146//Amoebiasis;ko04662//B cell receptor signaling pathway;ko05169//Epstein-Barr virus infection;ko04024//cAMP signaling pathway;ko04620//Toll-like…	Human Diseases;Cellular Processes;Organismal Systems;Environmental Information Processing	Immune diseases;Endocrine and metabolic diseases;Signal transduction;Drug resistance: Antineoplastic;Cardiovascular diseases;Nervous system;Development;Substance dependence;Cell growth and death;Infectious diseases: Parasitic;Aging;Endocrine system;Infectious diseases: Bacterial;Infectious diseases: Viral;Cancers: Overview;Cancers: Specific types;Immune system	-2.17614021172705
OF05407	ko04810//Regulation of actin cytoskeleton	Cellular Processes	Cell motility	1.28723726379526
OF05534	ko05164//Influenza A;ko04972//Pancreatic secretion;ko04974//Protein digestion and absorption;ko04080//Neuroactive ligand-receptor interaction	Organismal Systems;Environmental Information Processing;Human Diseases	Signaling molecules and interaction;Digestive system;Infectious diseases: Viral	1.63813208261049
OF05585	ko04217//Necroptosis;ko04621//NOD-like receptor signaling pathway	Cellular Processes;Organismal Systems	Cell growth and death;Immune system	-1.5431976821040703
OF05625	ko00073//Cutin, suberine and wax biosynthesis;ko04212//Longevity regulating pathway - worm;ko04146//Peroxisome	Metabolism;Organismal Systems;Cellular Processes	Aging;Transport and catabolism;Lipid metabolism	1.74541334180085
OF05629	ko04218//Cellular senescence;ko01100//Metabolic pathways;ko00510//N-Glycan biosynthesis	Cellular Processes;Metabolism	Cell growth and death;Glycan biosynthesis and metabolism;Global and overview maps	-1.4754604738853703
OF05681	ko04977//Vitamin digestion and absorption;ko04975//Fat digestion and absorption;ko00561//Glycerolipid metabolism;ko01100//Metabolic pathways;ko04972//Pancreatic secretion	Metabolism;Organismal Systems	Lipid metabolism;Global and overview maps;Digestive system	1.67651663369093
OF05683	ko05146//Amoebiasis;ko05226//Gastric cancer	Human Diseases	Infectious diseases: Parasitic;Cancers: Specific types	5.289692332060669
OF05959	ko00310//Lysine degradation;ko00600//Sphingolipid metabolism;ko01100//Metabolic pathways;ko04142//Lysosome;ko00511//Other glycan degradation	Metabolism;Cellular Processes	Glycan biosynthesis and metabolism;Amino acid metabolism;Global and overview maps;Transport and catabolism;Lipid metabolism	-1.8271989289354098
OF05966	ko04213//Longevity regulating pathway - multiple species;ko04612//Antigen processing and presentation;ko05134//Legionellosis;ko04144//Endocytosis;ko04010//MAPK signaling pathway;ko05145//Toxoplasmosis;ko05162//Measles;ko03040//Spliceosome;ko04141//Protein processing in endoplasmic reticulum;ko04915//Estrogen signaling pathway;ko05164//Influenza A	Organismal Systems;Genetic Information Processing;Environmental Information Processing;Human Diseases;Cellular Processes	Immune system;Signal transduction;Infectious diseases: Bacterial;Transport and catabolism;Infectious diseases: Parasitic;Infectious diseases: Viral;Folding, sorting and degradation;Aging;Transcription;Endocrine system	3.09673750054994
OF06023	ko01100//Metabolic pathways;ko00830//Retinol metabolism	Metabolism	Metabolism of cofactors and vitamins;Global and overview maps	-2.65867489952401
OF06025	ko04010//MAPK signaling pathway	Environmental Information Processing	Signal transduction	-1.63503654916915
OF06084	ko04910//Insulin signaling pathway;ko01100//Metabolic pathways;ko01200//Carbon metabolism;ko00051//Fructose and mannose metabolism;ko04152//AMPK signaling pathway;ko00030//Pentose phosphate pathway;ko00010//Glycolysis / Gluconeogenesis	Metabolism;Environmental Information Processing;Organismal Systems	Carbohydrate metabolism;Signal transduction;Global and overview maps;Endocrine system	1.55577652226642
OF06102	ko00310//Lysine degradation	Metabolism	Amino acid metabolism	-1.2952148493883602
OF06142	ko05014//Amyotrophic lateral sclerosis (ALS)	Human Diseases	Neurodegenerative diseases	-1.08464656092523
OF06198	ko05202//Transcriptional misregulation in cancer;ko03008//Ribosome biogenesis in eukaryotes	Genetic Information Processing;Human Diseases	Translation;Cancers: Overview	1.0905022218492
OF06209	ko00310//Lysine degradation	Metabolism	Amino acid metabolism	-1.32746899104864
OF06254	ko04010//MAPK signaling pathway;ko04151//PI3K-Akt signaling pathway;ko04014//Ras signaling pathway;ko04066//HIF-1 signaling pathway;ko04015//Rap1 signaling pathway	Environmental Information Processing	Signal transduction	-1.10804648929333
OF06275	ko04974//Protein digestion and absorption;ko04512//ECM-receptor interaction;ko05165//Human papillomavirus infection;ko04151//PI3K-Akt signaling pathway;ko04510//Focal adhesion	Cellular Processes;Environmental Information Processing;Human Diseases;Organismal Systems	Signaling molecules and interaction;Signal transduction;Digestive system;Cellular community - eukaryotes;Infectious diseases: Viral	5.5495594588157795
OF06344	ko05164//Influenza A	Human Diseases	Infectious diseases: Viral	-1.3664243723108602
OF06377	ko04145//Phagosome;ko05152//Tuberculosis	Human Diseases;Cellular Processes	Transport and catabolism;Infectious diseases: Bacterial	2.2116898200593997
OF06382	ko04624//Toll and Imd signaling pathway	Organismal Systems	Immune system	1.6740330341166
OF06450	ko00592//alpha-Linolenic acid metabolism;ko03015//mRNA surveillance pathway;ko03320//PPAR signaling pathway;ko03013//RNA transport;ko01212//Fatty acid metabolism;ko01040//Biosynthesis of unsaturated fatty acids	Metabolism;Organismal Systems;Genetic Information Processing	Translation;Global and overview maps;Lipid metabolism;Endocrine system	3.44839007807973
OF06459	ko04392//Hippo signaling pathway - multiple species;ko04391//Hippo signaling pathway - fly	Environmental Information Processing	Signal transduction	-5.12976228742173
OF06477	ko05146//Amoebiasis;ko05226//Gastric cancer	Human Diseases	Cancers: Specific types;Infectious diseases: Parasitic	1.1960929650083798
OF06626	ko04391//Hippo signaling pathway - fly	Environmental Information Processing	Signal transduction	5.13600088846285
OF06783	ko05134//Legionellosis;ko05145//Toxoplasmosis;ko04010//MAPK signaling pathway;ko04915//Estrogen signaling pathway;ko04213//Longevity regulating pathway - multiple species;ko04144//Endocytosis;ko04612//Antigen processing and presentation;ko04141//Protein processing in endoplasmic reticulum;ko05164//Influenza A;ko03040//Spliceosome;ko05162//Measles	Organismal Systems;Environmental Information Processing;Genetic Information Processing;Cellular Processes;Human Diseases	Transport and catabolism;Endocrine system;Aging;Infectious diseases: Viral;Signal transduction;Folding, sorting and degradation;Immune system;Transcription;Infectious diseases: Bacterial;Infectious diseases: Parasitic	2.43433954460744
OF06784	ko04213//Longevity regulating pathway - multiple species;ko03040//Spliceosome;ko05162//Measles;ko04612//Antigen processing and presentation;ko04010//MAPK signaling pathway;ko04915//Estrogen signaling pathway;ko05145//Toxoplasmosis;ko05164//Influenza A;ko04141//Protein processing in endoplasmic reticulum;ko05134//Legionellosis;ko04144//Endocytosis	Cellular Processes;Human Diseases;Genetic Information Processing;Organismal Systems;Environmental Information Processing	Signal transduction;Infectious diseases: Parasitic;Transcription;Aging;Infectious diseases: Viral;Endocrine system;Infectious diseases: Bacterial;Folding, sorting and degradation;Transport and catabolism;Immune system	2.4809518468562404
OF06922	ko01100//Metabolic pathways;ko00230//Purine metabolism	Metabolism	Global and overview maps;Nucleotide metabolism	1.6435213399371
OF06946	ko04110//Cell cycle;ko04114//Oocyte meiosis;ko04914//Progesterone-mediated oocyte maturation	Cellular Processes;Organismal Systems	Endocrine system;Cell growth and death	-1.30615848480322
OF07087	ko04213//Longevity regulating pathway - multiple species;ko04141//Protein processing in endoplasmic reticulum	Organismal Systems;Genetic Information Processing	Folding, sorting and degradation;Aging	2.4649762493416296
OF07090	ko04141//Protein processing in endoplasmic reticulum;ko04213//Longevity regulating pathway - multiple species	Organismal Systems;Genetic Information Processing	Folding, sorting and degradation;Aging	3.79534015944943
OF07091	ko04141//Protein processing in endoplasmic reticulum;ko04213//Longevity regulating pathway - multiple species	Organismal Systems;Genetic Information Processing	Folding, sorting and degradation;Aging	3.2844144534304704
OF07092	ko04213//Longevity regulating pathway - multiple species;ko04141//Protein processing in endoplasmic reticulum	Organismal Systems;Genetic Information Processing	Aging;Folding, sorting and degradation	3.17641434531187
OF07093	ko04213//Longevity regulating pathway - multiple species;ko04141//Protein processing in endoplasmic reticulum	Genetic Information Processing;Organismal Systems	Aging;Folding, sorting and degradation	1.6393273561178703
OF07095	ko04141//Protein processing in endoplasmic reticulum;ko04213//Longevity regulating pathway - multiple species	Organismal Systems;Genetic Information Processing	Aging;Folding, sorting and degradation	4.455997017824281
OF07096	ko04141//Protein processing in endoplasmic reticulum;ko04213//Longevity regulating pathway - multiple species	Organismal Systems;Genetic Information Processing	Folding, sorting and degradation;Aging	4.58951624024117
OF07159	ko05014//Amyotrophic lateral sclerosis (ALS);ko05414//Dilated cardiomyopathy (DCM);ko05410//Hypertrophic cardiomyopathy (HCM)	Human Diseases	Neurodegenerative diseases;Cardiovascular diseases	-1.47540683450152
OF07300	ko00310//Lysine degradation	Metabolism	Amino acid metabolism	2.8959139521536295
OF07453	ko05130//Pathogenic Escherichia coli infection;ko04666//Fc gamma R-mediated phagocytosis;ko05206//MicroRNAs in cancer	Human Diseases;Organismal Systems	Infectious diseases: Bacterial;Immune system;Cancers: Overview	3.6505740612926094
OF07922	ko01100//Metabolic pathways;ko00040//Pentose and glucuronate interconversions	Metabolism	Global and overview maps;Carbohydrate metabolism	-1.3486946579410901
OF08039	ko00981//Insect hormone biosynthesis	Metabolism	Metabolism of terpenoids and polyketides	-1.0901468568885
OF08049	ko01100//Metabolic pathways;ko00030//Pentose phosphate pathway;ko00260//Glycine, serine and threonine metabolism	Metabolism	Amino acid metabolism;Carbohydrate metabolism;Global and overview maps	-1.9582351813829197
OF08296	ko04212//Longevity regulating pathway - worm;ko03040//Spliceosome	Genetic Information Processing;Organismal Systems	Transcription;Aging	3.0192808044657005
OF08297	ko04512//ECM-receptor interaction;ko05200//Pathways in cancer;ko04510//Focal adhesion;ko04974//Protein digestion and absorption;ko04933//AGE-RAGE signaling pathway in diabetic complications;ko04610//Complement and coagulation cascades;ko04926//Relaxin signaling pathway;ko05165//Human papillomavirus infection;ko05146//Amoebiasis;ko05222//Small cell lung cancer;ko04151//PI3K-Akt signaling pathway	Human Diseases;Environmental Information Processing;Cellular Processes;Organismal Systems	Digestive system;Cancers: Overview;Cancers: Specific types;Signaling molecules and interaction;Endocrine and metabolic diseases;Immune system;Cellular community - eukaryotes;Endocrine system;Signal transduction;Infectious diseases: Viral;Infectious diseases: Parasitic	2.12329470411368
OF08309	ko04146//Peroxisome	Cellular Processes	Transport and catabolism	-1.01755627231811
OF08579	ko04218//Cellular senescence	Cellular Processes	Cell growth and death	2.39931682323517
OF08601	ko04512//ECM-receptor interaction;ko05161//Hepatitis B;ko04979//Cholesterol metabolism;ko05205//Proteoglycans in cancer;ko04918//Thyroid hormone synthesis;ko04340//Hedgehog signaling pathway	Organismal Systems;Human Diseases;Environmental Information Processing	Digestive system;Signal transduction;Infectious diseases: Viral;Signaling molecules and interaction;Endocrine system;Cancers: Overview	2.32006598110419
OF08631	ko04214//Apoptosis - fly;ko04215//Apoptosis - multiple species	Cellular Processes	Cell growth and death	1.82603612756165
OF08683	ko01100//Metabolic pathways;ko00564//Glycerophospholipid metabolism;ko04725//Cholinergic synapse;ko00983//Drug metabolism - other enzymes	Organismal Systems;Metabolism	Nervous system;Xenobiotics biodegradation and metabolism;Lipid metabolism;Global and overview maps	1.4747242258931899
OF08701	ko04140//Autophagy - animal	Cellular Processes	Transport and catabolism	-1.03064367691097
OF08705	ko00310//Lysine degradation	Metabolism	Amino acid metabolism	1.03553286490557
OF08744	ko04975//Fat digestion and absorption;ko04972//Pancreatic secretion;ko00561//Glycerolipid metabolism;ko01100//Metabolic pathways;ko04977//Vitamin digestion and absorption	Organismal Systems;Metabolism	Lipid metabolism;Global and overview maps;Digestive system	-4.76112379331542
OF08745	ko04975//Fat digestion and absorption;ko04977//Vitamin digestion and absorption;ko00561//Glycerolipid metabolism;ko01100//Metabolic pathways;ko04972//Pancreatic secretion	Organismal Systems;Metabolism	Lipid metabolism;Global and overview maps;Digestive system	-4.5816353530425795
OF08746	ko01100//Metabolic pathways;ko04977//Vitamin digestion and absorption;ko00561//Glycerolipid metabolism;ko04972//Pancreatic secretion;ko04975//Fat digestion and absorption	Organismal Systems;Metabolism	Lipid metabolism;Digestive system;Global and overview maps	-4.68601225587847
OF08747	ko01100//Metabolic pathways;ko04975//Fat digestion and absorption;ko04972//Pancreatic secretion;ko00561//Glycerolipid metabolism;ko04977//Vitamin digestion and absorption	Metabolism;Organismal Systems	Global and overview maps;Digestive system;Lipid metabolism	-4.870969494183299
OF08748	ko04975//Fat digestion and absorption;ko04977//Vitamin digestion and absorption;ko01100//Metabolic pathways;ko04972//Pancreatic secretion;ko00561//Glycerolipid metabolism	Metabolism;Organismal Systems	Digestive system;Global and overview maps;Lipid metabolism	-6.55638001138394
OF08749	ko00561//Glycerolipid metabolism;ko04977//Vitamin digestion and absorption;ko04972//Pancreatic secretion;ko01100//Metabolic pathways;ko04975//Fat digestion and absorption	Organismal Systems;Metabolism	Lipid metabolism;Digestive system;Global and overview maps	-8.82899993558891
OF08750	ko04977//Vitamin digestion and absorption;ko00561//Glycerolipid metabolism;ko01100//Metabolic pathways;ko04972//Pancreatic secretion;ko04975//Fat digestion and absorption	Organismal Systems;Metabolism	Global and overview maps;Lipid metabolism;Digestive system	-7.16833164868601
OF08751	ko01100//Metabolic pathways;ko00561//Glycerolipid metabolism;ko04972//Pancreatic secretion;ko04977//Vitamin digestion and absorption;ko04975//Fat digestion and absorption	Organismal Systems;Metabolism	Global and overview maps;Lipid metabolism;Digestive system	-3.28837658311796
OF08763	ko00770//Pantothenate and CoA biosynthesis;ko00290//Valine, leucine and isoleucine biosynthesis;ko00270//Cysteine and methionine metabolism;ko00280//Valine, leucine and isoleucine degradation;ko01230//Biosynthesis of amino acids;ko01100//Metabolic pathways;ko01210//2-Oxocarboxylic acid metabolism	Metabolism	Amino acid metabolism;Metabolism of cofactors and vitamins;Global and overview maps	3.2343325630631203
OF08805	ko00350//Tyrosine metabolism;ko01100//Metabolic pathways	Metabolism	Global and overview maps;Amino acid metabolism	-2.03150127002988
OF08824	ko05132//Salmonella infection;ko04520//Adherens junction;ko05231//Choline metabolism in cancer;ko04666//Fc gamma R-mediated phagocytosis;ko05131//Shigellosis;ko04810//Regulation of actin cytoskeleton;ko04320//Dorso-ventral axis formation;ko05100//Bacterial invasion of epithelial cells	Organismal Systems;Human Diseases;Cellular Processes	Development;Immune system;Cell motility;Infectious diseases: Bacterial;Cellular community - eukaryotes;Cancers: Overview	-1.5431976821040703
OF08840	ko04933//AGE-RAGE signaling pathway in diabetic complications;ko04621//NOD-like receptor signaling pathway;ko04750//Inflammatory mediator regulation of TRP channels;ko04625//C-type lectin receptor signaling pathway;ko04270//Vascular smooth muscle contraction;ko04930//Type II diabetes mellitus;ko04140//Autophagy - animal;ko04666//Fc gamma R-mediated phagocytosis;ko04931//Insulin resistance;ko04722…	Cellular Processes;Organismal Systems;Human Diseases	Immune system;Sensory system;Endocrine system;Nervous system;Endocrine and metabolic diseases;Transport and catabolism;Circulatory system	-1.36524198966404
OF09097	ko00590//Arachidonic acid metabolism;ko04014//Ras signaling pathway;ko00564//Glycerophospholipid metabolism;ko00592//alpha-Linolenic acid metabolism;ko00591//Linoleic acid metabolism;ko01100//Metabolic pathways;ko04972//Pancreatic secretion;ko04975//Fat digestion and absorption;ko00565//Ether lipid metabolism;ko04270//Vascular smooth muscle contraction	Metabolism;Environmental Information Processing;Organismal Systems	Signal transduction;Digestive system;Global and overview maps;Lipid metabolism;Circulatory system	1.66077693741433
OF09219	ko00310//Lysine degradation	Metabolism	Amino acid metabolism	-1.0303169603775
OF09307	ko01100//Metabolic pathways;ko01040//Biosynthesis of unsaturated fatty acids;ko01212//Fatty acid metabolism;ko00062//Fatty acid elongation	Metabolism	Lipid metabolism;Global and overview maps	1.02647784071589
OF09347	ko00670//One carbon pool by folate	Metabolism	Metabolism of cofactors and vitamins	-1.4390404508127799
OF09462	ko05231//Choline metabolism in cancer	Human Diseases	Cancers: Overview	1.04555639777946
OF09682	ko04624//Toll and Imd signaling pathway	Organismal Systems	Immune system	1.14551875830569
OF09717	ko05016//Huntington disease	Human Diseases	Neurodegenerative diseases	-4.75420987558959
OF09744	ko01100//Metabolic pathways;ko00052//Galactose metabolism;ko00040//Pentose and glucuronate interconversions;ko00561//Glycerolipid metabolism;ko00790//Folate biosynthesis;ko00051//Fructose and mannose metabolism	Metabolism	Carbohydrate metabolism;Lipid metabolism;Global and overview maps;Metabolism of cofactors and vitamins	2.36369291350445
OF09757	ko05226//Gastric cancer;ko05146//Amoebiasis	Human Diseases	Cancers: Specific types;Infectious diseases: Parasitic	-1.0054728106072401
OF09826	ko00010//Glycolysis / Gluconeogenesis;ko00053//Ascorbate and aldarate metabolism;ko00260//Glycine, serine and threonine metabolism;ko00561//Glycerolipid metabolism;ko00380//Tryptophan metabolism;ko00410//beta-Alanine metabolism;ko00330//Arginine and proline metabolism;ko00071//Fatty acid degradation;ko00280//Valine, leucine and isoleucine degradation;ko00340//Histidine metabolism;ko00620//Pyruvat…	Metabolism	Global and overview maps;Amino acid metabolism;Lipid metabolism;Carbohydrate metabolism;Metabolism of other amino acids	1.2166644756546399
OF09833	ko05164//Influenza A;ko05145//Toxoplasmosis;ko04141//Protein processing in endoplasmic reticulum;ko04010//MAPK signaling pathway;ko03040//Spliceosome;ko04915//Estrogen signaling pathway;ko04612//Antigen processing and presentation;ko05134//Legionellosis;ko04144//Endocytosis;ko05162//Measles;ko04213//Longevity regulating pathway - multiple species	Human Diseases;Organismal Systems;Genetic Information Processing;Environmental Information Processing;Cellular Processes	Infectious diseases: Bacterial;Infectious diseases: Viral;Immune system;Transport and catabolism;Transcription;Infectious diseases: Parasitic;Signal transduction;Endocrine system;Folding, sorting and degradation;Aging	2.37934514101138
OF09834	ko05145//Toxoplasmosis;ko04612//Antigen processing and presentation;ko03040//Spliceosome;ko04010//MAPK signaling pathway;ko04141//Protein processing in endoplasmic reticulum;ko05162//Measles;ko05134//Legionellosis;ko05164//Influenza A;ko04915//Estrogen signaling pathway;ko04213//Longevity regulating pathway - multiple species;ko04144//Endocytosis	Human Diseases;Genetic Information Processing;Environmental Information Processing;Organismal Systems;Cellular Processes	Transcription;Endocrine system;Immune system;Folding, sorting and degradation;Infectious diseases: Viral;Infectious diseases: Parasitic;Transport and catabolism;Aging;Signal transduction;Infectious diseases: Bacterial	2.55996724758525
OF09848	ko00310//Lysine degradation	Metabolism	Amino acid metabolism	2.38118034023329
OF10166	ko04512//ECM-receptor interaction	Environmental Information Processing	Signaling molecules and interaction	1.34842615685114
OF10245	ko00511//Other glycan degradation	Metabolism	Glycan biosynthesis and metabolism	4.7455299974104905
OF10253	ko00900//Terpenoid backbone biosynthesis;ko00981//Insect hormone biosynthesis	Metabolism	Metabolism of terpenoids and polyketides	1.3922620657012201
OF10291	ko05225//Hepatocellular carcinoma;ko01524//Platinum drug resistance;ko05418//Fluid shear stress and atherosclerosis;ko05204//Chemical carcinogenesis;ko00480//Glutathione metabolism;ko00982//Drug metabolism - cytochrome P450;ko05200//Pathways in cancer;ko00980//Metabolism of xenobiotics by cytochrome P450;ko00983//Drug metabolism - other enzymes	Metabolism;Human Diseases	Metabolism of other amino acids;Cardiovascular diseases;Xenobiotics biodegradation and metabolism;Cancers: Overview;Drug resistance: Antineoplastic;Cancers: Specific types	1.24339867978673
OF10375	ko04910//Insulin signaling pathway;ko04662//B cell receptor signaling pathway;ko00562//Inositol phosphate metabolism;ko01100//Metabolic pathways;ko04740//Olfactory transduction;ko04666//Fc gamma R-mediated phagocytosis;ko04070//Phosphatidylinositol signaling system	Organismal Systems;Environmental Information Processing;Metabolism	Signal transduction;Immune system;Carbohydrate metabolism;Global and overview maps;Endocrine system;Sensory system	-1.4227023899175102
OF10495	ko04711//Circadian rhythm - fly	Organismal Systems	Environmental adaptation	1.1385903952348202
OF10513	ko04931//Insulin resistance;ko04530//Tight junction;ko05120//Epithelial cell signaling in Helicobacter pylori infection;ko04211//Longevity regulating pathway;ko04910//Insulin signaling pathway;ko04371//Apelin signaling pathway;ko04922//Glucagon signaling pathway;ko04714//Thermogenesis;ko04213//Longevity regulating pathway - multiple species;ko04920//Adipocytokine signaling pathway;ko04932//Non-al…	Human Diseases;Organismal Systems;Environmental Information Processing;Cellular Processes	Endocrine system;Signal transduction;Environmental adaptation;Neurodegenerative diseases;Endocrine and metabolic diseases;Aging;Infectious diseases: Bacterial;Cardiovascular diseases;Digestive system;Cellular community - eukaryotes	1.7448486117377902
OF10589	ko03013//RNA transport	Genetic Information Processing	Translation	5.69940482382491
OF10760	ko03013//RNA transport;ko00514//Other types of O-glycan biosynthesis	Genetic Information Processing;Metabolism	Translation;Glycan biosynthesis and metabolism	1.35453736625337
OF10859	ko04979//Cholesterol metabolism;ko04925//Aldosterone synthesis and secretion;ko04927//Cortisol synthesis and secretion;ko04977//Vitamin digestion and absorption;ko04145//Phagosome;ko04934//Cushing syndrome;ko04976//Bile secretion;ko04975//Fat digestion and absorption;ko04913//Ovarian steroidogenesis;ko05160//Hepatitis C	Organismal Systems;Cellular Processes;Human Diseases	Digestive system;Infectious diseases: Viral;Transport and catabolism;Endocrine and metabolic diseases;Endocrine system	-4.97437488403817
OF10876	ko01200//Carbon metabolism;ko01100//Metabolic pathways;ko00620//Pyruvate metabolism	Metabolism	Carbohydrate metabolism;Global and overview maps	1.05138876192845
OF10877	ko04212//Longevity regulating pathway - worm;ko00073//Cutin, suberine and wax biosynthesis;ko04146//Peroxisome	Cellular Processes;Metabolism;Organismal Systems	Lipid metabolism;Aging;Transport and catabolism	1.10158006314171
OF10924	ko05142//Chagas disease (American trypanosomiasis);ko04614//Renin-angiotensin system;ko05410//Hypertrophic cardiomyopathy (HCM);ko04924//Renin secretion	Human Diseases;Organismal Systems	Endocrine system;Infectious diseases: Parasitic;Cardiovascular diseases	1.13487422300856
OF10950	ko00140//Steroid hormone biosynthesis	Metabolism	Lipid metabolism	1.17104783556205
OF10997	ko00190//Oxidative phosphorylation;ko01100//Metabolic pathways;ko05016//Huntington disease;ko05012//Parkinson disease;ko04714//Thermogenesis;ko05010//Alzheimer disease	Organismal Systems;Metabolism;Human Diseases	Neurodegenerative diseases;Energy metabolism;Environmental adaptation;Global and overview maps	-1.1504599956798
OF11141	ko04391//Hippo signaling pathway - fly;ko04630//Jak-STAT signaling pathway	Environmental Information Processing	Signal transduction	1.4376934949482199
OF11142	ko04630//Jak-STAT signaling pathway;ko04391//Hippo signaling pathway - fly	Environmental Information Processing	Signal transduction	1.93484961470057
OF11173	ko05166//Human T-cell leukemia virus 1 infection;ko04115//p53 signaling pathway;ko04214//Apoptosis - fly;ko05165//Human papillomavirus infection;ko04218//Cellular senescence;ko03460//Fanconi anemia pathway;ko04110//Cell cycle;ko05170//Human immunodeficiency virus 1 infection	Cellular Processes;Human Diseases;Genetic Information Processing	Replication and repair;Cell growth and death;Infectious diseases: Viral	-1.21562302407557
OF11183	ko04610//Complement and coagulation cascades	Organismal Systems	Immune system	1.84143240253304
OF11204	ko05226//Gastric cancer;ko05146//Amoebiasis	Human Diseases	Cancers: Specific types;Infectious diseases: Parasitic	-1.5431976821040703
OF11300	ko05200//Pathways in cancer;ko05224//Breast cancer;ko05221//Acute myeloid leukemia;ko04310//Wnt signaling pathway;ko04916//Melanogenesis;ko04520//Adherens junction;ko05216//Thyroid cancer;ko05215//Prostate cancer;ko05210//Colorectal cancer;ko05213//Endometrial cancer;ko05217//Basal cell carcinoma;ko04934//Cushing syndrome;ko05225//Hepatocellular carcinoma;ko04390//Hippo signaling pathway;ko05412/…	Human Diseases;Organismal Systems;Cellular Processes;Environmental Information Processing	Infectious diseases: Viral;Signal transduction;Endocrine and metabolic diseases;Cancers: Specific types;Cancers: Overview;Endocrine system;Cellular community - eukaryotes;Cardiovascular diseases	-1.0102051716817702
OF11317	ko05146//Amoebiasis;ko05226//Gastric cancer	Human Diseases	Cancers: Specific types;Infectious diseases: Parasitic	-1.23386962399634
OF11328	ko04624//Toll and Imd signaling pathway	Organismal Systems	Immune system	1.12035090099942
OF11330	ko04624//Toll and Imd signaling pathway	Organismal Systems	Immune system	1.65882816250526
OF11353	ko04810//Regulation of actin cytoskeleton	Cellular Processes	Cell motility	-2.0736153880748502
OF11391	ko04214//Apoptosis - fly	Cellular Processes	Cell growth and death	-1.0175706958364201
OF11701	ko04141//Protein processing in endoplasmic reticulum	Genetic Information Processing	Folding, sorting and degradation	7.3424986912353205
OF11904	ko03013//RNA transport;ko03015//mRNA surveillance pathway	Genetic Information Processing	Translation	-2.06080491502346
OF11908	ko05146//Amoebiasis;ko05226//Gastric cancer	Human Diseases	Cancers: Specific types;Infectious diseases: Parasitic	6.19151193812177
OF11927	ko00670//One carbon pool by folate;ko01523//Antifolate resistance;ko00630//Glyoxylate and dicarboxylate metabolism;ko01100//Metabolic pathways;ko01230//Biosynthesis of amino acids;ko01200//Carbon metabolism;ko00260//Glycine, serine and threonine metabolism	Human Diseases;Metabolism	Drug resistance: Antineoplastic;Carbohydrate metabolism;Amino acid metabolism;Global and overview maps;Metabolism of cofactors and vitamins	1.60392783492548
OF11933	ko04915//Estrogen signaling pathway	Organismal Systems	Endocrine system	2.17501251571044
OF12023	ko05202//Transcriptional misregulation in cancer	Human Diseases	Cancers: Overview	1.3529665069113899
OF12043	ko05203//Viral carcinogenesis;ko04310//Wnt signaling pathway;ko05165//Human papillomavirus infection;ko05152//Tuberculosis;ko05211//Renal cell carcinoma;ko04068//FoxO signaling pathway;ko05168//Herpes simplex infection;ko04720//Long-term potentiation;ko04330//Notch signaling pathway;ko05206//MicroRNAs in cancer;ko05200//Pathways in cancer;ko04024//cAMP signaling pathway;ko04520//Adherens junction…	Human Diseases;Environmental Information Processing;Organismal Systems;Cellular Processes	Infectious diseases: Bacterial;Cancers: Overview;Cellular community - eukaryotes;Infectious diseases: Viral;Neurodegenerative diseases;Cell growth and death;Nervous system;Cancers: Specific types;Endocrine system;Signal transduction	-1.4493714105967799
OF12181	ko04970//Salivary secretion	Organismal Systems	Digestive system	1.28392049477496
OF12279	ko00500//Starch and sucrose metabolism;ko00052//Galactose metabolism;ko01100//Metabolic pathways	Metabolism	Carbohydrate metabolism;Global and overview maps	1.5348048298972
OF12350	ko01230//Biosynthesis of amino acids;ko00270//Cysteine and methionine metabolism;ko00360//Phenylalanine metabolism;ko01100//Metabolic pathways;ko00400//Phenylalanine, tyrosine and tryptophan biosynthesis;ko00130//Ubiquinone and other terpenoid-quinone biosynthesis;ko00350//Tyrosine metabolism	Metabolism	Amino acid metabolism;Metabolism of cofactors and vitamins;Global and overview maps	1.4360437577291298
OF12366	ko05166//Human T-cell leukemia virus 1 infection;ko05012//Parkinson disease;ko04022//cGMP-PKG signaling pathway;ko05016//Huntington disease;ko04218//Cellular senescence;ko04020//Calcium signaling pathway;ko04217//Necroptosis	Environmental Information Processing;Human Diseases;Cellular Processes	Signal transduction;Cell growth and death;Infectious diseases: Viral;Neurodegenerative diseases	2.74958406712377
OF12471	ko01100//Metabolic pathways;ko00350//Tyrosine metabolism	Metabolism	Global and overview maps;Amino acid metabolism	-1.02682141262569
OF12619	ko00250//Alanine, aspartate and glutamate metabolism;ko01100//Metabolic pathways;ko00230//Purine metabolism	Metabolism	Amino acid metabolism;Nucleotide metabolism;Global and overview maps	1.8278830461088797
OF12624	ko04740//Olfactory transduction;ko03013//RNA transport;ko04926//Relaxin signaling pathway;ko00514//Other types of O-glycan biosynthesis;ko04010//MAPK signaling pathway;ko04144//Endocytosis;ko05032//Morphine addiction;ko04062//Chemokine signaling pathway;ko04928//Parathyroid hormone synthesis, secretion and action;ko04340//Hedgehog signaling pathway	Human Diseases;Metabolism;Organismal Systems;Environmental Information Processing;Genetic Information Processing;Cellular Processes	Endocrine system;Substance dependence;Signal transduction;Sensory system;Glycan biosynthesis and metabolism;Translation;Immune system;Transport and catabolism	3.05766731320971
OF12676	ko05414//Dilated cardiomyopathy (DCM);ko05410//Hypertrophic cardiomyopathy (HCM)	Human Diseases	Cardiovascular diseases	-1.69775397667974
OF12704	ko00260//Glycine, serine and threonine metabolism	Metabolism	Amino acid metabolism	1.11613794124154
